# Supplementary material for: Bifidobacterial genes upregulated by resistant starch investigated using multi-omics have orthologs in infant gut isolates
Source: ISME Commun. 2026 May 17;6(1):ycag136. doi: 10.1093/ismeco/ycag136 (PMC13271388; doi:10.1093/ismeco/ycag136)
Supplement: Supplementary_Table_S1_Strain_information_ycag136 [file supplementary_table_s1_strain_information_ycag136.xlsx]

## Sheet: Strain Information
Genus	Species	Strain ID / Cat. No.	Source	Origin	Reference	GenBank accession number
Bifidobacterium	breve	UCC2003 / NCIMB 8807	UCC	Breast-fed infant faeces	O'Connell‐Motherway et al. 2008	GCA_000220135.1
Bifidobacterium	breve	NCIMB 702258 / NCFB 2258	NCIMB	Infant faeces	O'Riordan and Fitzgerald 1999	GCA_000569035.1
Bifidobacterium	pseudolongum subsp. pseudolongum	NCIMB 702244 / DSM 20099	NCIMB	Pig faeces	This work	GCA_027945455.1
Bifidobacterium	pseudolongum subsp. globosum / pseudolongum*	NCIMB 702245 / DSM 20092	NCIMB	Sheep rumen	Park et al. (2016) [Unpublished]	GCA_002706665.1
Bifidobacterium	adolescentis	NCIMB 702204 / ATCC15703 / DSM20083	NCIMB	Human adult intestine	Suzuki et al. (2006) [Unpublished]	GCA_000010425.1
Bifidobacterium	longum subsp. infantis	ATCC 15697 / DSM 20088	ATCC	Infant intestine	Sela, Chapman et al. 2008	GCA_000020425.1
Bifidobacterium	breve	LH24	Unique isolate	Breast-fed infant faeces	Lawson, O’Neill et al. 2020	GCF_902505445.1
Bifidobacterium	pseudocatenulatum	LH662	Unique isolate	Breast-fed infant faeces	Lawson, O’Neill et al. 2020	GCA_902505405.1
Bifidobacterium	pseudocatenulatum	LH659	Unique isolate	Breast-fed infant faeces	Lawson, O’Neill et al. 2020	GCA_902505425.1
Bifidobacterium	longum subsp. longum	LH277	Unique isolate	Breast-fed infant faeces	Lawson, O’Neill et al. 2020	GCA_902505545.1
Bifidobacterium	bifidum	LH80	Unique isolate	Premature infant faeces	This work	JBVMVK000000000.1
Bifidobacterium	breve	LH37	Unique isolate	Infant faeces	This work	JBVMVJ000000000.1
*Species/subspecies classification unresolved.
