# Supplementary material for: Bifidobacterial genes upregulated by resistant starch investigated using multi-omics have orthologs in infant gut isolates
Source: ISME Commun. 2026 May 17;6(1):ycag136. doi: 10.1093/ismeco/ycag136 (PMC13271388; doi:10.1093/ismeco/ycag136)
Supplement: Supplementary_Table_S2_LH_strains_metadata_ycag136 [file supplementary_table_s2_lh_strains_metadata_ycag136.xlsx]

## Sheet: LH strains_results_metadata
Table 1: Metadata of infants and strains identified in this study.
Infant ID	Gender	Geographical location	Birth mode	Birth weight (g)	Diet	Age at sampling (d)	Fecal isolates	Strain designation	Genome size (bp)	GC content (%)	No. of contigs	No. of ORFs	Accession number	Max Score	Total Score	Query Cover	E value	Per. Ident	Acc. Len	Accession
V3*	Female	Norfolk, UK	Vaginal	3500	Breast milk	37	LH206	B. longum subsp. longum	2350538	60.03	42	2016	ERS2658036	53.6	159	0.01	2e-06	0.8636	41093	Query_5363415
V3*	Female	Norfolk, UK	Vaginal	3500	Breast milk	37	LH277	B. longum subsp. longum	2356732	60.04	46	2026	ERS2658037	53.6	159	0.01	2e-06	0.8636	41103	Query_4530399
V1	Male	Norfolk, UK	Vaginal	3500	Breast milk	102	LH12	B. longum subsp. longum	2484806	59.92	27	2182	ERS2658035	53.6	159	0.01	2e-06	0.8636	112736	Query_6023156
V1	Male	Norfolk, UK	Vaginal	3500	Breast milk	102	LH9	B. pseudocatenulatum	2239291	56.63	15	1891	ERS2658025
V1	Male	Norfolk, UK	Vaginal	3500	Breast milk	102	LH11	B. pseudocatenulatum	2238314	56.62	14	1888	ERS2658026
V1	Male	Norfolk, UK	Vaginal	3500	Breast milk	102	LH13	B. pseudocatenulatum	2250785	56.66	17	1905	ERS2658027	147	411	0.05	1e-34	0.7391	127742	Query_6084309
V1	Male	Norfolk, UK	Vaginal	3500	Breast milk	102	LH14	B. pseudocatenulatum	2245215	56.61	14	1896	ERS2658028	147	411	0.05	1e-34	0.7391	127645	Query_5866250
V3*	Female	Norfolk, UK	Vaginal	3500	Breast milk	159	LH659	B. pseudocatenulatum	2297484	56.5	7	1920	ERS2658032	533	2780	0.4	9e-151	0.6907	333563	Query_6050199
V3*	Female	Norfolk, UK	Vaginal	3500	Breast milk	159	LH662	B. pseudocatenulatum	2297642	56.5	8	1920	ERS2658033	533	2780	0.4	9e-151	0.6907	333559	Query_4014028
V3*	Female	Norfolk, UK	Vaginal	3500	Breast milk	159	LH664	B. longum subsp. infantis	2595531	59.34	32	2303	ERS2658041	No significant similarity found
V3*	Female	Norfolk, UK	Vaginal	3500	Breast milk	159	LH666	B. longum subsp. infantis	2615596	59.36	31	2319	ERS2658043	No significant similarity found.
V3*	Female	Norfolk, UK	Vaginal	3500	Breast milk	159	LH657	B. pseudocatenulatum	2298578	56.5	12	1919	ERS2658030	533	2780	0.4	9e-151	0.6907	333597	Query_5414323
V2	Female	Norfolk, UK	Vaginal	3320	Breast milk	174	LH21	B. breve	2357697	58.9	21	2049	ERS2658038	43.7	87.3	0	0.004	0.9615	591012	Query_6381020
V2	Female	Norfolk, UK	Vaginal	3320	Breast milk	174	LH23	B. longum subsp. infantis	2755876	59.62	30	2521	ERS2658040	No significant similarity found.
V2	Female	Norfolk, UK	Vaginal	3320	Breast milk	174	LH24	B. breve	2355891	58.91	21	2041	ERS2658039	43.7	87.3	0	0.004	0.8611	596233	Query_6949012
V3*	Female	Norfolk, UK	Vaginal	3500	Breast milk	159	LH656	B. pseudocatenulatum	2338903	56.59	9	1988	ERS2658029
V3*	Female	Norfolk, UK	Vaginal	3500	Breast milk	159	LH658	B. pseudocatenulatum	2337961	56.58	10	1990	ERS2658031
V3*	Female	Norfolk, UK	Vaginal	3500	Breast milk	159	LH663	B. pseudocatenulatum	2297736	56.5	8	1921	ERS2658034
V3*	Female	Norfolk, UK	Vaginal	3500	Breast milk	159	LH665	B. longum subsp. infantis	2587699	59.35	33	2292	ERS2658042
Red strains are the ones bioinformatically assessed.
*Mother V3 took antibiotics (0-14 days) and probiotics (3 months before birth and 6 month after); mothers V1 and V2 did not take any antibiotics or probiotics during infant sampling.
None of the infants were adminstered antibiotics or probiotics during fecal sampling. All infants were delivered vaginally, at full gestational age, and exclusively breastfed.
