# Supplementary material for: Bifidobacterial genes upregulated by resistant starch investigated using multi-omics have orthologs in infant gut isolates
Source: ISME Commun. 2026 May 17;6(1):ycag136. doi: 10.1093/ismeco/ycag136 (PMC13271388; doi:10.1093/ismeco/ycag136)
Supplement: Supplementary_Table_S3_Figure_1_dbCAN2_Results_ycag136 [file supplementary_table_s3_figure_1_dbcan2_results_ycag136.xlsx]

## Sheet: Sheet1
Genus	Species	Strain ID / Cat. No.	Source	Origin	GenBank accession number	Strain ID	Gene ID	EC#	HMMER	dbCAN_sub	DIAMOND	Signalp	#ofTools
Bifidobacterium	pseudolongum subsp. globosum / pseudolongum	NCIMB 702245 / DSM 20092	NCIMB	Bovine rumen	GCA_002706665.1	>NZ_CP017695	NZ_CP017695.1_105	-	GH13_18(35-379)	-	GH13_18	N	2
Bifidobacterium	pseudolongum subsp. globosum / pseudolongum	NCIMB 702245 / DSM 20092	NCIMB	Bovine rumen	GCA_002706665.1	>NZ_CP017695	NZ_CP017695.1_112	-	CE4(223-333)	-	CE4	N	2
Bifidobacterium	pseudolongum subsp. globosum / pseudolongum	NCIMB 702245 / DSM 20092	NCIMB	Bovine rumen	GCA_002706665.1	>NZ_CP017695	NZ_CP017695.1_1207	-	GT4(215-360)	-	GT4	N	2
Bifidobacterium	pseudolongum subsp. globosum / pseudolongum	NCIMB 702245 / DSM 20092	NCIMB	Bovine rumen	GCA_002706665.1	>NZ_CP017695	NZ_CP017695.1_1229	-	CE1(194-433)	-	N	N	1
Bifidobacterium	pseudolongum subsp. globosum / pseudolongum	NCIMB 702245 / DSM 20092	NCIMB	Bovine rumen	GCA_002706665.1	>NZ_CP017695	NZ_CP017695.1_1248	-	GH30_3(42-481)	-	GH30	N	2
Bifidobacterium	pseudolongum subsp. globosum / pseudolongum	NCIMB 702245 / DSM 20092	NCIMB	Bovine rumen	GCA_002706665.1	>NZ_CP017695	NZ_CP017695.1_1311	-	GH43_10(5-273)+CBM91(317-513)	-	GH43_10	N	2
Bifidobacterium	pseudolongum subsp. globosum / pseudolongum	NCIMB 702245 / DSM 20092	NCIMB	Bovine rumen	GCA_002706665.1	>NZ_CP017695	NZ_CP017695.1_1313	-	CE20(81-199)+CE20(377-500)	-	CE20	N	2
Bifidobacterium	pseudolongum subsp. globosum / pseudolongum	NCIMB 702245 / DSM 20092	NCIMB	Bovine rumen	GCA_002706665.1	>NZ_CP017695	NZ_CP017695.1_1314	-	GH43_11(3-304)+CBM91(332-539)	-	GH43_11	N	2
Bifidobacterium	pseudolongum subsp. globosum / pseudolongum	NCIMB 702245 / DSM 20092	NCIMB	Bovine rumen	GCA_002706665.1	>NZ_CP017695	NZ_CP017695.1_1320	-	GH43_12(11-366)	-	GH43_12	N	2
Bifidobacterium	pseudolongum subsp. globosum / pseudolongum	NCIMB 702245 / DSM 20092	NCIMB	Bovine rumen	GCA_002706665.1	>NZ_CP017695	NZ_CP017695.1_1339	-	GT2(45-271)	-	GT2	N	2
Bifidobacterium	pseudolongum subsp. globosum / pseudolongum	NCIMB 702245 / DSM 20092	NCIMB	Bovine rumen	GCA_002706665.1	>NZ_CP017695	NZ_CP017695.1_1341	-	GT2(18-143)	-	GT2	N	2
Bifidobacterium	pseudolongum subsp. globosum / pseudolongum	NCIMB 702245 / DSM 20092	NCIMB	Bovine rumen	GCA_002706665.1	>NZ_CP017695	NZ_CP017695.1_1351	-	CE5(97-292)	-	CE0	Y(1-33)	2
Bifidobacterium	pseudolongum subsp. globosum / pseudolongum	NCIMB 702245 / DSM 20092	NCIMB	Bovine rumen	GCA_002706665.1	>NZ_CP017695	NZ_CP017695.1_1449	-	GH13_11(235-600)	-	CBM48+GH13_11	N	2
Bifidobacterium	pseudolongum subsp. globosum / pseudolongum	NCIMB 702245 / DSM 20092	NCIMB	Bovine rumen	GCA_002706665.1	>NZ_CP017695	NZ_CP017695.1_1454	-	GH77(190-702)	-	GH77	N	2
Bifidobacterium	pseudolongum subsp. globosum / pseudolongum	NCIMB 702245 / DSM 20092	NCIMB	Bovine rumen	GCA_002706665.1	>NZ_CP017695	NZ_CP017695.1_150	-	GT35(100-812)	-	GT35	N	2
Bifidobacterium	pseudolongum subsp. globosum / pseudolongum	NCIMB 702245 / DSM 20092	NCIMB	Bovine rumen	GCA_002706665.1	>NZ_CP017695	NZ_CP017695.1_1566	-	GH2(37-1000)	-	N	N	1
Bifidobacterium	pseudolongum subsp. globosum / pseudolongum	NCIMB 702245 / DSM 20092	NCIMB	Bovine rumen	GCA_002706665.1	>NZ_CP017695	NZ_CP017695.1_172	-	GH13_28(89-364)+CBM25(537-615)	-	CBM25+GH13_28	Y(1-51)	2
Bifidobacterium	pseudolongum subsp. globosum / pseudolongum	NCIMB 702245 / DSM 20092	NCIMB	Bovine rumen	GCA_002706665.1	>NZ_CP017695	NZ_CP017695.1_255	-	GH36(25-687)	-	GH36	N	2
Bifidobacterium	pseudolongum subsp. globosum / pseudolongum	NCIMB 702245 / DSM 20092	NCIMB	Bovine rumen	GCA_002706665.1	>NZ_CP017695	NZ_CP017695.1_262	-	GH13_31(46-411)	-	GH13_31	N	2
Bifidobacterium	pseudolongum subsp. globosum / pseudolongum	NCIMB 702245 / DSM 20092	NCIMB	Bovine rumen	GCA_002706665.1	>NZ_CP017695	NZ_CP017695.1_278	-	GH13_30(33-399)	-	GH13_30	N	2
Bifidobacterium	pseudolongum subsp. globosum / pseudolongum	NCIMB 702245 / DSM 20092	NCIMB	Bovine rumen	GCA_002706665.1	>NZ_CP017695	NZ_CP017695.1_28	-	GT51(117-290)	-	GT51	Y(1-24)	2
Bifidobacterium	pseudolongum subsp. globosum / pseudolongum	NCIMB 702245 / DSM 20092	NCIMB	Bovine rumen	GCA_002706665.1	>NZ_CP017695	NZ_CP017695.1_293	-	GH77(198-723)	-	GH77	N	2
Bifidobacterium	pseudolongum subsp. globosum / pseudolongum	NCIMB 702245 / DSM 20092	NCIMB	Bovine rumen	GCA_002706665.1	>NZ_CP017695	NZ_CP017695.1_294	-	GH13_44(34-377)	-	GH13_44	N	2
Bifidobacterium	pseudolongum subsp. globosum / pseudolongum	NCIMB 702245 / DSM 20092	NCIMB	Bovine rumen	GCA_002706665.1	>NZ_CP017695	NZ_CP017695.1_298	-	GH13_14(195-524)	-	CBM48+GH13_14	N	2
Bifidobacterium	pseudolongum subsp. globosum / pseudolongum	NCIMB 702245 / DSM 20092	NCIMB	Bovine rumen	GCA_002706665.1	>NZ_CP017695	NZ_CP017695.1_307	-	GH3(76-307)	-	GH3	N	2
Bifidobacterium	pseudolongum subsp. globosum / pseudolongum	NCIMB 702245 / DSM 20092	NCIMB	Bovine rumen	GCA_002706665.1	>NZ_CP017695	NZ_CP017695.1_317	-	GT39(45-316)	-	GT39	N	2
Bifidobacterium	pseudolongum subsp. globosum / pseudolongum	NCIMB 702245 / DSM 20092	NCIMB	Bovine rumen	GCA_002706665.1	>NZ_CP017695	NZ_CP017695.1_343	-	GH25(123-307)	-	GH25	Y(1-37)	2
Bifidobacterium	pseudolongum subsp. globosum / pseudolongum	NCIMB 702245 / DSM 20092	NCIMB	Bovine rumen	GCA_002706665.1	>NZ_CP017695	NZ_CP017695.1_344	-	GT2(215-470)	-	GT2	N	2
Bifidobacterium	pseudolongum subsp. globosum / pseudolongum	NCIMB 702245 / DSM 20092	NCIMB	Bovine rumen	GCA_002706665.1	>NZ_CP017695	NZ_CP017695.1_348	-	CE20(158-406)	-	CE20	Y(1-43)	2
Bifidobacterium	pseudolongum subsp. globosum / pseudolongum	NCIMB 702245 / DSM 20092	NCIMB	Bovine rumen	GCA_002706665.1	>NZ_CP017695	NZ_CP017695.1_393	-	GH13_3(307-511)	-	GH13_3	N	2
Bifidobacterium	pseudolongum subsp. globosum / pseudolongum	NCIMB 702245 / DSM 20092	NCIMB	Bovine rumen	GCA_002706665.1	>NZ_CP017695	NZ_CP017695.1_421	-	GH13_28(93-368)+CBM25(840-914)	-	CBM25+CBM26+GH13_28	Y(1-53)	2
Bifidobacterium	pseudolongum subsp. globosum / pseudolongum	NCIMB 702245 / DSM 20092	NCIMB	Bovine rumen	GCA_002706665.1	>NZ_CP017695	NZ_CP017695.1_422	-	GH13_28(93-373)+CBM74(643-952)+CBM25(1054-1132)	-	CBM25+CBM74+GH13_28	Y(1-51)	2
Bifidobacterium	pseudolongum subsp. globosum / pseudolongum	NCIMB 702245 / DSM 20092	NCIMB	Bovine rumen	GCA_002706665.1	>NZ_CP017695	NZ_CP017695.1_423	-	GH13_28(80-346)+CBM25(690-763)	-	CBM25+GH13_28	Y(1-41)	2
Bifidobacterium	pseudolongum subsp. globosum / pseudolongum	NCIMB 702245 / DSM 20092	NCIMB	Bovine rumen	GCA_002706665.1	>NZ_CP017695	NZ_CP017695.1_424	-	GT2(8-172)	-	GT2	N	2
Bifidobacterium	pseudolongum subsp. globosum / pseudolongum	NCIMB 702245 / DSM 20092	NCIMB	Bovine rumen	GCA_002706665.1	>NZ_CP017695	NZ_CP017695.1_428	-	GT2(18-157)	-	GT2	N	2
Bifidobacterium	pseudolongum subsp. globosum / pseudolongum	NCIMB 702245 / DSM 20092	NCIMB	Bovine rumen	GCA_002706665.1	>NZ_CP017695	NZ_CP017695.1_433	-	GT4(198-304)	-	GT4	N	2
Bifidobacterium	pseudolongum subsp. globosum / pseudolongum	NCIMB 702245 / DSM 20092	NCIMB	Bovine rumen	GCA_002706665.1	>NZ_CP017695	NZ_CP017695.1_434	-	GT4(194-303)	-	GT4	N	2
Bifidobacterium	pseudolongum subsp. globosum / pseudolongum	NCIMB 702245 / DSM 20092	NCIMB	Bovine rumen	GCA_002706665.1	>NZ_CP017695	NZ_CP017695.1_439	-	GT2(9-130)	-	GT2	N	2
Bifidobacterium	pseudolongum subsp. globosum / pseudolongum	NCIMB 702245 / DSM 20092	NCIMB	Bovine rumen	GCA_002706665.1	>NZ_CP017695	NZ_CP017695.1_457	-	GT2(7-174)	-	GT2	N	2
Bifidobacterium	pseudolongum subsp. globosum / pseudolongum	NCIMB 702245 / DSM 20092	NCIMB	Bovine rumen	GCA_002706665.1	>NZ_CP017695	NZ_CP017695.1_458	-	GT111(9-218)	-	GT111	N	2
Bifidobacterium	pseudolongum subsp. globosum / pseudolongum	NCIMB 702245 / DSM 20092	NCIMB	Bovine rumen	GCA_002706665.1	>NZ_CP017695	NZ_CP017695.1_460	-	GT2(9-135)	-	GT2	N	2
Bifidobacterium	pseudolongum subsp. globosum / pseudolongum	NCIMB 702245 / DSM 20092	NCIMB	Bovine rumen	GCA_002706665.1	>NZ_CP017695	NZ_CP017695.1_484	-	GT51(83-273)	-	GT51	N	2
Bifidobacterium	pseudolongum subsp. globosum / pseudolongum	NCIMB 702245 / DSM 20092	NCIMB	Bovine rumen	GCA_002706665.1	>NZ_CP017695	NZ_CP017695.1_523	-	GH109(22-177)	-	N	N	1
Bifidobacterium	pseudolongum subsp. globosum / pseudolongum	NCIMB 702245 / DSM 20092	NCIMB	Bovine rumen	GCA_002706665.1	>NZ_CP017695	NZ_CP017695.1_602	-	GH32(57-364)	-	GH32	N	2
Bifidobacterium	pseudolongum subsp. globosum / pseudolongum	NCIMB 702245 / DSM 20092	NCIMB	Bovine rumen	GCA_002706665.1	>NZ_CP017695	NZ_CP017695.1_647	-	GT28(206-378)	-	GT28	N	2
Bifidobacterium	pseudolongum subsp. globosum / pseudolongum	NCIMB 702245 / DSM 20092	NCIMB	Bovine rumen	GCA_002706665.1	>NZ_CP017695	NZ_CP017695.1_651	-	GH2(74-971)	-	GH2	N	2
Bifidobacterium	pseudolongum subsp. globosum / pseudolongum	NCIMB 702245 / DSM 20092	NCIMB	Bovine rumen	GCA_002706665.1	>NZ_CP017695	NZ_CP017695.1_742	-	GT4(191-344)	-	GT4	N	2
Bifidobacterium	pseudolongum subsp. globosum / pseudolongum	NCIMB 702245 / DSM 20092	NCIMB	Bovine rumen	GCA_002706665.1	>NZ_CP017695	NZ_CP017695.1_75	-	CE4(225-340)	-	CE4	Y(1-21)	2
Bifidobacterium	pseudolongum subsp. globosum / pseudolongum	NCIMB 702245 / DSM 20092	NCIMB	Bovine rumen	GCA_002706665.1	>NZ_CP017695	NZ_CP017695.1_816	-	GH3(158-381)	-	GH3	N	2
Bifidobacterium	pseudolongum subsp. globosum / pseudolongum	NCIMB 702245 / DSM 20092	NCIMB	Bovine rumen	GCA_002706665.1	>NZ_CP017695	NZ_CP017695.1_842	-	GH13_9(299-599)	-	CBM48+GH13_9	N	2
Bifidobacterium	pseudolongum subsp. globosum / pseudolongum	NCIMB 702245 / DSM 20092	NCIMB	Bovine rumen	GCA_002706665.1	>NZ_CP017695	NZ_CP017695.1_86	-	GH36(9-379)	-	GH36	N	2
Bifidobacterium	pseudolongum subsp. globosum / pseudolongum	NCIMB 702245 / DSM 20092	NCIMB	Bovine rumen	GCA_002706665.1	>NZ_CP017695	NZ_CP017695.1_860	-	CBM48(3-92)+GH13_11(172-525)	-	CBM48+GH13_11	N	2
Bifidobacterium	pseudolongum subsp. globosum / pseudolongum	NCIMB 702245 / DSM 20092	NCIMB	Bovine rumen	GCA_002706665.1	>NZ_CP017695	NZ_CP017695.1_873	-	GH13_5(36-374)	-	GH13_5	N	2
Bifidobacterium	pseudolongum subsp. globosum / pseudolongum	NCIMB 702245 / DSM 20092	NCIMB	Bovine rumen	GCA_002706665.1	>NZ_CP017695	NZ_CP017695.1_896	-	GH13_32(1-295)+CBM25(474-547)+CBM41(695-817)+CBM48(918-1004)+GH13_14(1080-1425)	-	CBM25+CBM41+CBM48+GH13_14+GH13_32	N	2
Bifidobacterium	pseudolongum subsp. globosum / pseudolongum	NCIMB 702245 / DSM 20092	NCIMB	Bovine rumen	GCA_002706665.1	>NZ_CP017695	NZ_CP017695.1_897	-	GH13_32(84-378)	-	GH13_32	Y(1-43)	2
Bifidobacterium	pseudolongum subsp. globosum / pseudolongum	NCIMB 702245 / DSM 20092	NCIMB	Bovine rumen	GCA_002706665.1	>NZ_CP017695	NZ_CP017695.1_21	-	N	-	CE9	N	1
Bifidobacterium	pseudolongum subsp. globosum / pseudolongum	NCIMB 702245 / DSM 20092	NCIMB	Bovine rumen	GCA_002706665.1	>NZ_CP017695	NZ_CP017695.1_110	-	N	-	GT47	N	1
Bifidobacterium	pseudolongum subsp. globosum / pseudolongum	NCIMB 702245 / DSM 20092	NCIMB	Bovine rumen	GCA_002706665.1	>NZ_CP017695	NZ_CP017695.1_210	-	N	-	GT2	N	1
Bifidobacterium	pseudolongum subsp. globosum / pseudolongum	NCIMB 702245 / DSM 20092	NCIMB	Bovine rumen	GCA_002706665.1	>NZ_CP017695	NZ_CP017695.1_242	-	N	-	GH0	Y(1-41)	1
Bifidobacterium	pseudolongum subsp. globosum / pseudolongum	NCIMB 702245 / DSM 20092	NCIMB	Bovine rumen	GCA_002706665.1	>NZ_CP017695	NZ_CP017695.1_249	-	N	-	CBM50	N	1
Bifidobacterium	pseudolongum subsp. globosum / pseudolongum	NCIMB 702245 / DSM 20092	NCIMB	Bovine rumen	GCA_002706665.1	>NZ_CP017695	NZ_CP017695.1_261	-	N	-	GH36	N	1
Bifidobacterium	pseudolongum subsp. globosum / pseudolongum	NCIMB 702245 / DSM 20092	NCIMB	Bovine rumen	GCA_002706665.1	>NZ_CP017695	NZ_CP017695.1_279	-	N	-	GH49	N	1
Bifidobacterium	pseudolongum subsp. globosum / pseudolongum	NCIMB 702245 / DSM 20092	NCIMB	Bovine rumen	GCA_002706665.1	>NZ_CP017695	NZ_CP017695.1_324	-	N	-	GH36	N	1
Bifidobacterium	pseudolongum subsp. globosum / pseudolongum	NCIMB 702245 / DSM 20092	NCIMB	Bovine rumen	GCA_002706665.1	>NZ_CP017695	NZ_CP017695.1_334	-	N	-	GT2	N	1
Bifidobacterium	pseudolongum subsp. globosum / pseudolongum	NCIMB 702245 / DSM 20092	NCIMB	Bovine rumen	GCA_002706665.1	>NZ_CP017695	NZ_CP017695.1_338	-	N	-	GT2	N	1
Bifidobacterium	pseudolongum subsp. globosum / pseudolongum	NCIMB 702245 / DSM 20092	NCIMB	Bovine rumen	GCA_002706665.1	>NZ_CP017695	NZ_CP017695.1_346	-	N	-	GT2	N	1
Bifidobacterium	pseudolongum subsp. globosum / pseudolongum	NCIMB 702245 / DSM 20092	NCIMB	Bovine rumen	GCA_002706665.1	>NZ_CP017695	NZ_CP017695.1_347	-	N	-	GT2	N	1
Bifidobacterium	pseudolongum subsp. globosum / pseudolongum	NCIMB 702245 / DSM 20092	NCIMB	Bovine rumen	GCA_002706665.1	>NZ_CP017695	NZ_CP017695.1_349	-	N	-	GT2	N	1
Bifidobacterium	pseudolongum subsp. globosum / pseudolongum	NCIMB 702245 / DSM 20092	NCIMB	Bovine rumen	GCA_002706665.1	>NZ_CP017695	NZ_CP017695.1_370	-	N	-	GT4	N	1
Bifidobacterium	pseudolongum subsp. globosum / pseudolongum	NCIMB 702245 / DSM 20092	NCIMB	Bovine rumen	GCA_002706665.1	>NZ_CP017695	NZ_CP017695.1_406	-	N	-	GT58	N	1
Bifidobacterium	pseudolongum subsp. globosum / pseudolongum	NCIMB 702245 / DSM 20092	NCIMB	Bovine rumen	GCA_002706665.1	>NZ_CP017695	NZ_CP017695.1_456	-	N	-	GT4	Y(1-28)	1
Bifidobacterium	pseudolongum subsp. globosum / pseudolongum	NCIMB 702245 / DSM 20092	NCIMB	Bovine rumen	GCA_002706665.1	>NZ_CP017695	NZ_CP017695.1_459	-	N	-	GT2	N	1
Bifidobacterium	pseudolongum subsp. globosum / pseudolongum	NCIMB 702245 / DSM 20092	NCIMB	Bovine rumen	GCA_002706665.1	>NZ_CP017695	NZ_CP017695.1_461	-	N	-	GT32	N	1
Bifidobacterium	pseudolongum subsp. globosum / pseudolongum	NCIMB 702245 / DSM 20092	NCIMB	Bovine rumen	GCA_002706665.1	>NZ_CP017695	NZ_CP017695.1_462	-	N	-	GT2	N	1
Bifidobacterium	pseudolongum subsp. globosum / pseudolongum	NCIMB 702245 / DSM 20092	NCIMB	Bovine rumen	GCA_002706665.1	>NZ_CP017695	NZ_CP017695.1_464	-	N	-	GT4	N	1
Bifidobacterium	pseudolongum subsp. globosum / pseudolongum	NCIMB 702245 / DSM 20092	NCIMB	Bovine rumen	GCA_002706665.1	>NZ_CP017695	NZ_CP017695.1_465	-	N	-	GT2	N	1
Bifidobacterium	pseudolongum subsp. globosum / pseudolongum	NCIMB 702245 / DSM 20092	NCIMB	Bovine rumen	GCA_002706665.1	>NZ_CP017695	NZ_CP017695.1_471	-	N	-	GH23	N	1
Bifidobacterium	pseudolongum subsp. globosum / pseudolongum	NCIMB 702245 / DSM 20092	NCIMB	Bovine rumen	GCA_002706665.1	>NZ_CP017695	NZ_CP017695.1_487	-	N	-	GT2	N	1
Bifidobacterium	pseudolongum subsp. globosum / pseudolongum	NCIMB 702245 / DSM 20092	NCIMB	Bovine rumen	GCA_002706665.1	>NZ_CP017695	NZ_CP017695.1_495	-	N	-	GH16	N	1
Bifidobacterium	pseudolongum subsp. globosum / pseudolongum	NCIMB 702245 / DSM 20092	NCIMB	Bovine rumen	GCA_002706665.1	>NZ_CP017695	NZ_CP017695.1_498	-	N	-	GH1	N	1
Bifidobacterium	pseudolongum subsp. globosum / pseudolongum	NCIMB 702245 / DSM 20092	NCIMB	Bovine rumen	GCA_002706665.1	>NZ_CP017695	NZ_CP017695.1_618	-	N	-	GH13_30	N	1
Bifidobacterium	pseudolongum subsp. globosum / pseudolongum	NCIMB 702245 / DSM 20092	NCIMB	Bovine rumen	GCA_002706665.1	>NZ_CP017695	NZ_CP017695.1_650	-	N	-	GH42	N	1
Bifidobacterium	pseudolongum subsp. globosum / pseudolongum	NCIMB 702245 / DSM 20092	NCIMB	Bovine rumen	GCA_002706665.1	>NZ_CP017695	NZ_CP017695.1_725	-	N	-	GT2	N	1
Bifidobacterium	pseudolongum subsp. globosum / pseudolongum	NCIMB 702245 / DSM 20092	NCIMB	Bovine rumen	GCA_002706665.1	>NZ_CP017695	NZ_CP017695.1_821	-	N	-	GH13_31	N	1
Bifidobacterium	pseudolongum subsp. globosum / pseudolongum	NCIMB 702245 / DSM 20092	NCIMB	Bovine rumen	GCA_002706665.1	>NZ_CP017695	NZ_CP017695.1_835	-	N	-	GT0	N	1
Bifidobacterium	pseudolongum subsp. globosum / pseudolongum	NCIMB 702245 / DSM 20092	NCIMB	Bovine rumen	GCA_002706665.1	>NZ_CP017695	NZ_CP017695.1_927	-	N	-	GH28	N	1
Bifidobacterium	pseudolongum subsp. globosum / pseudolongum	NCIMB 702245 / DSM 20092	NCIMB	Bovine rumen	GCA_002706665.1	>NZ_CP017695	NZ_CP017695.1_990	-	N	-	GH28	N	1
Bifidobacterium	pseudolongum subsp. globosum / pseudolongum	NCIMB 702245 / DSM 20092	NCIMB	Bovine rumen	GCA_002706665.1	>NZ_CP017695	NZ_CP017695.1_993	-	N	-	GT4	N	1
Bifidobacterium	pseudolongum subsp. globosum / pseudolongum	NCIMB 702245 / DSM 20092	NCIMB	Bovine rumen	GCA_002706665.1	>NZ_CP017695	NZ_CP017695.1_1057	-	N	-	GT4	N	1
Bifidobacterium	pseudolongum subsp. globosum / pseudolongum	NCIMB 702245 / DSM 20092	NCIMB	Bovine rumen	GCA_002706665.1	>NZ_CP017695	NZ_CP017695.1_1153	-	N	-	GT83	N	1
Bifidobacterium	pseudolongum subsp. globosum / pseudolongum	NCIMB 702245 / DSM 20092	NCIMB	Bovine rumen	GCA_002706665.1	>NZ_CP017695	NZ_CP017695.1_1156	-	N	-	GT4	N	1
Bifidobacterium	pseudolongum subsp. globosum / pseudolongum	NCIMB 702245 / DSM 20092	NCIMB	Bovine rumen	GCA_002706665.1	>NZ_CP017695	NZ_CP017695.1_1165	-	N	-	GH13	N	1
Bifidobacterium	pseudolongum subsp. globosum / pseudolongum	NCIMB 702245 / DSM 20092	NCIMB	Bovine rumen	GCA_002706665.1	>NZ_CP017695	NZ_CP017695.1_1203	-	N	-	GH38	N	1
Bifidobacterium	pseudolongum subsp. globosum / pseudolongum	NCIMB 702245 / DSM 20092	NCIMB	Bovine rumen	GCA_002706665.1	>NZ_CP017695	NZ_CP017695.1_1224	-	N	-	GH13_31	N	1
Bifidobacterium	pseudolongum subsp. globosum / pseudolongum	NCIMB 702245 / DSM 20092	NCIMB	Bovine rumen	GCA_002706665.1	>NZ_CP017695	NZ_CP017695.1_1294	-	N	-	CBM50+GH25	N	1
Bifidobacterium	pseudolongum subsp. globosum / pseudolongum	NCIMB 702245 / DSM 20092	NCIMB	Bovine rumen	GCA_002706665.1	>NZ_CP017695	NZ_CP017695.1_1386	-	N	-	AA10	N	1
Bifidobacterium	pseudolongum subsp. globosum / pseudolongum	NCIMB 702245 / DSM 20092	NCIMB	Bovine rumen	GCA_002706665.1	>NZ_CP017695	NZ_CP017695.1_1403	-	N	-	CBM48+GH13_9	N	1
Bifidobacterium	pseudolongum subsp. globosum / pseudolongum	NCIMB 702245 / DSM 20092	NCIMB	Bovine rumen	GCA_002706665.1	>NZ_CP017695	NZ_CP017695.1_1412	-	N	-	GT2	N	1
Bifidobacterium	pseudolongum subsp. globosum / pseudolongum	NCIMB 702245 / DSM 20092	NCIMB	Bovine rumen	GCA_002706665.1	>NZ_CP017695	NZ_CP017695.1_1508	-	N	-	GH101	N	1
Bifidobacterium	pseudolongum subsp. pseudolongum	NCIMB 702244 / DSM 20099	NCIMB	Pig faeces	GCA_027945455.1	>NZ_CP116220	NZ_CP116220.1_1050	-	GT4(215-360)	-	GT4	N	2
Bifidobacterium	pseudolongum subsp. pseudolongum	NCIMB 702244 / DSM 20099	NCIMB	Pig faeces	GCA_027945455.1	>NZ_CP116220	NZ_CP116220.1_1071	-	CE1(195-434)	-	N	N	1
Bifidobacterium	pseudolongum subsp. pseudolongum	NCIMB 702244 / DSM 20099	NCIMB	Pig faeces	GCA_027945455.1	>NZ_CP116220	NZ_CP116220.1_1088	-	GH30_3(33-473)	-	GH30_3	N	2
Bifidobacterium	pseudolongum subsp. pseudolongum	NCIMB 702244 / DSM 20099	NCIMB	Pig faeces	GCA_027945455.1	>NZ_CP116220	NZ_CP116220.1_1151	-	GH43_10(5-273)+CBM91(317-513)	-	CBM91+GH43_10	N	2
Bifidobacterium	pseudolongum subsp. pseudolongum	NCIMB 702244 / DSM 20099	NCIMB	Pig faeces	GCA_027945455.1	>NZ_CP116220	NZ_CP116220.1_1153	-	CE20(81-199)+CE20(377-500)	-	CE20	N	2
Bifidobacterium	pseudolongum subsp. pseudolongum	NCIMB 702244 / DSM 20099	NCIMB	Pig faeces	GCA_027945455.1	>NZ_CP116220	NZ_CP116220.1_1154	-	GH43_11(3-304)+CBM91(332-539)	-	CBM91+GH43_11	N	2
Bifidobacterium	pseudolongum subsp. pseudolongum	NCIMB 702244 / DSM 20099	NCIMB	Pig faeces	GCA_027945455.1	>NZ_CP116220	NZ_CP116220.1_1160	-	GH43_12(11-366)	-	GH43_12	N	2
Bifidobacterium	pseudolongum subsp. pseudolongum	NCIMB 702244 / DSM 20099	NCIMB	Pig faeces	GCA_027945455.1	>NZ_CP116220	NZ_CP116220.1_117	-	GH36(27-683)	-	GH36	N	2
Bifidobacterium	pseudolongum subsp. pseudolongum	NCIMB 702244 / DSM 20099	NCIMB	Pig faeces	GCA_027945455.1	>NZ_CP116220	NZ_CP116220.1_1178	-	GT2(45-271)	-	GT2	N	2
Bifidobacterium	pseudolongum subsp. pseudolongum	NCIMB 702244 / DSM 20099	NCIMB	Pig faeces	GCA_027945455.1	>NZ_CP116220	NZ_CP116220.1_1180	-	GT2(5-130)	-	GT2	N	2
Bifidobacterium	pseudolongum subsp. pseudolongum	NCIMB 702244 / DSM 20099	NCIMB	Pig faeces	GCA_027945455.1	>NZ_CP116220	NZ_CP116220.1_1190	-	CE5(97-292)	-	CE0	Y(1-33)	2
Bifidobacterium	pseudolongum subsp. pseudolongum	NCIMB 702244 / DSM 20099	NCIMB	Pig faeces	GCA_027945455.1	>NZ_CP116220	NZ_CP116220.1_12	-	GT35(100-812)	-	GT35	N	2
Bifidobacterium	pseudolongum subsp. pseudolongum	NCIMB 702244 / DSM 20099	NCIMB	Pig faeces	GCA_027945455.1	>NZ_CP116220	NZ_CP116220.1_123	-	GH13_31(46-411)	-	GH13_31	N	2
Bifidobacterium	pseudolongum subsp. pseudolongum	NCIMB 702244 / DSM 20099	NCIMB	Pig faeces	GCA_027945455.1	>NZ_CP116220	NZ_CP116220.1_1288	-	GH13_11(235-600)	-	CBM48+GH13_11	N	2
Bifidobacterium	pseudolongum subsp. pseudolongum	NCIMB 702244 / DSM 20099	NCIMB	Pig faeces	GCA_027945455.1	>NZ_CP116220	NZ_CP116220.1_1294	-	GH77(190-704)	-	GH77	N	2
Bifidobacterium	pseudolongum subsp. pseudolongum	NCIMB 702244 / DSM 20099	NCIMB	Pig faeces	GCA_027945455.1	>NZ_CP116220	NZ_CP116220.1_139	-	GH13_30(33-399)	-	GH13_30	N	2
Bifidobacterium	pseudolongum subsp. pseudolongum	NCIMB 702244 / DSM 20099	NCIMB	Pig faeces	GCA_027945455.1	>NZ_CP116220	NZ_CP116220.1_1403	-	GH2(36-1008)	-	GH2	N	2
Bifidobacterium	pseudolongum subsp. pseudolongum	NCIMB 702244 / DSM 20099	NCIMB	Pig faeces	GCA_027945455.1	>NZ_CP116220	NZ_CP116220.1_145	-	GH77(198-724)	-	GH77	N	2
Bifidobacterium	pseudolongum subsp. pseudolongum	NCIMB 702244 / DSM 20099	NCIMB	Pig faeces	GCA_027945455.1	>NZ_CP116220	NZ_CP116220.1_1456	-	GT51(117-290)	-	GT51	Y(1-24)	2
Bifidobacterium	pseudolongum subsp. pseudolongum	NCIMB 702244 / DSM 20099	NCIMB	Pig faeces	GCA_027945455.1	>NZ_CP116220	NZ_CP116220.1_1457	-	GH146(28-564)	-	GH146	N	2
Bifidobacterium	pseudolongum subsp. pseudolongum	NCIMB 702244 / DSM 20099	NCIMB	Pig faeces	GCA_027945455.1	>NZ_CP116220	NZ_CP116220.1_146	-	GH13_44(34-377)	-	GH13_44	N	2
Bifidobacterium	pseudolongum subsp. pseudolongum	NCIMB 702244 / DSM 20099	NCIMB	Pig faeces	GCA_027945455.1	>NZ_CP116220	NZ_CP116220.1_1461	-	GH43_26(5-304)	-	GH43_26	N	2
Bifidobacterium	pseudolongum subsp. pseudolongum	NCIMB 702244 / DSM 20099	NCIMB	Pig faeces	GCA_027945455.1	>NZ_CP116220	NZ_CP116220.1_1463	-	GH43_27(352-678)	-	GH43_27	N	2
Bifidobacterium	pseudolongum subsp. pseudolongum	NCIMB 702244 / DSM 20099	NCIMB	Pig faeces	GCA_027945455.1	>NZ_CP116220	NZ_CP116220.1_1464	-	GH43_4(49-392)	-	GH43_4	Y(1-29)	2
Bifidobacterium	pseudolongum subsp. pseudolongum	NCIMB 702244 / DSM 20099	NCIMB	Pig faeces	GCA_027945455.1	>NZ_CP116220	NZ_CP116220.1_1465	-	GH43_4(17-384)	-	GH43_4	N	2
Bifidobacterium	pseudolongum subsp. pseudolongum	NCIMB 702244 / DSM 20099	NCIMB	Pig faeces	GCA_027945455.1	>NZ_CP116220	NZ_CP116220.1_150	-	GH13_14(195-524)	-	CBM48+GH13_14	N	2
Bifidobacterium	pseudolongum subsp. pseudolongum	NCIMB 702244 / DSM 20099	NCIMB	Pig faeces	GCA_027945455.1	>NZ_CP116220	NZ_CP116220.1_1514	-	GH25(25-163)	-	GH25	N	2
Bifidobacterium	pseudolongum subsp. pseudolongum	NCIMB 702244 / DSM 20099	NCIMB	Pig faeces	GCA_027945455.1	>NZ_CP116220	NZ_CP116220.1_1519	-	CE4(279-394)	-	CE4	N	2
Bifidobacterium	pseudolongum subsp. pseudolongum	NCIMB 702244 / DSM 20099	NCIMB	Pig faeces	GCA_027945455.1	>NZ_CP116220	NZ_CP116220.1_1533	-	GH2(9-560)	-	GH2	N	2
Bifidobacterium	pseudolongum subsp. pseudolongum	NCIMB 702244 / DSM 20099	NCIMB	Pig faeces	GCA_027945455.1	>NZ_CP116220	NZ_CP116220.1_1538	-	GH1(2-457)	-	GH1	N	2
Bifidobacterium	pseudolongum subsp. pseudolongum	NCIMB 702244 / DSM 20099	NCIMB	Pig faeces	GCA_027945455.1	>NZ_CP116220	NZ_CP116220.1_1539	-	CE2(144-356)	-	CE2	N	2
Bifidobacterium	pseudolongum subsp. pseudolongum	NCIMB 702244 / DSM 20099	NCIMB	Pig faeces	GCA_027945455.1	>NZ_CP116220	NZ_CP116220.1_1540	-	CE20(123-235)	-	CE20	N	2
Bifidobacterium	pseudolongum subsp. pseudolongum	NCIMB 702244 / DSM 20099	NCIMB	Pig faeces	GCA_027945455.1	>NZ_CP116220	NZ_CP116220.1_1552	-	GH13_18(35-379)	-	GH13_18	N	2
Bifidobacterium	pseudolongum subsp. pseudolongum	NCIMB 702244 / DSM 20099	NCIMB	Pig faeces	GCA_027945455.1	>NZ_CP116220	NZ_CP116220.1_1558	-	CE4(223-333)	-	N	N	1
Bifidobacterium	pseudolongum subsp. pseudolongum	NCIMB 702244 / DSM 20099	NCIMB	Pig faeces	GCA_027945455.1	>NZ_CP116220	NZ_CP116220.1_159	-	GH3(76-307)	-	GH3	N	2
Bifidobacterium	pseudolongum subsp. pseudolongum	NCIMB 702244 / DSM 20099	NCIMB	Pig faeces	GCA_027945455.1	>NZ_CP116220	NZ_CP116220.1_160	-	CE9(41-425)	-	CE9	N	2
Bifidobacterium	pseudolongum subsp. pseudolongum	NCIMB 702244 / DSM 20099	NCIMB	Pig faeces	GCA_027945455.1	>NZ_CP116220	NZ_CP116220.1_164	-	GH136(2-480)	-	GH136	N	2
Bifidobacterium	pseudolongum subsp. pseudolongum	NCIMB 702244 / DSM 20099	NCIMB	Pig faeces	GCA_027945455.1	>NZ_CP116220	NZ_CP116220.1_168	-	GH112(5-716)	-	GH112	N	2
Bifidobacterium	pseudolongum subsp. pseudolongum	NCIMB 702244 / DSM 20099	NCIMB	Pig faeces	GCA_027945455.1	>NZ_CP116220	NZ_CP116220.1_190	-	GT39(46-319)	-	GT39	N	2
Bifidobacterium	pseudolongum subsp. pseudolongum	NCIMB 702244 / DSM 20099	NCIMB	Pig faeces	GCA_027945455.1	>NZ_CP116220	NZ_CP116220.1_211	-	GT2(3-150)	-	GT2	N	2
Bifidobacterium	pseudolongum subsp. pseudolongum	NCIMB 702244 / DSM 20099	NCIMB	Pig faeces	GCA_027945455.1	>NZ_CP116220	NZ_CP116220.1_216	-	GT2(209-464)	-	GT2	N	2
Bifidobacterium	pseudolongum subsp. pseudolongum	NCIMB 702244 / DSM 20099	NCIMB	Pig faeces	GCA_027945455.1	>NZ_CP116220	NZ_CP116220.1_220	-	CE20(158-406)	-	CE20	Y(1-43)	2
Bifidobacterium	pseudolongum subsp. pseudolongum	NCIMB 702244 / DSM 20099	NCIMB	Pig faeces	GCA_027945455.1	>NZ_CP116220	NZ_CP116220.1_23	-	GH51_1(11-511)	-	GH51	N	2
Bifidobacterium	pseudolongum subsp. pseudolongum	NCIMB 702244 / DSM 20099	NCIMB	Pig faeces	GCA_027945455.1	>NZ_CP116220	NZ_CP116220.1_264	-	GH13_3(306-511)	-	GH13_3	N	2
Bifidobacterium	pseudolongum subsp. pseudolongum	NCIMB 702244 / DSM 20099	NCIMB	Pig faeces	GCA_027945455.1	>NZ_CP116220	NZ_CP116220.1_292	-	GH13_28(93-368)+CBM25(840-914)	-	CBM25+CBM26+GH13_28	Y(1-53)	2
Bifidobacterium	pseudolongum subsp. pseudolongum	NCIMB 702244 / DSM 20099	NCIMB	Pig faeces	GCA_027945455.1	>NZ_CP116220	NZ_CP116220.1_294	-	GT2(5-114)	-	GT2	N	2
Bifidobacterium	pseudolongum subsp. pseudolongum	NCIMB 702244 / DSM 20099	NCIMB	Pig faeces	GCA_027945455.1	>NZ_CP116220	NZ_CP116220.1_296	-	GT14(4-246)	-	GT14	N	2
Bifidobacterium	pseudolongum subsp. pseudolongum	NCIMB 702244 / DSM 20099	NCIMB	Pig faeces	GCA_027945455.1	>NZ_CP116220	NZ_CP116220.1_300	-	GT2(7-130)	-	GT2	N	2
Bifidobacterium	pseudolongum subsp. pseudolongum	NCIMB 702244 / DSM 20099	NCIMB	Pig faeces	GCA_027945455.1	>NZ_CP116220	NZ_CP116220.1_302	-	GT113(13-341)	-	GT113	N	2
Bifidobacterium	pseudolongum subsp. pseudolongum	NCIMB 702244 / DSM 20099	NCIMB	Pig faeces	GCA_027945455.1	>NZ_CP116220	NZ_CP116220.1_303	-	GT111(15-234)	-	GT111	N	2
Bifidobacterium	pseudolongum subsp. pseudolongum	NCIMB 702244 / DSM 20099	NCIMB	Pig faeces	GCA_027945455.1	>NZ_CP116220	NZ_CP116220.1_317	-	GT2(7-175)	-	GT2	N	2
Bifidobacterium	pseudolongum subsp. pseudolongum	NCIMB 702244 / DSM 20099	NCIMB	Pig faeces	GCA_027945455.1	>NZ_CP116220	NZ_CP116220.1_318	-	GT111(9-218)	-	GT111	N	2
Bifidobacterium	pseudolongum subsp. pseudolongum	NCIMB 702244 / DSM 20099	NCIMB	Pig faeces	GCA_027945455.1	>NZ_CP116220	NZ_CP116220.1_320	-	GT2(9-135)	-	GT2	N	2
Bifidobacterium	pseudolongum subsp. pseudolongum	NCIMB 702244 / DSM 20099	NCIMB	Pig faeces	GCA_027945455.1	>NZ_CP116220	NZ_CP116220.1_325	-	GT2(7-116)	-	GT2	N	2
Bifidobacterium	pseudolongum subsp. pseudolongum	NCIMB 702244 / DSM 20099	NCIMB	Pig faeces	GCA_027945455.1	>NZ_CP116220	NZ_CP116220.1_344	-	GT51(83-273)	-	GT51	N	2
Bifidobacterium	pseudolongum subsp. pseudolongum	NCIMB 702244 / DSM 20099	NCIMB	Pig faeces	GCA_027945455.1	>NZ_CP116220	NZ_CP116220.1_383	-	GH109(22-177)	-	N	N	1
Bifidobacterium	pseudolongum subsp. pseudolongum	NCIMB 702244 / DSM 20099	NCIMB	Pig faeces	GCA_027945455.1	>NZ_CP116220	NZ_CP116220.1_466	-	GH32(57-364)	-	GH32	N	2
Bifidobacterium	pseudolongum subsp. pseudolongum	NCIMB 702244 / DSM 20099	NCIMB	Pig faeces	GCA_027945455.1	>NZ_CP116220	NZ_CP116220.1_512	-	GT28(206-378)	-	GT28	N	2
Bifidobacterium	pseudolongum subsp. pseudolongum	NCIMB 702244 / DSM 20099	NCIMB	Pig faeces	GCA_027945455.1	>NZ_CP116220	NZ_CP116220.1_516	-	GH2(68-966)	-	GH2	N	2
Bifidobacterium	pseudolongum subsp. pseudolongum	NCIMB 702244 / DSM 20099	NCIMB	Pig faeces	GCA_027945455.1	>NZ_CP116220	NZ_CP116220.1_603	-	GT4(190-344)	-	GT4	N	2
Bifidobacterium	pseudolongum subsp. pseudolongum	NCIMB 702244 / DSM 20099	NCIMB	Pig faeces	GCA_027945455.1	>NZ_CP116220	NZ_CP116220.1_674	-	GH3(163-386)	-	GH3	N	2
Bifidobacterium	pseudolongum subsp. pseudolongum	NCIMB 702244 / DSM 20099	NCIMB	Pig faeces	GCA_027945455.1	>NZ_CP116220	NZ_CP116220.1_700	-	CBM48(162-236)+GH13_9(299-599)	-	CBM48+GH13_9	N	2
Bifidobacterium	pseudolongum subsp. pseudolongum	NCIMB 702244 / DSM 20099	NCIMB	Pig faeces	GCA_027945455.1	>NZ_CP116220	NZ_CP116220.1_718	-	CBM48(3-92)+GH13_11(172-525)	-	CBM48+GH13_11	N	2
Bifidobacterium	pseudolongum subsp. pseudolongum	NCIMB 702244 / DSM 20099	NCIMB	Pig faeces	GCA_027945455.1	>NZ_CP116220	NZ_CP116220.1_730	-	GH13_5(36-374)	-	GH13_5	N	2
Bifidobacterium	pseudolongum subsp. pseudolongum	NCIMB 702244 / DSM 20099	NCIMB	Pig faeces	GCA_027945455.1	>NZ_CP116220	NZ_CP116220.1_749	-	GH13_32(76-371)+CBM25(550-623)+CBM41(651-740)+CBM41(764-886)+CBM48(987-1073)	-	CBM41+CBM48+GH13_14+GH13_32	Y(1-38)	2
Bifidobacterium	pseudolongum subsp. pseudolongum	NCIMB 702244 / DSM 20099	NCIMB	Pig faeces	GCA_027945455.1	>NZ_CP116220	NZ_CP116220.1_750	-	GH13_14(1-195)	-	CBM41+CBM48+GH13_14+GH13_32	N	2
Bifidobacterium	pseudolongum subsp. pseudolongum	NCIMB 702244 / DSM 20099	NCIMB	Pig faeces	GCA_027945455.1	>NZ_CP116220	NZ_CP116220.1_751	-	GH13_32(84-378)	-	GH13_32	Y(1-30)	2
Bifidobacterium	pseudolongum subsp. pseudolongum	NCIMB 702244 / DSM 20099	NCIMB	Pig faeces	GCA_027945455.1	>NZ_CP116220	NZ_CP116220.1_38	-	N	-	GH13_28	N	1
Bifidobacterium	pseudolongum subsp. pseudolongum	NCIMB 702244 / DSM 20099	NCIMB	Pig faeces	GCA_027945455.1	>NZ_CP116220	NZ_CP116220.1_71	-	N	-	GT2	N	1
Bifidobacterium	pseudolongum subsp. pseudolongum	NCIMB 702244 / DSM 20099	NCIMB	Pig faeces	GCA_027945455.1	>NZ_CP116220	NZ_CP116220.1_104	-	N	-	GH0	Y(1-41)	1
Bifidobacterium	pseudolongum subsp. pseudolongum	NCIMB 702244 / DSM 20099	NCIMB	Pig faeces	GCA_027945455.1	>NZ_CP116220	NZ_CP116220.1_111	-	N	-	CBM50	N	1
Bifidobacterium	pseudolongum subsp. pseudolongum	NCIMB 702244 / DSM 20099	NCIMB	Pig faeces	GCA_027945455.1	>NZ_CP116220	NZ_CP116220.1_122	-	N	-	GH36	N	1
Bifidobacterium	pseudolongum subsp. pseudolongum	NCIMB 702244 / DSM 20099	NCIMB	Pig faeces	GCA_027945455.1	>NZ_CP116220	NZ_CP116220.1_140	-	N	-	GH49	Y(1-23)	1
Bifidobacterium	pseudolongum subsp. pseudolongum	NCIMB 702244 / DSM 20099	NCIMB	Pig faeces	GCA_027945455.1	>NZ_CP116220	NZ_CP116220.1_206	-	N	-	GT2	N	1
Bifidobacterium	pseudolongum subsp. pseudolongum	NCIMB 702244 / DSM 20099	NCIMB	Pig faeces	GCA_027945455.1	>NZ_CP116220	NZ_CP116220.1_209	-	N	-	GT2	N	1
Bifidobacterium	pseudolongum subsp. pseudolongum	NCIMB 702244 / DSM 20099	NCIMB	Pig faeces	GCA_027945455.1	>NZ_CP116220	NZ_CP116220.1_218	-	N	-	GT2	N	1
Bifidobacterium	pseudolongum subsp. pseudolongum	NCIMB 702244 / DSM 20099	NCIMB	Pig faeces	GCA_027945455.1	>NZ_CP116220	NZ_CP116220.1_219	-	N	-	GT2	N	1
Bifidobacterium	pseudolongum subsp. pseudolongum	NCIMB 702244 / DSM 20099	NCIMB	Pig faeces	GCA_027945455.1	>NZ_CP116220	NZ_CP116220.1_221	-	N	-	GT2	N	1
Bifidobacterium	pseudolongum subsp. pseudolongum	NCIMB 702244 / DSM 20099	NCIMB	Pig faeces	GCA_027945455.1	>NZ_CP116220	NZ_CP116220.1_241	-	N	-	GT4	N	1
Bifidobacterium	pseudolongum subsp. pseudolongum	NCIMB 702244 / DSM 20099	NCIMB	Pig faeces	GCA_027945455.1	>NZ_CP116220	NZ_CP116220.1_277	-	N	-	GT58	N	1
Bifidobacterium	pseudolongum subsp. pseudolongum	NCIMB 702244 / DSM 20099	NCIMB	Pig faeces	GCA_027945455.1	>NZ_CP116220	NZ_CP116220.1_295	-	N	-	GT0	N	1
Bifidobacterium	pseudolongum subsp. pseudolongum	NCIMB 702244 / DSM 20099	NCIMB	Pig faeces	GCA_027945455.1	>NZ_CP116220	NZ_CP116220.1_297	-	N	-	GT0	N	1
Bifidobacterium	pseudolongum subsp. pseudolongum	NCIMB 702244 / DSM 20099	NCIMB	Pig faeces	GCA_027945455.1	>NZ_CP116220	NZ_CP116220.1_316	-	N	-	GT4	Y(1-28)	1
Bifidobacterium	pseudolongum subsp. pseudolongum	NCIMB 702244 / DSM 20099	NCIMB	Pig faeces	GCA_027945455.1	>NZ_CP116220	NZ_CP116220.1_319	-	N	-	GT2	N	1
Bifidobacterium	pseudolongum subsp. pseudolongum	NCIMB 702244 / DSM 20099	NCIMB	Pig faeces	GCA_027945455.1	>NZ_CP116220	NZ_CP116220.1_321	-	N	-	GT0	N	1
Bifidobacterium	pseudolongum subsp. pseudolongum	NCIMB 702244 / DSM 20099	NCIMB	Pig faeces	GCA_027945455.1	>NZ_CP116220	NZ_CP116220.1_322	-	N	-	GT2	N	1
Bifidobacterium	pseudolongum subsp. pseudolongum	NCIMB 702244 / DSM 20099	NCIMB	Pig faeces	GCA_027945455.1	>NZ_CP116220	NZ_CP116220.1_323	-	N	-	GT2	N	1
Bifidobacterium	pseudolongum subsp. pseudolongum	NCIMB 702244 / DSM 20099	NCIMB	Pig faeces	GCA_027945455.1	>NZ_CP116220	NZ_CP116220.1_331	-	N	-	GH23	N	1
Bifidobacterium	pseudolongum subsp. pseudolongum	NCIMB 702244 / DSM 20099	NCIMB	Pig faeces	GCA_027945455.1	>NZ_CP116220	NZ_CP116220.1_347	-	N	-	GT2	N	1
Bifidobacterium	pseudolongum subsp. pseudolongum	NCIMB 702244 / DSM 20099	NCIMB	Pig faeces	GCA_027945455.1	>NZ_CP116220	NZ_CP116220.1_355	-	N	-	GH16	N	1
Bifidobacterium	pseudolongum subsp. pseudolongum	NCIMB 702244 / DSM 20099	NCIMB	Pig faeces	GCA_027945455.1	>NZ_CP116220	NZ_CP116220.1_358	-	N	-	GH1	N	1
Bifidobacterium	pseudolongum subsp. pseudolongum	NCIMB 702244 / DSM 20099	NCIMB	Pig faeces	GCA_027945455.1	>NZ_CP116220	NZ_CP116220.1_481	-	N	-	GH13_30	N	1
Bifidobacterium	pseudolongum subsp. pseudolongum	NCIMB 702244 / DSM 20099	NCIMB	Pig faeces	GCA_027945455.1	>NZ_CP116220	NZ_CP116220.1_515	-	N	-	GH42	N	1
Bifidobacterium	pseudolongum subsp. pseudolongum	NCIMB 702244 / DSM 20099	NCIMB	Pig faeces	GCA_027945455.1	>NZ_CP116220	NZ_CP116220.1_586	-	N	-	GT2	N	1
Bifidobacterium	pseudolongum subsp. pseudolongum	NCIMB 702244 / DSM 20099	NCIMB	Pig faeces	GCA_027945455.1	>NZ_CP116220	NZ_CP116220.1_679	-	N	-	GH13_31	N	1
Bifidobacterium	pseudolongum subsp. pseudolongum	NCIMB 702244 / DSM 20099	NCIMB	Pig faeces	GCA_027945455.1	>NZ_CP116220	NZ_CP116220.1_693	-	N	-	GT0	N	1
Bifidobacterium	pseudolongum subsp. pseudolongum	NCIMB 702244 / DSM 20099	NCIMB	Pig faeces	GCA_027945455.1	>NZ_CP116220	NZ_CP116220.1_786	-	N	-	GH28	N	1
Bifidobacterium	pseudolongum subsp. pseudolongum	NCIMB 702244 / DSM 20099	NCIMB	Pig faeces	GCA_027945455.1	>NZ_CP116220	NZ_CP116220.1_848	-	N	-	GH28	N	1
Bifidobacterium	pseudolongum subsp. pseudolongum	NCIMB 702244 / DSM 20099	NCIMB	Pig faeces	GCA_027945455.1	>NZ_CP116220	NZ_CP116220.1_851	-	N	-	GT4	N	1
Bifidobacterium	pseudolongum subsp. pseudolongum	NCIMB 702244 / DSM 20099	NCIMB	Pig faeces	GCA_027945455.1	>NZ_CP116220	NZ_CP116220.1_913	-	N	-	GT4	N	1
Bifidobacterium	pseudolongum subsp. pseudolongum	NCIMB 702244 / DSM 20099	NCIMB	Pig faeces	GCA_027945455.1	>NZ_CP116220	NZ_CP116220.1_995	-	N	-	GT83	N	1
Bifidobacterium	pseudolongum subsp. pseudolongum	NCIMB 702244 / DSM 20099	NCIMB	Pig faeces	GCA_027945455.1	>NZ_CP116220	NZ_CP116220.1_998	-	N	-	GT4	N	1
Bifidobacterium	pseudolongum subsp. pseudolongum	NCIMB 702244 / DSM 20099	NCIMB	Pig faeces	GCA_027945455.1	>NZ_CP116220	NZ_CP116220.1_1007	-	N	-	GH13	N	1
Bifidobacterium	pseudolongum subsp. pseudolongum	NCIMB 702244 / DSM 20099	NCIMB	Pig faeces	GCA_027945455.1	>NZ_CP116220	NZ_CP116220.1_1046	-	N	-	GH38	N	1
Bifidobacterium	pseudolongum subsp. pseudolongum	NCIMB 702244 / DSM 20099	NCIMB	Pig faeces	GCA_027945455.1	>NZ_CP116220	NZ_CP116220.1_1066	-	N	-	GH13_31	N	1
Bifidobacterium	pseudolongum subsp. pseudolongum	NCIMB 702244 / DSM 20099	NCIMB	Pig faeces	GCA_027945455.1	>NZ_CP116220	NZ_CP116220.1_1135	-	N	-	CBM50+GH25	N	1
Bifidobacterium	pseudolongum subsp. pseudolongum	NCIMB 702244 / DSM 20099	NCIMB	Pig faeces	GCA_027945455.1	>NZ_CP116220	NZ_CP116220.1_1225	-	N	-	AA10	N	1
Bifidobacterium	pseudolongum subsp. pseudolongum	NCIMB 702244 / DSM 20099	NCIMB	Pig faeces	GCA_027945455.1	>NZ_CP116220	NZ_CP116220.1_1242	-	N	-	CBM48+GH13_9	N	1
Bifidobacterium	pseudolongum subsp. pseudolongum	NCIMB 702244 / DSM 20099	NCIMB	Pig faeces	GCA_027945455.1	>NZ_CP116220	NZ_CP116220.1_1251	-	N	-	GT2	N	1
Bifidobacterium	pseudolongum subsp. pseudolongum	NCIMB 702244 / DSM 20099	NCIMB	Pig faeces	GCA_027945455.1	>NZ_CP116220	NZ_CP116220.1_1348	-	N	-	GH101	N	1
Bifidobacterium	pseudolongum subsp. pseudolongum	NCIMB 702244 / DSM 20099	NCIMB	Pig faeces	GCA_027945455.1	>NZ_CP116220	NZ_CP116220.1_1449	-	N	-	CE9	N	1
Bifidobacterium	pseudolongum subsp. pseudolongum	NCIMB 702244 / DSM 20099	NCIMB	Pig faeces	GCA_027945455.1	>NZ_CP116220	NZ_CP116220.1_1528	-	N	-	GH94	N	1
Bifidobacterium	breve	UCC2003	UCC	Breast-fed infant faeces	GCA_000220135.1	>NC_020517.1	NC_020517.1_10	-	GH2(45-932)	-	GH2	N	2
Bifidobacterium	breve	UCC2003	UCC	Breast-fed infant faeces	GCA_000220135.1	>NC_020517.1	NC_020517.1_1009	-	GH129(3-627)	-	GH129	N	2
Bifidobacterium	breve	UCC2003	UCC	Breast-fed infant faeces	GCA_000220135.1	>NC_020517.1	NC_020517.1_1011	-	GT5(91-408)	-	GT4	N	2
Bifidobacterium	breve	UCC2003	UCC	Breast-fed infant faeces	GCA_000220135.1	>NC_020517.1	NC_020517.1_112	-	GH13_18(35-379)	-	GH13_18	N	2
Bifidobacterium	breve	UCC2003	UCC	Breast-fed infant faeces	GCA_000220135.1	>NC_020517.1	NC_020517.1_121	-	GH1(3-464)	-	GH1	N	2
Bifidobacterium	breve	UCC2003	UCC	Breast-fed infant faeces	GCA_000220135.1	>NC_020517.1	NC_020517.1_1216	-	GH125(27-423)	-	GH125	N	2
Bifidobacterium	breve	UCC2003	UCC	Breast-fed infant faeces	GCA_000220135.1	>NC_020517.1	NC_020517.1_1219	-	GH85(109-433)+CBM32(797-918)	-	CBM32+GH85	Y(1-35)	2
Bifidobacterium	breve	UCC2003	UCC	Breast-fed infant faeces	GCA_000220135.1	>NC_020517.1	NC_020517.1_1220	-	GH31_15(188-613)	-	GH31	N	2
Bifidobacterium	breve	UCC2003	UCC	Breast-fed infant faeces	GCA_000220135.1	>NC_020517.1	NC_020517.1_1221	-	GH5_18(15-297)	-	GH5_18	N	2
Bifidobacterium	breve	UCC2003	UCC	Breast-fed infant faeces	GCA_000220135.1	>NC_020517.1	NC_020517.1_1225	-	GH38(266-525)	-	GH38	N	2
Bifidobacterium	breve	UCC2003	UCC	Breast-fed infant faeces	GCA_000220135.1	>NC_020517.1	NC_020517.1_1226	-	GH38(270-522)	-	GH38	N	2
Bifidobacterium	breve	UCC2003	UCC	Breast-fed infant faeces	GCA_000220135.1	>NC_020517.1	NC_020517.1_1227	-	GH38(267-521)	-	GH38	N	2
Bifidobacterium	breve	UCC2003	UCC	Breast-fed infant faeces	GCA_000220135.1	>NC_020517.1	NC_020517.1_123	-	GH13_30(33-404)	-	GH13_30	N	2
Bifidobacterium	breve	UCC2003	UCC	Breast-fed infant faeces	GCA_000220135.1	>NC_020517.1	NC_020517.1_128	-	GH77(193-716)	-	GH77	N	2
Bifidobacterium	breve	UCC2003	UCC	Breast-fed infant faeces	GCA_000220135.1	>NC_020517.1	NC_020517.1_129	-	GH13_44(39-436)	-	GH13_44	N	2
Bifidobacterium	breve	UCC2003	UCC	Breast-fed infant faeces	GCA_000220135.1	>NC_020517.1	NC_020517.1_1325	-	CE9(69-421)	-	CE9	N	2
Bifidobacterium	breve	UCC2003	UCC	Breast-fed infant faeces	GCA_000220135.1	>NC_020517.1	NC_020517.1_1336	-	GT28(205-377)	-	GT28	N	2
Bifidobacterium	breve	UCC2003	UCC	Breast-fed infant faeces	GCA_000220135.1	>NC_020517.1	NC_020517.1_135	-	GH13_32(77-353)+CBM25(535-604)+CBM41(747-857)+GH13_14(1124-1451)	-	CBM25+CBM41+CBM48+GH13_14+GH13_32	Y(1-35)	2
Bifidobacterium	breve	UCC2003	UCC	Breast-fed infant faeces	GCA_000220135.1	>NC_020517.1	NC_020517.1_1367	-	GH95(2-760)	-	GH95	N	2
Bifidobacterium	breve	UCC2003	UCC	Breast-fed infant faeces	GCA_000220135.1	>NC_020517.1	NC_020517.1_1404	-	GH32(44-352)	-	GH32	N	2
Bifidobacterium	breve	UCC2003	UCC	Breast-fed infant faeces	GCA_000220135.1	>NC_020517.1	NC_020517.1_1407	-	GT2(16-195)	-	GT2	N	2
Bifidobacterium	breve	UCC2003	UCC	Breast-fed infant faeces	GCA_000220135.1	>NC_020517.1	NC_020517.1_1526	-	GH5_44(58-366)	-	GH5_44	N	2
Bifidobacterium	breve	UCC2003	UCC	Breast-fed infant faeces	GCA_000220135.1	>NC_020517.1	NC_020517.1_1530	-	GH3(81-313)	-	GH3	N	2
Bifidobacterium	breve	UCC2003	UCC	Breast-fed infant faeces	GCA_000220135.1	>NC_020517.1	NC_020517.1_1545	-	GH109(16-173)	-	N	N	1
Bifidobacterium	breve	UCC2003	UCC	Breast-fed infant faeces	GCA_000220135.1	>NC_020517.1	NC_020517.1_1590	-	GT2(45-271)	-	GT2	N	2
Bifidobacterium	breve	UCC2003	UCC	Breast-fed infant faeces	GCA_000220135.1	>NC_020517.1	NC_020517.1_1592	-	GT2(5-162)	-	GT2	N	2
Bifidobacterium	breve	UCC2003	UCC	Breast-fed infant faeces	GCA_000220135.1	>NC_020517.1	NC_020517.1_1645	-	GH2(46-924)	-	GH2	N	2
Bifidobacterium	breve	UCC2003	UCC	Breast-fed infant faeces	GCA_000220135.1	>NC_020517.1	NC_020517.1_1650	-	GH20(135-449)	-	GH20	N	2
Bifidobacterium	breve	UCC2003	UCC	Breast-fed infant faeces	GCA_000220135.1	>NC_020517.1	NC_020517.1_1680	-	GH112(4-748)	-	GH112	N	2
Bifidobacterium	breve	UCC2003	UCC	Breast-fed infant faeces	GCA_000220135.1	>NC_020517.1	NC_020517.1_1740	-	GH13_11(230-596)	-	CBM48+GH13_11	N	2
Bifidobacterium	breve	UCC2003	UCC	Breast-fed infant faeces	GCA_000220135.1	>NC_020517.1	NC_020517.1_1744	-	GH77(205-715)	-	GH77	N	2
Bifidobacterium	breve	UCC2003	UCC	Breast-fed infant faeces	GCA_000220135.1	>NC_020517.1	NC_020517.1_1749	-	GH1(6-387)	-	GH1	N	2
Bifidobacterium	breve	UCC2003	UCC	Breast-fed infant faeces	GCA_000220135.1	>NC_020517.1	NC_020517.1_1787	-	GH2(35-908)	-	GH2	N	2
Bifidobacterium	breve	UCC2003	UCC	Breast-fed infant faeces	GCA_000220135.1	>NC_020517.1	NC_020517.1_1790	-	GH65(322-711)	-	GH65	N	2
Bifidobacterium	breve	UCC2003	UCC	Breast-fed infant faeces	GCA_000220135.1	>NC_020517.1	NC_020517.1_1830	-	CE4(258-388)	-	N	N	1
Bifidobacterium	breve	UCC2003	UCC	Breast-fed infant faeces	GCA_000220135.1	>NC_020517.1	NC_020517.1_187	-	GH33(318-743)	-	GH33	N	2
Bifidobacterium	breve	UCC2003	UCC	Breast-fed infant faeces	GCA_000220135.1	>NC_020517.1	NC_020517.1_1876	-	GH176(249-641)	-	GH0	N	2
Bifidobacterium	breve	UCC2003	UCC	Breast-fed infant faeces	GCA_000220135.1	>NC_020517.1	NC_020517.1_1889	-	GT2(10-129)	-	GT2	N	2
Bifidobacterium	breve	UCC2003	UCC	Breast-fed infant faeces	GCA_000220135.1	>NC_020517.1	NC_020517.1_1893	-	GT4(250-395)	-	GT4	N	2
Bifidobacterium	breve	UCC2003	UCC	Breast-fed infant faeces	GCA_000220135.1	>NC_020517.1	NC_020517.1_1902	-	GT2(11-162)	-	GT2	N	2
Bifidobacterium	breve	UCC2003	UCC	Breast-fed infant faeces	GCA_000220135.1	>NC_020517.1	NC_020517.1_1903	-	GH25(281-467)	-	GH25	Y(1-25)	2
Bifidobacterium	breve	UCC2003	UCC	Breast-fed infant faeces	GCA_000220135.1	>NC_020517.1	NC_020517.1_192	-	GT51(119-292)	-	GT51	N	2
Bifidobacterium	breve	UCC2003	UCC	Breast-fed infant faeces	GCA_000220135.1	>NC_020517.1	NC_020517.1_1939	-	GH35(18-206)	-	GH35	N	2
Bifidobacterium	breve	UCC2003	UCC	Breast-fed infant faeces	GCA_000220135.1	>NC_020517.1	NC_020517.1_1968	-	GH13_31(46-412)	-	GH13_31	N	2
Bifidobacterium	breve	UCC2003	UCC	Breast-fed infant faeces	GCA_000220135.1	>NC_020517.1	NC_020517.1_1970	-	GH13_30(31-393)	-	GH13_30	N	2
Bifidobacterium	breve	UCC2003	UCC	Breast-fed infant faeces	GCA_000220135.1	>NC_020517.1	NC_020517.1_1974	-	GH172(93-353)	-	GH172	N	2
Bifidobacterium	breve	UCC2003	UCC	Breast-fed infant faeces	GCA_000220135.1	>NC_020517.1	NC_020517.1_1982	-	GH36(38-717)	-	GH36	N	2
Bifidobacterium	breve	UCC2003	UCC	Breast-fed infant faeces	GCA_000220135.1	>NC_020517.1	NC_020517.1_2009	-	GT2(8-137)	-	GT2	N	2
Bifidobacterium	breve	UCC2003	UCC	Breast-fed infant faeces	GCA_000220135.1	>NC_020517.1	NC_020517.1_2018	-	GH3(25-245)	-	GH3	N	2
Bifidobacterium	breve	UCC2003	UCC	Breast-fed infant faeces	GCA_000220135.1	>NC_020517.1	NC_020517.1_2022	-	GH3(688-876)	-	GH3	N	2
Bifidobacterium	breve	UCC2003	UCC	Breast-fed infant faeces	GCA_000220135.1	>NC_020517.1	NC_020517.1_24	-	GH32(11-291)	-	GH32	N	2
Bifidobacterium	breve	UCC2003	UCC	Breast-fed infant faeces	GCA_000220135.1	>NC_020517.1	NC_020517.1_257	-	GT2(10-114)	-	GT2	N	2
Bifidobacterium	breve	UCC2003	UCC	Breast-fed infant faeces	GCA_000220135.1	>NC_020517.1	NC_020517.1_26	-	GH31_15(203-632)	-	GH31	N	2
Bifidobacterium	breve	UCC2003	UCC	Breast-fed infant faeces	GCA_000220135.1	>NC_020517.1	NC_020517.1_270	-	GH127(21-317)	-	GH127	N	2
Bifidobacterium	breve	UCC2003	UCC	Breast-fed infant faeces	GCA_000220135.1	>NC_020517.1	NC_020517.1_271	-	GH127(1-190)	-	GH127	N	2
Bifidobacterium	breve	UCC2003	UCC	Breast-fed infant faeces	GCA_000220135.1	>NC_020517.1	NC_020517.1_29	-	GH13_30(24-253)	-	GH13_30	N	2
Bifidobacterium	breve	UCC2003	UCC	Breast-fed infant faeces	GCA_000220135.1	>NC_020517.1	NC_020517.1_309	-	GH2(12-469)	-	GH2	N	2
Bifidobacterium	breve	UCC2003	UCC	Breast-fed infant faeces	GCA_000220135.1	>NC_020517.1	NC_020517.1_323	-	GH13_3(326-544)	-	GH13_3	N	2
Bifidobacterium	breve	UCC2003	UCC	Breast-fed infant faeces	GCA_000220135.1	>NC_020517.1	NC_020517.1_338	-	GH30_3(29-442)	-	GH30_3	N	2
Bifidobacterium	breve	UCC2003	UCC	Breast-fed infant faeces	GCA_000220135.1	>NC_020517.1	NC_020517.1_341	-	GH3(78-177)	-	N	N	1
Bifidobacterium	breve	UCC2003	UCC	Breast-fed infant faeces	GCA_000220135.1	>NC_020517.1	NC_020517.1_342	-	GH3(4-123)	-	GH3	N	2
Bifidobacterium	breve	UCC2003	UCC	Breast-fed infant faeces	GCA_000220135.1	>NC_020517.1	NC_020517.1_343	-	GH2(16-496)	-	GH2	N	2
Bifidobacterium	breve	UCC2003	UCC	Breast-fed infant faeces	GCA_000220135.1	>NC_020517.1	NC_020517.1_39	-	GH172(87-347)	-	GH172	N	2
Bifidobacterium	breve	UCC2003	UCC	Breast-fed infant faeces	GCA_000220135.1	>NC_020517.1	NC_020517.1_461	-	GH42(25-396)	-	GH42	N	2
Bifidobacterium	breve	UCC2003	UCC	Breast-fed infant faeces	GCA_000220135.1	>NC_020517.1	NC_020517.1_463	-	GH53(53-429)+CBM61(524-666)	-	CBM61+GH53	Y(1-31)	2
Bifidobacterium	breve	UCC2003	UCC	Breast-fed infant faeces	GCA_000220135.1	>NC_020517.1	NC_020517.1_476	-	GT14(4-253)	-	GT14	N	2
Bifidobacterium	breve	UCC2003	UCC	Breast-fed infant faeces	GCA_000220135.1	>NC_020517.1	NC_020517.1_479	-	GT2(6-166)	-	GT2	N	2
Bifidobacterium	breve	UCC2003	UCC	Breast-fed infant faeces	GCA_000220135.1	>NC_020517.1	NC_020517.1_480	-	GT32(81-159)	-	GT32	N	2
Bifidobacterium	breve	UCC2003	UCC	Breast-fed infant faeces	GCA_000220135.1	>NC_020517.1	NC_020517.1_481	-	GT111(5-226)	-	GT111	N	2
Bifidobacterium	breve	UCC2003	UCC	Breast-fed infant faeces	GCA_000220135.1	>NC_020517.1	NC_020517.1_482	-	GT4(186-290)	-	GT4	N	2
Bifidobacterium	breve	UCC2003	UCC	Breast-fed infant faeces	GCA_000220135.1	>NC_020517.1	NC_020517.1_483	-	GT4(181-290)	-	GT4	N	2
Bifidobacterium	breve	UCC2003	UCC	Breast-fed infant faeces	GCA_000220135.1	>NC_020517.1	NC_020517.1_484	-	GT4(233-400)	-	GT4	N	2
Bifidobacterium	breve	UCC2003	UCC	Breast-fed infant faeces	GCA_000220135.1	>NC_020517.1	NC_020517.1_486	-	GT2(21-148)	-	GT2	N	2
Bifidobacterium	breve	UCC2003	UCC	Breast-fed infant faeces	GCA_000220135.1	>NC_020517.1	NC_020517.1_489	-	GT2(10-169)	-	GT2	N	2
Bifidobacterium	breve	UCC2003	UCC	Breast-fed infant faeces	GCA_000220135.1	>NC_020517.1	NC_020517.1_53	-	GT4(286-437)	-	GT4	N	2
Bifidobacterium	breve	UCC2003	UCC	Breast-fed infant faeces	GCA_000220135.1	>NC_020517.1	NC_020517.1_535	-	GT51(80-269)	-	GT51	N	2
Bifidobacterium	breve	UCC2003	UCC	Breast-fed infant faeces	GCA_000220135.1	>NC_020517.1	NC_020517.1_576	-	GH42(24-394)	-	GH42	N	2
Bifidobacterium	breve	UCC2003	UCC	Breast-fed infant faeces	GCA_000220135.1	>NC_020517.1	NC_020517.1_606	-	GH13_31(46-413)	-	GH13_31	N	2
Bifidobacterium	breve	UCC2003	UCC	Breast-fed infant faeces	GCA_000220135.1	>NC_020517.1	NC_020517.1_649	-	GT4(212-356)	-	GT4	N	2
Bifidobacterium	breve	UCC2003	UCC	Breast-fed infant faeces	GCA_000220135.1	>NC_020517.1	NC_020517.1_677	-	GT2(368-589)	-	GT2	N	2
Bifidobacterium	breve	UCC2003	UCC	Breast-fed infant faeces	GCA_000220135.1	>NC_020517.1	NC_020517.1_70	-	GT35(100-811)	-	GT35	N	2
Bifidobacterium	breve	UCC2003	UCC	Breast-fed infant faeces	GCA_000220135.1	>NC_020517.1	NC_020517.1_779	-	GH3(4-192)	-	GH3	N	2
Bifidobacterium	breve	UCC2003	UCC	Breast-fed infant faeces	GCA_000220135.1	>NC_020517.1	NC_020517.1_807	-	GH13_9(300-600)	-	CBM48+GH13_9	N	2
Bifidobacterium	breve	UCC2003	UCC	Breast-fed infant faeces	GCA_000220135.1	>NC_020517.1	NC_020517.1_824	-	CBM48(3-92)+GH13_11(172-525)	-	CBM48+GH13_11	N	2
Bifidobacterium	breve	UCC2003	UCC	Breast-fed infant faeces	GCA_000220135.1	>NC_020517.1	NC_020517.1_89	-	CE1(201-432)	-	N	N	1
Bifidobacterium	breve	UCC2003	UCC	Breast-fed infant faeces	GCA_000220135.1	>NC_020517.1	NC_020517.1_913	-	GT35(1-416)	-	GT35	N	2
Bifidobacterium	breve	UCC2003	UCC	Breast-fed infant faeces	GCA_000220135.1	>NC_020517.1	NC_020517.1_914	-	CE9(25-410)	-	CE9	N	2
Bifidobacterium	breve	UCC2003	UCC	Breast-fed infant faeces	GCA_000220135.1	>NC_020517.1	NC_020517.1_932	-	GH13_20(49-332)	-	GH13	N	2
Bifidobacterium	breve	UCC2003	UCC	Breast-fed infant faeces	GCA_000220135.1	>NC_020517.1	NC_020517.1_13	-	N	-	GT2	N	1
Bifidobacterium	breve	UCC2003	UCC	Breast-fed infant faeces	GCA_000220135.1	>NC_020517.1	NC_020517.1_94	-	N	-	GT2	N	1
Bifidobacterium	breve	UCC2003	UCC	Breast-fed infant faeces	GCA_000220135.1	>NC_020517.1	NC_020517.1_107	-	N	-	GT47	N	1
Bifidobacterium	breve	UCC2003	UCC	Breast-fed infant faeces	GCA_000220135.1	>NC_020517.1	NC_020517.1_200	-	N	-	CE9	N	1
Bifidobacterium	breve	UCC2003	UCC	Breast-fed infant faeces	GCA_000220135.1	>NC_020517.1	NC_020517.1_311	-	N	-	GT2	N	1
Bifidobacterium	breve	UCC2003	UCC	Breast-fed infant faeces	GCA_000220135.1	>NC_020517.1	NC_020517.1_367	-	N	-	GT58	N	1
Bifidobacterium	breve	UCC2003	UCC	Breast-fed infant faeces	GCA_000220135.1	>NC_020517.1	NC_020517.1_440	-	N	-	CE12	N	1
Bifidobacterium	breve	UCC2003	UCC	Breast-fed infant faeces	GCA_000220135.1	>NC_020517.1	NC_020517.1_524	-	N	-	GH23	N	1
Bifidobacterium	breve	UCC2003	UCC	Breast-fed infant faeces	GCA_000220135.1	>NC_020517.1	NC_020517.1_544	-	N	-	GH16	N	1
Bifidobacterium	breve	UCC2003	UCC	Breast-fed infant faeces	GCA_000220135.1	>NC_020517.1	NC_020517.1_547	-	N	-	GH1	N	1
Bifidobacterium	breve	UCC2003	UCC	Breast-fed infant faeces	GCA_000220135.1	>NC_020517.1	NC_020517.1_631	-	N	-	GH13_31	N	1
Bifidobacterium	breve	UCC2003	UCC	Breast-fed infant faeces	GCA_000220135.1	>NC_020517.1	NC_020517.1_654	-	N	-	GH38	N	1
Bifidobacterium	breve	UCC2003	UCC	Breast-fed infant faeces	GCA_000220135.1	>NC_020517.1	NC_020517.1_678	-	N	-	CBM5+GH18	N	1
Bifidobacterium	breve	UCC2003	UCC	Breast-fed infant faeces	GCA_000220135.1	>NC_020517.1	NC_020517.1_786	-	N	-	GH28	N	1
Bifidobacterium	breve	UCC2003	UCC	Breast-fed infant faeces	GCA_000220135.1	>NC_020517.1	NC_020517.1_800	-	N	-	GT0	N	1
Bifidobacterium	breve	UCC2003	UCC	Breast-fed infant faeces	GCA_000220135.1	>NC_020517.1	NC_020517.1_946	-	N	-	GH184	N	1
Bifidobacterium	breve	UCC2003	UCC	Breast-fed infant faeces	GCA_000220135.1	>NC_020517.1	NC_020517.1_999	-	N	-	GH28	N	1
Bifidobacterium	breve	UCC2003	UCC	Breast-fed infant faeces	GCA_000220135.1	>NC_020517.1	NC_020517.1_1012	-	N	-	GT4	N	1
Bifidobacterium	breve	UCC2003	UCC	Breast-fed infant faeces	GCA_000220135.1	>NC_020517.1	NC_020517.1_1079	-	N	-	GH28	N	1
Bifidobacterium	breve	UCC2003	UCC	Breast-fed infant faeces	GCA_000220135.1	>NC_020517.1	NC_020517.1_1207	-	N	-	GT4	N	1
Bifidobacterium	breve	UCC2003	UCC	Breast-fed infant faeces	GCA_000220135.1	>NC_020517.1	NC_020517.1_1264	-	N	-	GT2	N	1
Bifidobacterium	breve	UCC2003	UCC	Breast-fed infant faeces	GCA_000220135.1	>NC_020517.1	NC_020517.1_1376	-	N	-	GH13_30	N	1
Bifidobacterium	breve	UCC2003	UCC	Breast-fed infant faeces	GCA_000220135.1	>NC_020517.1	NC_020517.1_1429	-	N	-	GT83	N	1
Bifidobacterium	breve	UCC2003	UCC	Breast-fed infant faeces	GCA_000220135.1	>NC_020517.1	NC_020517.1_1438	-	N	-	GT4	N	1
Bifidobacterium	breve	UCC2003	UCC	Breast-fed infant faeces	GCA_000220135.1	>NC_020517.1	NC_020517.1_1446	-	N	-	GH13	N	1
Bifidobacterium	breve	UCC2003	UCC	Breast-fed infant faeces	GCA_000220135.1	>NC_020517.1	NC_020517.1_1525	-	N	-	GH3	N	1
Bifidobacterium	breve	UCC2003	UCC	Breast-fed infant faeces	GCA_000220135.1	>NC_020517.1	NC_020517.1_1555	-	N	-	CBM50+GH25	N	1
Bifidobacterium	breve	UCC2003	UCC	Breast-fed infant faeces	GCA_000220135.1	>NC_020517.1	NC_020517.1_1620	-	N	-	GH23	N	1
Bifidobacterium	breve	UCC2003	UCC	Breast-fed infant faeces	GCA_000220135.1	>NC_020517.1	NC_020517.1_1644	-	N	-	GH42	N	1
Bifidobacterium	breve	UCC2003	UCC	Breast-fed infant faeces	GCA_000220135.1	>NC_020517.1	NC_020517.1_1688	-	N	-	CBM48+GH13_9	N	1
Bifidobacterium	breve	UCC2003	UCC	Breast-fed infant faeces	GCA_000220135.1	>NC_020517.1	NC_020517.1_1700	-	N	-	GT2	N	1
Bifidobacterium	breve	UCC2003	UCC	Breast-fed infant faeces	GCA_000220135.1	>NC_020517.1	NC_020517.1_1818	-	N	-	GH101	N	1
Bifidobacterium	breve	UCC2003	UCC	Breast-fed infant faeces	GCA_000220135.1	>NC_020517.1	NC_020517.1_1883	-	N	-	GT4	N	1
Bifidobacterium	breve	UCC2003	UCC	Breast-fed infant faeces	GCA_000220135.1	>NC_020517.1	NC_020517.1_1888	-	N	-	GT2	N	1
Bifidobacterium	breve	UCC2003	UCC	Breast-fed infant faeces	GCA_000220135.1	>NC_020517.1	NC_020517.1_1897	-	N	-	GT2	N	1
Bifidobacterium	breve	UCC2003	UCC	Breast-fed infant faeces	GCA_000220135.1	>NC_020517.1	NC_020517.1_1958	-	N	-	GH49	Y(1-31)	1
Bifidobacterium	breve	UCC2003	UCC	Breast-fed infant faeces	GCA_000220135.1	>NC_020517.1	NC_020517.1_1969	-	N	-	GH36	N	1
Bifidobacterium	breve	UCC2003	UCC	Breast-fed infant faeces	GCA_000220135.1	>NC_020517.1	NC_020517.1_1990	-	N	-	CBM50	N	1
Bifidobacterium	adolescentis	NCIMB 702204 / ATCC15703 / DSM20083	NCIMB	Human adult intestine	GCA_000010425.1	>AP009256.1	AP009256.1_1009	-	GH13_30(40-407)	-	GH13_30	N	2
Bifidobacterium	adolescentis	NCIMB 702204 / ATCC15703 / DSM20083	NCIMB	Human adult intestine	GCA_000010425.1	>AP009256.1	AP009256.1_1070	-	GH26(44-360)+CBM23(526-698)+CBM23(722-886)	-	CBM23+GH26	Y(1-29)	2
Bifidobacterium	adolescentis	NCIMB 702204 / ATCC15703 / DSM20083	NCIMB	Human adult intestine	GCA_000010425.1	>AP009256.1	AP009256.1_1142	-	GT28(219-391)	-	GT28	N	2
Bifidobacterium	adolescentis	NCIMB 702204 / ATCC15703 / DSM20083	NCIMB	Human adult intestine	GCA_000010425.1	>AP009256.1	AP009256.1_115	-	GT2(9-119)	-	GT2	N	2
Bifidobacterium	adolescentis	NCIMB 702204 / ATCC15703 / DSM20083	NCIMB	Human adult intestine	GCA_000010425.1	>AP009256.1	AP009256.1_1192	-	GH32(44-351)	-	GH32	N	2
Bifidobacterium	adolescentis	NCIMB 702204 / ATCC15703 / DSM20083	NCIMB	Human adult intestine	GCA_000010425.1	>AP009256.1	AP009256.1_1241	-	GH3(32-252)	-	GH3	N	2
Bifidobacterium	adolescentis	NCIMB 702204 / ATCC15703 / DSM20083	NCIMB	Human adult intestine	GCA_000010425.1	>AP009256.1	AP009256.1_1245	-	GH3(79-310)	-	GH3	N	2
Bifidobacterium	adolescentis	NCIMB 702204 / ATCC15703 / DSM20083	NCIMB	Human adult intestine	GCA_000010425.1	>AP009256.1	AP009256.1_1249	-	GH5_44(59-351)	-	GH5_44	N	2
Bifidobacterium	adolescentis	NCIMB 702204 / ATCC15703 / DSM20083	NCIMB	Human adult intestine	GCA_000010425.1	>AP009256.1	AP009256.1_1250	-	GH43_11(3-313)+CBM91(342-541)	-	GH43_11	N	2
Bifidobacterium	adolescentis	NCIMB 702204 / ATCC15703 / DSM20083	NCIMB	Human adult intestine	GCA_000010425.1	>AP009256.1	AP009256.1_1251	-	GH5_44(52-370)	-	GH5_44	N	2
Bifidobacterium	adolescentis	NCIMB 702204 / ATCC15703 / DSM20083	NCIMB	Human adult intestine	GCA_000010425.1	>AP009256.1	AP009256.1_1252	-	GH51_1(4-512)	-	GH51	N	2
Bifidobacterium	adolescentis	NCIMB 702204 / ATCC15703 / DSM20083	NCIMB	Human adult intestine	GCA_000010425.1	>AP009256.1	AP009256.1_1255	-	GH30_2(36-445)	-	GH30_2	N	2
Bifidobacterium	adolescentis	NCIMB 702204 / ATCC15703 / DSM20083	NCIMB	Human adult intestine	GCA_000010425.1	>AP009256.1	AP009256.1_1258	-	GH42(15-385)	-	GH42	N	2
Bifidobacterium	adolescentis	NCIMB 702204 / ATCC15703 / DSM20083	NCIMB	Human adult intestine	GCA_000010425.1	>AP009256.1	AP009256.1_1274	-	GH109(2-159)	-	N	N	1
Bifidobacterium	adolescentis	NCIMB 702204 / ATCC15703 / DSM20083	NCIMB	Human adult intestine	GCA_000010425.1	>AP009256.1	AP009256.1_1286	-	GH38(270-528)	-	GH38	N	2
Bifidobacterium	adolescentis	NCIMB 702204 / ATCC15703 / DSM20083	NCIMB	Human adult intestine	GCA_000010425.1	>AP009256.1	AP009256.1_1339	-	GH1(5-385)	-	GH1	N	2
Bifidobacterium	adolescentis	NCIMB 702204 / ATCC15703 / DSM20083	NCIMB	Human adult intestine	GCA_000010425.1	>AP009256.1	AP009256.1_1377	-	GH32(121-489)	-	GH32	N	2
Bifidobacterium	adolescentis	NCIMB 702204 / ATCC15703 / DSM20083	NCIMB	Human adult intestine	GCA_000010425.1	>AP009256.1	AP009256.1_1388	-	GT51(80-270)	-	GT51	Y(1-44)	2
Bifidobacterium	adolescentis	NCIMB 702204 / ATCC15703 / DSM20083	NCIMB	Human adult intestine	GCA_000010425.1	>AP009256.1	AP009256.1_1436	-	GT2(10-169)	-	GT2	N	2
Bifidobacterium	adolescentis	NCIMB 702204 / ATCC15703 / DSM20083	NCIMB	Human adult intestine	GCA_000010425.1	>AP009256.1	AP009256.1_1439	-	GT2(21-149)	-	GT2	N	2
Bifidobacterium	adolescentis	NCIMB 702204 / ATCC15703 / DSM20083	NCIMB	Human adult intestine	GCA_000010425.1	>AP009256.1	AP009256.1_1441	-	GT4(233-400)	-	GT4	N	2
Bifidobacterium	adolescentis	NCIMB 702204 / ATCC15703 / DSM20083	NCIMB	Human adult intestine	GCA_000010425.1	>AP009256.1	AP009256.1_1456	-	GH42(25-396)	-	GH42	N	2
Bifidobacterium	adolescentis	NCIMB 702204 / ATCC15703 / DSM20083	NCIMB	Human adult intestine	GCA_000010425.1	>AP009256.1	AP009256.1_1457	-	GH35(44-397)	-	GH35	N	2
Bifidobacterium	adolescentis	NCIMB 702204 / ATCC15703 / DSM20083	NCIMB	Human adult intestine	GCA_000010425.1	>AP009256.1	AP009256.1_1490	-	GH13_3(321-539)	-	GH13_3	Y(1-24)	2
Bifidobacterium	adolescentis	NCIMB 702204 / ATCC15703 / DSM20083	NCIMB	Human adult intestine	GCA_000010425.1	>AP009256.1	AP009256.1_1548	-	GT2(9-135)	-	GT2	N	2
Bifidobacterium	adolescentis	NCIMB 702204 / ATCC15703 / DSM20083	NCIMB	Human adult intestine	GCA_000010425.1	>AP009256.1	AP009256.1_1549	-	GT2(5-132)	-	GT2	N	2
Bifidobacterium	adolescentis	NCIMB 702204 / ATCC15703 / DSM20083	NCIMB	Human adult intestine	GCA_000010425.1	>AP009256.1	AP009256.1_1555	-	GT81(6-188)	-	GT2	N	2
Bifidobacterium	adolescentis	NCIMB 702204 / ATCC15703 / DSM20083	NCIMB	Human adult intestine	GCA_000010425.1	>AP009256.1	AP009256.1_1561	-	GH25(191-377)	-	GH25	Y(1-31)	2
Bifidobacterium	adolescentis	NCIMB 702204 / ATCC15703 / DSM20083	NCIMB	Human adult intestine	GCA_000010425.1	>AP009256.1	AP009256.1_1563	-	CE20(146-395)	-	CE20	Y(1-37)	2
Bifidobacterium	adolescentis	NCIMB 702204 / ATCC15703 / DSM20083	NCIMB	Human adult intestine	GCA_000010425.1	>AP009256.1	AP009256.1_1574	-	GH51_2(191-782)	-	GH51	N	2
Bifidobacterium	adolescentis	NCIMB 702204 / ATCC15703 / DSM20083	NCIMB	Human adult intestine	GCA_000010425.1	>AP009256.1	AP009256.1_1575	-	GH27(184-368)	-	GH27	N	2
Bifidobacterium	adolescentis	NCIMB 702204 / ATCC15703 / DSM20083	NCIMB	Human adult intestine	GCA_000010425.1	>AP009256.1	AP009256.1_1577	-	GH43_22(53-288)	-	GH43_22	N	2
Bifidobacterium	adolescentis	NCIMB 702204 / ATCC15703 / DSM20083	NCIMB	Human adult intestine	GCA_000010425.1	>AP009256.1	AP009256.1_1578	-	GH36(150-676)	-	GH36	N	2
Bifidobacterium	adolescentis	NCIMB 702204 / ATCC15703 / DSM20083	NCIMB	Human adult intestine	GCA_000010425.1	>AP009256.1	AP009256.1_1579	-	GH127(17-609)	-	GH127	N	2
Bifidobacterium	adolescentis	NCIMB 702204 / ATCC15703 / DSM20083	NCIMB	Human adult intestine	GCA_000010425.1	>AP009256.1	AP009256.1_158	-	GH43_27(25-347)	-	GH43_27	N	2
Bifidobacterium	adolescentis	NCIMB 702204 / ATCC15703 / DSM20083	NCIMB	Human adult intestine	GCA_000010425.1	>AP009256.1	AP009256.1_1585	-	GH2(70-585)	-	GH2	N	2
Bifidobacterium	adolescentis	NCIMB 702204 / ATCC15703 / DSM20083	NCIMB	Human adult intestine	GCA_000010425.1	>AP009256.1	AP009256.1_160	-	GH43_26(4-304)	-	GH43_26	N	2
Bifidobacterium	adolescentis	NCIMB 702204 / ATCC15703 / DSM20083	NCIMB	Human adult intestine	GCA_000010425.1	>AP009256.1	AP009256.1_1606	-	GH13_14(104-460)	-	GH13_14	N	2
Bifidobacterium	adolescentis	NCIMB 702204 / ATCC15703 / DSM20083	NCIMB	Human adult intestine	GCA_000010425.1	>AP009256.1	AP009256.1_1607	-	GH77(183-705)	-	GH77	N	2
Bifidobacterium	adolescentis	NCIMB 702204 / ATCC15703 / DSM20083	NCIMB	Human adult intestine	GCA_000010425.1	>AP009256.1	AP009256.1_1608	-	GH13_30(28-398)	-	GH13_30	N	2
Bifidobacterium	adolescentis	NCIMB 702204 / ATCC15703 / DSM20083	NCIMB	Human adult intestine	GCA_000010425.1	>AP009256.1	AP009256.1_1620	-	GH13_31(46-412)	-	GH13_31	N	2
Bifidobacterium	adolescentis	NCIMB 702204 / ATCC15703 / DSM20083	NCIMB	Human adult intestine	GCA_000010425.1	>AP009256.1	AP009256.1_1625	-	GH36(38-709)	-	GH36	N	2
Bifidobacterium	adolescentis	NCIMB 702204 / ATCC15703 / DSM20083	NCIMB	Human adult intestine	GCA_000010425.1	>AP009256.1	AP009256.1_1631	-	GH2(37-929)	-	GH2	N	2
Bifidobacterium	adolescentis	NCIMB 702204 / ATCC15703 / DSM20083	NCIMB	Human adult intestine	GCA_000010425.1	>AP009256.1	AP009256.1_1637	-	GH172(97-357)	-	GH172	N	2
Bifidobacterium	adolescentis	NCIMB 702204 / ATCC15703 / DSM20083	NCIMB	Human adult intestine	GCA_000010425.1	>AP009256.1	AP009256.1_164	-	GH1(41-419)	-	GH1	N	2
Bifidobacterium	adolescentis	NCIMB 702204 / ATCC15703 / DSM20083	NCIMB	Human adult intestine	GCA_000010425.1	>AP009256.1	AP009256.1_1648	-	GH3(25-245)	-	GH3	N	2
Bifidobacterium	adolescentis	NCIMB 702204 / ATCC15703 / DSM20083	NCIMB	Human adult intestine	GCA_000010425.1	>AP009256.1	AP009256.1_1650	-	GH31_15(187-625)	-	GH31	N	2
Bifidobacterium	adolescentis	NCIMB 702204 / ATCC15703 / DSM20083	NCIMB	Human adult intestine	GCA_000010425.1	>AP009256.1	AP009256.1_1652	-	CE9(230-614)	-	CE9	N	2
Bifidobacterium	adolescentis	NCIMB 702204 / ATCC15703 / DSM20083	NCIMB	Human adult intestine	GCA_000010425.1	>AP009256.1	AP009256.1_1653	-	GH42(25-395)	-	GH42	N	2
Bifidobacterium	adolescentis	NCIMB 702204 / ATCC15703 / DSM20083	NCIMB	Human adult intestine	GCA_000010425.1	>AP009256.1	AP009256.1_1658	-	GH2(22-903)	-	GH2	N	2
Bifidobacterium	adolescentis	NCIMB 702204 / ATCC15703 / DSM20083	NCIMB	Human adult intestine	GCA_000010425.1	>AP009256.1	AP009256.1_166	-	GT51(112-284)	-	GT51	Y(1-52)	2
Bifidobacterium	adolescentis	NCIMB 702204 / ATCC15703 / DSM20083	NCIMB	Human adult intestine	GCA_000010425.1	>AP009256.1	AP009256.1_1664	-	GH3(478-706)	-	GH3	N	2
Bifidobacterium	adolescentis	NCIMB 702204 / ATCC15703 / DSM20083	NCIMB	Human adult intestine	GCA_000010425.1	>AP009256.1	AP009256.1_1665	-	GH3(675-876)	-	GH3	N	2
Bifidobacterium	adolescentis	NCIMB 702204 / ATCC15703 / DSM20083	NCIMB	Human adult intestine	GCA_000010425.1	>AP009256.1	AP009256.1_310	-	GH120(320-409)	-	GH120	N	2
Bifidobacterium	adolescentis	NCIMB 702204 / ATCC15703 / DSM20083	NCIMB	Human adult intestine	GCA_000010425.1	>AP009256.1	AP009256.1_311	-	GH8(54-371)	-	GH8	N	2
Bifidobacterium	adolescentis	NCIMB 702204 / ATCC15703 / DSM20083	NCIMB	Human adult intestine	GCA_000010425.1	>AP009256.1	AP009256.1_312	-	GH43_10(6-276)+CBM91(319-521)	-	GH43_10	N	2
Bifidobacterium	adolescentis	NCIMB 702204 / ATCC15703 / DSM20083	NCIMB	Human adult intestine	GCA_000010425.1	>AP009256.1	AP009256.1_319	-	GH77(188-700)	-	GH77	N	2
Bifidobacterium	adolescentis	NCIMB 702204 / ATCC15703 / DSM20083	NCIMB	Human adult intestine	GCA_000010425.1	>AP009256.1	AP009256.1_32	-	GT35(100-813)	-	GT35	N	2
Bifidobacterium	adolescentis	NCIMB 702204 / ATCC15703 / DSM20083	NCIMB	Human adult intestine	GCA_000010425.1	>AP009256.1	AP009256.1_322	-	GH13_11(106-474)	-	CBM48+GH13_11	N	2
Bifidobacterium	adolescentis	NCIMB 702204 / ATCC15703 / DSM20083	NCIMB	Human adult intestine	GCA_000010425.1	>AP009256.1	AP009256.1_408	-	GT4(286-437)	-	GT4	N	2
Bifidobacterium	adolescentis	NCIMB 702204 / ATCC15703 / DSM20083	NCIMB	Human adult intestine	GCA_000010425.1	>AP009256.1	AP009256.1_415	-	GT2(15-156)	-	GT2	N	2
Bifidobacterium	adolescentis	NCIMB 702204 / ATCC15703 / DSM20083	NCIMB	Human adult intestine	GCA_000010425.1	>AP009256.1	AP009256.1_417	-	GT2(45-271)	-	GT2	N	2
Bifidobacterium	adolescentis	NCIMB 702204 / ATCC15703 / DSM20083	NCIMB	Human adult intestine	GCA_000010425.1	>AP009256.1	AP009256.1_433	-	GH43_12(9-362)	-	GH43_12	N	2
Bifidobacterium	adolescentis	NCIMB 702204 / ATCC15703 / DSM20083	NCIMB	Human adult intestine	GCA_000010425.1	>AP009256.1	AP009256.1_438	-	GH43_11(3-304)+CBM91(331-539)	-	GH43_11	N	2
Bifidobacterium	adolescentis	NCIMB 702204 / ATCC15703 / DSM20083	NCIMB	Human adult intestine	GCA_000010425.1	>AP009256.1	AP009256.1_439	-	CE20(84-204)+CE20(399-524)	-	CE20	N	2
Bifidobacterium	adolescentis	NCIMB 702204 / ATCC15703 / DSM20083	NCIMB	Human adult intestine	GCA_000010425.1	>AP009256.1	AP009256.1_445	-	GH42(9-169)	-	N	N	1
Bifidobacterium	adolescentis	NCIMB 702204 / ATCC15703 / DSM20083	NCIMB	Human adult intestine	GCA_000010425.1	>AP009256.1	AP009256.1_464	-	GH13_30(33-400)	-	GH13_30	N	2
Bifidobacterium	adolescentis	NCIMB 702204 / ATCC15703 / DSM20083	NCIMB	Human adult intestine	GCA_000010425.1	>AP009256.1	AP009256.1_546	-	GT4(211-353)	-	GT4	N	2
Bifidobacterium	adolescentis	NCIMB 702204 / ATCC15703 / DSM20083	NCIMB	Human adult intestine	GCA_000010425.1	>AP009256.1	AP009256.1_646	-	CE1(202-436)	-	N	N	1
Bifidobacterium	adolescentis	NCIMB 702204 / ATCC15703 / DSM20083	NCIMB	Human adult intestine	GCA_000010425.1	>AP009256.1	AP009256.1_661	-	GH3(149-371)	-	GH3	Y(1-45)	2
Bifidobacterium	adolescentis	NCIMB 702204 / ATCC15703 / DSM20083	NCIMB	Human adult intestine	GCA_000010425.1	>AP009256.1	AP009256.1_688	-	CBM48(165-238)+GH13_9(301-601)	-	CBM48+GH13_9	N	2
Bifidobacterium	adolescentis	NCIMB 702204 / ATCC15703 / DSM20083	NCIMB	Human adult intestine	GCA_000010425.1	>AP009256.1	AP009256.1_704	-	CBM48(3-92)+GH13_11(172-525)	-	CBM48+GH13_11	N	2
Bifidobacterium	adolescentis	NCIMB 702204 / ATCC15703 / DSM20083	NCIMB	Human adult intestine	GCA_000010425.1	>AP009256.1	AP009256.1_730	-	GH13_32(120-396)	-	GH13_32	N	2
Bifidobacterium	adolescentis	NCIMB 702204 / ATCC15703 / DSM20083	NCIMB	Human adult intestine	GCA_000010425.1	>AP009256.1	AP009256.1_731	-	GH13_32(71-356)+CBM41(756-879)+CBM48(983-1070)+GH13_14(1143-1476)	-	CBM41+CBM48+GH13_14+GH13_32	Y(1-36)	2
Bifidobacterium	adolescentis	NCIMB 702204 / ATCC15703 / DSM20083	NCIMB	Human adult intestine	GCA_000010425.1	>AP009256.1	AP009256.1_777	-	GT5(90-407)	-	GT4	N	2
Bifidobacterium	adolescentis	NCIMB 702204 / ATCC15703 / DSM20083	NCIMB	Human adult intestine	GCA_000010425.1	>AP009256.1	AP009256.1_82	-	GH13_18(35-379)	-	GH13_18	N	2
Bifidobacterium	adolescentis	NCIMB 702204 / ATCC15703 / DSM20083	NCIMB	Human adult intestine	GCA_000010425.1	>AP009256.1	AP009256.1_87	-	CE20(122-436)	-	CE20	N	2
Bifidobacterium	adolescentis	NCIMB 702204 / ATCC15703 / DSM20083	NCIMB	Human adult intestine	GCA_000010425.1	>AP009256.1	AP009256.1_8	-	N	-	GT2	N	1
Bifidobacterium	adolescentis	NCIMB 702204 / ATCC15703 / DSM20083	NCIMB	Human adult intestine	GCA_000010425.1	>AP009256.1	AP009256.1_22	-	N	-	GH0	N	1
Bifidobacterium	adolescentis	NCIMB 702204 / ATCC15703 / DSM20083	NCIMB	Human adult intestine	GCA_000010425.1	>AP009256.1	AP009256.1_69	-	N	-	GT47	N	1
Bifidobacterium	adolescentis	NCIMB 702204 / ATCC15703 / DSM20083	NCIMB	Human adult intestine	GCA_000010425.1	>AP009256.1	AP009256.1_155	-	N	-	GH43_27	N	1
Bifidobacterium	adolescentis	NCIMB 702204 / ATCC15703 / DSM20083	NCIMB	Human adult intestine	GCA_000010425.1	>AP009256.1	AP009256.1_168	-	N	-	GT2	N	1
Bifidobacterium	adolescentis	NCIMB 702204 / ATCC15703 / DSM20083	NCIMB	Human adult intestine	GCA_000010425.1	>AP009256.1	AP009256.1_175	-	N	-	CE9	N	1
Bifidobacterium	adolescentis	NCIMB 702204 / ATCC15703 / DSM20083	NCIMB	Human adult intestine	GCA_000010425.1	>AP009256.1	AP009256.1_264	-	N	-	GH101	N	1
Bifidobacterium	adolescentis	NCIMB 702204 / ATCC15703 / DSM20083	NCIMB	Human adult intestine	GCA_000010425.1	>AP009256.1	AP009256.1_365	-	N	-	GT2	N	1
Bifidobacterium	adolescentis	NCIMB 702204 / ATCC15703 / DSM20083	NCIMB	Human adult intestine	GCA_000010425.1	>AP009256.1	AP009256.1_376	-	N	-	CBM48+GH13_9	N	1
Bifidobacterium	adolescentis	NCIMB 702204 / ATCC15703 / DSM20083	NCIMB	Human adult intestine	GCA_000010425.1	>AP009256.1	AP009256.1_446	-	N	-	GH42	N	1
Bifidobacterium	adolescentis	NCIMB 702204 / ATCC15703 / DSM20083	NCIMB	Human adult intestine	GCA_000010425.1	>AP009256.1	AP009256.1_451	-	N	-	GH94	N	1
Bifidobacterium	adolescentis	NCIMB 702204 / ATCC15703 / DSM20083	NCIMB	Human adult intestine	GCA_000010425.1	>AP009256.1	AP009256.1_469	-	N	-	CBM50+GH25	N	1
Bifidobacterium	adolescentis	NCIMB 702204 / ATCC15703 / DSM20083	NCIMB	Human adult intestine	GCA_000010425.1	>AP009256.1	AP009256.1_539	-	N	-	GH13_31	N	1
Bifidobacterium	adolescentis	NCIMB 702204 / ATCC15703 / DSM20083	NCIMB	Human adult intestine	GCA_000010425.1	>AP009256.1	AP009256.1_551	-	N	-	GH38	N	1
Bifidobacterium	adolescentis	NCIMB 702204 / ATCC15703 / DSM20083	NCIMB	Human adult intestine	GCA_000010425.1	>AP009256.1	AP009256.1_593	-	N	-	GT4	N	1
Bifidobacterium	adolescentis	NCIMB 702204 / ATCC15703 / DSM20083	NCIMB	Human adult intestine	GCA_000010425.1	>AP009256.1	AP009256.1_596	-	N	-	GT83	N	1
Bifidobacterium	adolescentis	NCIMB 702204 / ATCC15703 / DSM20083	NCIMB	Human adult intestine	GCA_000010425.1	>AP009256.1	AP009256.1_666	-	N	-	GH13_31	N	1
Bifidobacterium	adolescentis	NCIMB 702204 / ATCC15703 / DSM20083	NCIMB	Human adult intestine	GCA_000010425.1	>AP009256.1	AP009256.1_681	-	N	-	GT0	N	1
Bifidobacterium	adolescentis	NCIMB 702204 / ATCC15703 / DSM20083	NCIMB	Human adult intestine	GCA_000010425.1	>AP009256.1	AP009256.1_772	-	N	-	GH28	N	1
Bifidobacterium	adolescentis	NCIMB 702204 / ATCC15703 / DSM20083	NCIMB	Human adult intestine	GCA_000010425.1	>AP009256.1	AP009256.1_778	-	N	-	GT4	N	1
Bifidobacterium	adolescentis	NCIMB 702204 / ATCC15703 / DSM20083	NCIMB	Human adult intestine	GCA_000010425.1	>AP009256.1	AP009256.1_827	-	N	-	GH28	N	1
Bifidobacterium	adolescentis	NCIMB 702204 / ATCC15703 / DSM20083	NCIMB	Human adult intestine	GCA_000010425.1	>AP009256.1	AP009256.1_897	-	N	-	GT4	N	1
Bifidobacterium	adolescentis	NCIMB 702204 / ATCC15703 / DSM20083	NCIMB	Human adult intestine	GCA_000010425.1	>AP009256.1	AP009256.1_906	-	N	-	CE12	N	1
Bifidobacterium	adolescentis	NCIMB 702204 / ATCC15703 / DSM20083	NCIMB	Human adult intestine	GCA_000010425.1	>AP009256.1	AP009256.1_939	-	N	-	GH13_11	N	1
Bifidobacterium	adolescentis	NCIMB 702204 / ATCC15703 / DSM20083	NCIMB	Human adult intestine	GCA_000010425.1	>AP009256.1	AP009256.1_996	-	N	-	GT2	N	1
Bifidobacterium	adolescentis	NCIMB 702204 / ATCC15703 / DSM20083	NCIMB	Human adult intestine	GCA_000010425.1	>AP009256.1	AP009256.1_1069	-	N	-	GT2	N	1
Bifidobacterium	adolescentis	NCIMB 702204 / ATCC15703 / DSM20083	NCIMB	Human adult intestine	GCA_000010425.1	>AP009256.1	AP009256.1_1171	-	N	-	GH13_30	N	1
Bifidobacterium	adolescentis	NCIMB 702204 / ATCC15703 / DSM20083	NCIMB	Human adult intestine	GCA_000010425.1	>AP009256.1	AP009256.1_1233	-	N	-	GH42	N	1
Bifidobacterium	adolescentis	NCIMB 702204 / ATCC15703 / DSM20083	NCIMB	Human adult intestine	GCA_000010425.1	>AP009256.1	AP009256.1_1316	-	N	-	GH23	N	1
Bifidobacterium	adolescentis	NCIMB 702204 / ATCC15703 / DSM20083	NCIMB	Human adult intestine	GCA_000010425.1	>AP009256.1	AP009256.1_1370	-	N	-	GH1	N	1
Bifidobacterium	adolescentis	NCIMB 702204 / ATCC15703 / DSM20083	NCIMB	Human adult intestine	GCA_000010425.1	>AP009256.1	AP009256.1_1373	-	N	-	GH16	N	1
Bifidobacterium	adolescentis	NCIMB 702204 / ATCC15703 / DSM20083	NCIMB	Human adult intestine	GCA_000010425.1	>AP009256.1	AP009256.1_1402	-	N	-	GH23	N	1
Bifidobacterium	adolescentis	NCIMB 702204 / ATCC15703 / DSM20083	NCIMB	Human adult intestine	GCA_000010425.1	>AP009256.1	AP009256.1_1482	-	N	-	GT58	N	1
Bifidobacterium	adolescentis	NCIMB 702204 / ATCC15703 / DSM20083	NCIMB	Human adult intestine	GCA_000010425.1	>AP009256.1	AP009256.1_1518	-	N	-	GT4	N	1
Bifidobacterium	adolescentis	NCIMB 702204 / ATCC15703 / DSM20083	NCIMB	Human adult intestine	GCA_000010425.1	>AP009256.1	AP009256.1_1613	-	N	-	GH49	N	1
Bifidobacterium	adolescentis	NCIMB 702204 / ATCC15703 / DSM20083	NCIMB	Human adult intestine	GCA_000010425.1	>AP009256.1	AP009256.1_1630	-	N	-	CBM50	N	1
Bifidobacterium	adolescentis	NCIMB 702204 / ATCC15703 / DSM20083	NCIMB	Human adult intestine	GCA_000010425.1	>AP009256.1	AP009256.1_1657	-	N	-	GH42	N	1
Bifidobacterium	longum subsp. longum	LH277	Unique isolate	Breast-fed infant faeces	GCA_902505545.1	>CABWKG01	CABWKG010000001.1_11	-	GT4(236-374)	-	GT4	N	2
Bifidobacterium	longum subsp. longum	LH277	Unique isolate	Breast-fed infant faeces	GCA_902505545.1	>CABWKG01	CABWKG010000001.1_12	-	GT4(201-347)	-	GT4	N	2
Bifidobacterium	longum subsp. longum	LH277	Unique isolate	Breast-fed infant faeces	GCA_902505545.1	>CABWKG01	CABWKG010000001.1_140	-	GH25(37-209)	-	CBM50+GH25	Y(1-33)	2
Bifidobacterium	longum subsp. longum	LH277	Unique isolate	Breast-fed infant faeces	GCA_902505545.1	>CABWKG01	CABWKG010000001.1_204	-	GH13_3(317-535)	-	GH13_3	N	2
Bifidobacterium	longum subsp. longum	LH277	Unique isolate	Breast-fed infant faeces	GCA_902505545.1	>CABWKG01	CABWKG010000001.1_21	-	GH53(53-429)+CBM61(524-666)	-	CBM61+GH53	Y(1-31)	2
Bifidobacterium	longum subsp. longum	LH277	Unique isolate	Breast-fed infant faeces	GCA_902505545.1	>CABWKG01	CABWKG010000001.1_23	-	GH42(25-396)	-	GH42	N	2
Bifidobacterium	longum subsp. longum	LH277	Unique isolate	Breast-fed infant faeces	GCA_902505545.1	>CABWKG01	CABWKG010000001.1_254	-	GT2(10-114)	-	GT2	N	2
Bifidobacterium	longum subsp. longum	LH277	Unique isolate	Breast-fed infant faeces	GCA_902505545.1	>CABWKG01	CABWKG010000001.1_273	-	GH101(347-1088)+CBM32(1554-1687)	-	CBM32+GH101	Y(1-30)	2
Bifidobacterium	longum subsp. longum	LH277	Unique isolate	Breast-fed infant faeces	GCA_902505545.1	>CABWKG01	CABWKG010000001.1_292	-	GT51(125-297)	-	GT51	N	2
Bifidobacterium	longum subsp. longum	LH277	Unique isolate	Breast-fed infant faeces	GCA_902505545.1	>CABWKG01	CABWKG010000001.1_324	-	GH31_15(198-627)	-	GH31	N	2
Bifidobacterium	longum subsp. longum	LH277	Unique isolate	Breast-fed infant faeces	GCA_902505545.1	>CABWKG01	CABWKG010000001.1_329	-	GH77(204-728)	-	GH77	N	2
Bifidobacterium	longum subsp. longum	LH277	Unique isolate	Breast-fed infant faeces	GCA_902505545.1	>CABWKG01	CABWKG010000001.1_331	-	GH13_30(33-403)	-	GH13_30	N	2
Bifidobacterium	longum subsp. longum	LH277	Unique isolate	Breast-fed infant faeces	GCA_902505545.1	>CABWKG01	CABWKG010000001.1_339	-	GH13_18(35-379)	-	GH13_18	N	2
Bifidobacterium	longum subsp. longum	LH277	Unique isolate	Breast-fed infant faeces	GCA_902505545.1	>CABWKG01	CABWKG010000001.1_8	-	GT14(6-253)	-	GT14	N	2
Bifidobacterium	longum subsp. longum	LH277	Unique isolate	Breast-fed infant faeces	GCA_902505545.1	>CABWKG01	CABWKG010000001.1_9	-	GT2(9-166)	-	GT2+GT32	N	2
Bifidobacterium	longum subsp. longum	LH277	Unique isolate	Breast-fed infant faeces	GCA_902505545.1	>CABWKG01	CABWKG010000003.1_22	-	GT2(8-140)	-	GT2	N	2
Bifidobacterium	longum subsp. longum	LH277	Unique isolate	Breast-fed infant faeces	GCA_902505545.1	>CABWKG01	CABWKG010000003.1_3	-	GH13_31(46-412)	-	GH13_31	N	2
Bifidobacterium	longum subsp. longum	LH277	Unique isolate	Breast-fed infant faeces	GCA_902505545.1	>CABWKG01	CABWKG010000003.1_45	-	CE9(10-345)	-	CE9	N	2
Bifidobacterium	longum subsp. longum	LH277	Unique isolate	Breast-fed infant faeces	GCA_902505545.1	>CABWKG01	CABWKG010000003.1_46	-	GH13_31(46-412)	-	GH13_31	N	2
Bifidobacterium	longum subsp. longum	LH277	Unique isolate	Breast-fed infant faeces	GCA_902505545.1	>CABWKG01	CABWKG010000003.1_9	-	GH36(38-714)	-	GH36	N	2
Bifidobacterium	longum subsp. longum	LH277	Unique isolate	Breast-fed infant faeces	GCA_902505545.1	>CABWKG01	CABWKG010000004.1_20	-	GH43_26(4-306)	-	GH43_26	N	2
Bifidobacterium	longum subsp. longum	LH277	Unique isolate	Breast-fed infant faeces	GCA_902505545.1	>CABWKG01	CABWKG010000004.1_23	-	GH43_27(353-686)	-	GH43_27	N	2
Bifidobacterium	longum subsp. longum	LH277	Unique isolate	Breast-fed infant faeces	GCA_902505545.1	>CABWKG01	CABWKG010000004.1_24	-	GH43_4(58-401)	-	GH43_4	Y(1-36)	2
Bifidobacterium	longum subsp. longum	LH277	Unique isolate	Breast-fed infant faeces	GCA_902505545.1	>CABWKG01	CABWKG010000004.1_25	-	GH43_4(32-382)	-	GH43_4	N	2
Bifidobacterium	longum subsp. longum	LH277	Unique isolate	Breast-fed infant faeces	GCA_902505545.1	>CABWKG01	CABWKG010000004.1_26	-	GH51_2(225-819)	-	GH51	N	2
Bifidobacterium	longum subsp. longum	LH277	Unique isolate	Breast-fed infant faeces	GCA_902505545.1	>CABWKG01	CABWKG010000004.1_29	-	GH27(163-355)	-	GH27	N	2
Bifidobacterium	longum subsp. longum	LH277	Unique isolate	Breast-fed infant faeces	GCA_902505545.1	>CABWKG01	CABWKG010000004.1_32	-	GH127(14-618)	-	GH127	N	2
Bifidobacterium	longum subsp. longum	LH277	Unique isolate	Breast-fed infant faeces	GCA_902505545.1	>CABWKG01	CABWKG010000005.1_32	-	GH109(16-173)	-	N	N	1
Bifidobacterium	longum subsp. longum	LH277	Unique isolate	Breast-fed infant faeces	GCA_902505545.1	>CABWKG01	CABWKG010000005.1_47	-	GH136(46-625)	-	GH136	Y(1-31)	2
Bifidobacterium	longum subsp. longum	LH277	Unique isolate	Breast-fed infant faeces	GCA_902505545.1	>CABWKG01	CABWKG010000005.1_50	-	GH3(81-218)	-	GH3	N	2
Bifidobacterium	longum subsp. longum	LH277	Unique isolate	Breast-fed infant faeces	GCA_902505545.1	>CABWKG01	CABWKG010000007.1_10	-	GT2(5-136)	-	GT2	N	2
Bifidobacterium	longum subsp. longum	LH277	Unique isolate	Breast-fed infant faeces	GCA_902505545.1	>CABWKG01	CABWKG010000007.1_12	-	GT2(45-271)	-	GT2	N	2
Bifidobacterium	longum subsp. longum	LH277	Unique isolate	Breast-fed infant faeces	GCA_902505545.1	>CABWKG01	CABWKG010000007.1_46	-	GH43_11(3-304)+CBM91(332-538)	-	GH43_11	N	2
Bifidobacterium	longum subsp. longum	LH277	Unique isolate	Breast-fed infant faeces	GCA_902505545.1	>CABWKG01	CABWKG010000007.1_47	-	GH43_12(21-367)	-	GH43_12	N	2
Bifidobacterium	longum subsp. longum	LH277	Unique isolate	Breast-fed infant faeces	GCA_902505545.1	>CABWKG01	CABWKG010000007.1_49	-	GH120(315-404)	-	GH120	N	2
Bifidobacterium	longum subsp. longum	LH277	Unique isolate	Breast-fed infant faeces	GCA_902505545.1	>CABWKG01	CABWKG010000008.1_11	-	GH43_22(518-758)	-	GH43_22	Y(1-27)	2
Bifidobacterium	longum subsp. longum	LH277	Unique isolate	Breast-fed infant faeces	GCA_902505545.1	>CABWKG01	CABWKG010000008.1_21	-	GH30_5(39-635)	-	CBM13+GH30_5	Y(1-32)	2
Bifidobacterium	longum subsp. longum	LH277	Unique isolate	Breast-fed infant faeces	GCA_902505545.1	>CABWKG01	CABWKG010000008.1_22	-	GH43_24(90-458)	-	GH43_24	Y(1-34)	2
Bifidobacterium	longum subsp. longum	LH277	Unique isolate	Breast-fed infant faeces	GCA_902505545.1	>CABWKG01	CABWKG010000010.1_2	-	GH2(22-903)	-	GH2	N	2
Bifidobacterium	longum subsp. longum	LH277	Unique isolate	Breast-fed infant faeces	GCA_902505545.1	>CABWKG01	CABWKG010000012.1_33	-	GT28(205-376)	-	GT28	N	2
Bifidobacterium	longum subsp. longum	LH277	Unique isolate	Breast-fed infant faeces	GCA_902505545.1	>CABWKG01	CABWKG010000012.1_41	-	GH38(267-521)	-	GH38	N	2
Bifidobacterium	longum subsp. longum	LH277	Unique isolate	Breast-fed infant faeces	GCA_902505545.1	>CABWKG01	CABWKG010000012.1_42	-	GH38(270-522)	-	GH38	N	2
Bifidobacterium	longum subsp. longum	LH277	Unique isolate	Breast-fed infant faeces	GCA_902505545.1	>CABWKG01	CABWKG010000012.1_46	-	GH5_18(15-294)	-	GH5_18	N	2
Bifidobacterium	longum subsp. longum	LH277	Unique isolate	Breast-fed infant faeces	GCA_902505545.1	>CABWKG01	CABWKG010000012.1_47	-	GH3(101-322)	-	GH3	N	2
Bifidobacterium	longum subsp. longum	LH277	Unique isolate	Breast-fed infant faeces	GCA_902505545.1	>CABWKG01	CABWKG010000012.1_48	-	GH85(129-479)	-	GH85	Y(1-40)	2
Bifidobacterium	longum subsp. longum	LH277	Unique isolate	Breast-fed infant faeces	GCA_902505545.1	>CABWKG01	CABWKG010000012.1_51	-	GH125(27-423)	-	GH125	N	2
Bifidobacterium	longum subsp. longum	LH277	Unique isolate	Breast-fed infant faeces	GCA_902505545.1	>CABWKG01	CABWKG010000012.1_57	-	CE9(25-423)	-	CE9	N	2
Bifidobacterium	longum subsp. longum	LH277	Unique isolate	Breast-fed infant faeces	GCA_902505545.1	>CABWKG01	CABWKG010000015.1_1	-	GT2(18-168)	-	GT2	N	2
Bifidobacterium	longum subsp. longum	LH277	Unique isolate	Breast-fed infant faeces	GCA_902505545.1	>CABWKG01	CABWKG010000015.1_2	-	GT2(178-431)	-	GT2	N	2
Bifidobacterium	longum subsp. longum	LH277	Unique isolate	Breast-fed infant faeces	GCA_902505545.1	>CABWKG01	CABWKG010000015.1_3	-	GT2(221-477)	-	GT2	N	2
Bifidobacterium	longum subsp. longum	LH277	Unique isolate	Breast-fed infant faeces	GCA_902505545.1	>CABWKG01	CABWKG010000023.1_120	-	GH172(101-360)	-	GH172	N	2
Bifidobacterium	longum subsp. longum	LH277	Unique isolate	Breast-fed infant faeces	GCA_902505545.1	>CABWKG01	CABWKG010000023.1_136	-	GH51_1(52-563)	-	GH51_1	N	2
Bifidobacterium	longum subsp. longum	LH277	Unique isolate	Breast-fed infant faeces	GCA_902505545.1	>CABWKG01	CABWKG010000023.1_138	-	GH42(24-394)	-	GH42	N	2
Bifidobacterium	longum subsp. longum	LH277	Unique isolate	Breast-fed infant faeces	GCA_902505545.1	>CABWKG01	CABWKG010000023.1_189	-	GT51(80-269)	-	GT51	N	2
Bifidobacterium	longum subsp. longum	LH277	Unique isolate	Breast-fed infant faeces	GCA_902505545.1	>CABWKG01	CABWKG010000023.1_58	-	GT4(212-356)	-	GT4	N	2
Bifidobacterium	longum subsp. longum	LH277	Unique isolate	Breast-fed infant faeces	GCA_902505545.1	>CABWKG01	CABWKG010000023.1_93	-	GH51_2(258-748)	-	GH51	N	2
Bifidobacterium	longum subsp. longum	LH277	Unique isolate	Breast-fed infant faeces	GCA_902505545.1	>CABWKG01	CABWKG010000034.1_106	-	GT2(16-157)	-	GT2	N	2
Bifidobacterium	longum subsp. longum	LH277	Unique isolate	Breast-fed infant faeces	GCA_902505545.1	>CABWKG01	CABWKG010000034.1_117	-	GH20(177-492)	-	GH20	N	2
Bifidobacterium	longum subsp. longum	LH277	Unique isolate	Breast-fed infant faeces	GCA_902505545.1	>CABWKG01	CABWKG010000034.1_119	-	GH31_3(317-598)	-	GH31	N	2
Bifidobacterium	longum subsp. longum	LH277	Unique isolate	Breast-fed infant faeces	GCA_902505545.1	>CABWKG01	CABWKG010000034.1_167	-	GH32(44-352)	-	GH32	N	2
Bifidobacterium	longum subsp. longum	LH277	Unique isolate	Breast-fed infant faeces	GCA_902505545.1	>CABWKG01	CABWKG010000034.1_4	-	GH5_44(54-324)	-	GH5_44	N	2
Bifidobacterium	longum subsp. longum	LH277	Unique isolate	Breast-fed infant faeces	GCA_902505545.1	>CABWKG01	CABWKG010000042.1_147	-	GH129(3-627)	-	GH129	N	2
Bifidobacterium	longum subsp. longum	LH277	Unique isolate	Breast-fed infant faeces	GCA_902505545.1	>CABWKG01	CABWKG010000042.1_149	-	GT5(91-408)	-	GT4	N	2
Bifidobacterium	longum subsp. longum	LH277	Unique isolate	Breast-fed infant faeces	GCA_902505545.1	>CABWKG01	CABWKG010000042.1_63	-	GH13_20(46-332)	-	GH13	N	2
Bifidobacterium	longum subsp. longum	LH277	Unique isolate	Breast-fed infant faeces	GCA_902505545.1	>CABWKG01	CABWKG010000042.1_77	-	GH184(70-180)	-	GH184	N	2
Bifidobacterium	longum subsp. longum	LH277	Unique isolate	Breast-fed infant faeces	GCA_902505545.1	>CABWKG01	CABWKG010000043.1_106	-	GH112(5-750)	-	GH112	N	2
Bifidobacterium	longum subsp. longum	LH277	Unique isolate	Breast-fed infant faeces	GCA_902505545.1	>CABWKG01	CABWKG010000043.1_3	-	GH43_16(103-434)+CBM6(464-596)	-	CBM22+CBM6+GH43_16	N	2
Bifidobacterium	longum subsp. longum	LH277	Unique isolate	Breast-fed infant faeces	GCA_902505545.1	>CABWKG01	CABWKG010000043.1_33	-	GH77(189-697)	-	GH77	N	2
Bifidobacterium	longum subsp. longum	LH277	Unique isolate	Breast-fed infant faeces	GCA_902505545.1	>CABWKG01	CABWKG010000043.1_36	-	GH13_11(230-596)	-	CBM48+GH13_11	N	2
Bifidobacterium	longum subsp. longum	LH277	Unique isolate	Breast-fed infant faeces	GCA_902505545.1	>CABWKG01	CABWKG010000043.1_4	-	GH43_10(1-277)+CBM22(348-483)+CBM91(520-748)	-	CBM22+GH43_10	N	2
Bifidobacterium	longum subsp. longum	LH277	Unique isolate	Breast-fed infant faeces	GCA_902505545.1	>CABWKG01	CABWKG010000043.1_79	-	GH51_1(18-520)	-	GH51	N	2
Bifidobacterium	longum subsp. longum	LH277	Unique isolate	Breast-fed infant faeces	GCA_902505545.1	>CABWKG01	CABWKG010000044.1_31	-	GT35(100-811)	-	GT35	N	2
Bifidobacterium	longum subsp. longum	LH277	Unique isolate	Breast-fed infant faeces	GCA_902505545.1	>CABWKG01	CABWKG010000044.1_49	-	CE1(200-428)	-	N	N	1
Bifidobacterium	longum subsp. longum	LH277	Unique isolate	Breast-fed infant faeces	GCA_902505545.1	>CABWKG01	CABWKG010000044.1_71	-	GH51_1(11-513)	-	GH51	N	2
Bifidobacterium	longum subsp. longum	LH277	Unique isolate	Breast-fed infant faeces	GCA_902505545.1	>CABWKG01	CABWKG010000045.1_24	-	GH13_9(300-600)	-	CBM48+GH13_9	N	2
Bifidobacterium	longum subsp. longum	LH277	Unique isolate	Breast-fed infant faeces	GCA_902505545.1	>CABWKG01	CABWKG010000045.1_53	-	GH3(129-355)	-	GH3	Y(1-26)	2
Bifidobacterium	longum subsp. longum	LH277	Unique isolate	Breast-fed infant faeces	GCA_902505545.1	>CABWKG01	CABWKG010000045.1_6	-	CBM48(10-99)+GH13_11(179-532)	-	CBM48+GH13_11	N	2
Bifidobacterium	longum subsp. longum	LH277	Unique isolate	Breast-fed infant faeces	GCA_902505545.1	>CABWKG01	CABWKG010000001.1_55	-	N	-	CE12	N	1
Bifidobacterium	longum subsp. longum	LH277	Unique isolate	Breast-fed infant faeces	GCA_902505545.1	>CABWKG01	CABWKG010000001.1_127	-	N	-	GT58	N	1
Bifidobacterium	longum subsp. longum	LH277	Unique isolate	Breast-fed infant faeces	GCA_902505545.1	>CABWKG01	CABWKG010000001.1_327	-	N	-	GH13	N	1
Bifidobacterium	longum subsp. longum	LH277	Unique isolate	Breast-fed infant faeces	GCA_902505545.1	>CABWKG01	CABWKG010000002.1_36	-	N	-	GH28	N	1
Bifidobacterium	longum subsp. longum	LH277	Unique isolate	Breast-fed infant faeces	GCA_902505545.1	>CABWKG01	CABWKG010000003.1_16	-	N	-	CBM50	N	1
Bifidobacterium	longum subsp. longum	LH277	Unique isolate	Breast-fed infant faeces	GCA_902505545.1	>CABWKG01	CABWKG010000003.1_34	-	N	-	GH0	Y(1-39)	1
Bifidobacterium	longum subsp. longum	LH277	Unique isolate	Breast-fed infant faeces	GCA_902505545.1	>CABWKG01	CABWKG010000005.1_20	-	N	-	CBM50+GH25	N	1
Bifidobacterium	longum subsp. longum	LH277	Unique isolate	Breast-fed infant faeces	GCA_902505545.1	>CABWKG01	CABWKG010000006.1_2	-	N	-	GT2	N	1
Bifidobacterium	longum subsp. longum	LH277	Unique isolate	Breast-fed infant faeces	GCA_902505545.1	>CABWKG01	CABWKG010000006.1_8	-	N	-	GT4	N	1
Bifidobacterium	longum subsp. longum	LH277	Unique isolate	Breast-fed infant faeces	GCA_902505545.1	>CABWKG01	CABWKG010000008.1_6	-	N	-	GH49	Y(1-14)	1
Bifidobacterium	longum subsp. longum	LH277	Unique isolate	Breast-fed infant faeces	GCA_902505545.1	>CABWKG01	CABWKG010000009.1_9	-	N	-	GH101	N	1
Bifidobacterium	longum subsp. longum	LH277	Unique isolate	Breast-fed infant faeces	GCA_902505545.1	>CABWKG01	CABWKG010000010.1_4	-	N	-	GH42	N	1
Bifidobacterium	longum subsp. longum	LH277	Unique isolate	Breast-fed infant faeces	GCA_902505545.1	>CABWKG01	CABWKG010000011.1_16	-	N	-	GH23	N	1
Bifidobacterium	longum subsp. longum	LH277	Unique isolate	Breast-fed infant faeces	GCA_902505545.1	>CABWKG01	CABWKG010000012.1_122	-	N	-	GT2	N	1
Bifidobacterium	longum subsp. longum	LH277	Unique isolate	Breast-fed infant faeces	GCA_902505545.1	>CABWKG01	CABWKG010000012.1_162	-	N	-	GT4	N	1
Bifidobacterium	longum subsp. longum	LH277	Unique isolate	Breast-fed infant faeces	GCA_902505545.1	>CABWKG01	CABWKG010000012.1_180	-	N	-	GH23	Y(1-33)	1
Bifidobacterium	longum subsp. longum	LH277	Unique isolate	Breast-fed infant faeces	GCA_902505545.1	>CABWKG01	CABWKG010000016.1_7	-	N	-	GT2	N	1
Bifidobacterium	longum subsp. longum	LH277	Unique isolate	Breast-fed infant faeces	GCA_902505545.1	>CABWKG01	CABWKG010000019.1_3	-	N	-	GT2	N	1
Bifidobacterium	longum subsp. longum	LH277	Unique isolate	Breast-fed infant faeces	GCA_902505545.1	>CABWKG01	CABWKG010000023.1_52	-	N	-	GH38	N	1
Bifidobacterium	longum subsp. longum	LH277	Unique isolate	Breast-fed infant faeces	GCA_902505545.1	>CABWKG01	CABWKG010000023.1_77	-	N	-	GH13_31	N	1
Bifidobacterium	longum subsp. longum	LH277	Unique isolate	Breast-fed infant faeces	GCA_902505545.1	>CABWKG01	CABWKG010000023.1_177	-	N	-	GH1	N	1
Bifidobacterium	longum subsp. longum	LH277	Unique isolate	Breast-fed infant faeces	GCA_902505545.1	>CABWKG01	CABWKG010000023.1_180	-	N	-	GH16	N	1
Bifidobacterium	longum subsp. longum	LH277	Unique isolate	Breast-fed infant faeces	GCA_902505545.1	>CABWKG01	CABWKG010000023.1_200	-	N	-	GH23	N	1
Bifidobacterium	longum subsp. longum	LH277	Unique isolate	Breast-fed infant faeces	GCA_902505545.1	>CABWKG01	CABWKG010000034.1_3	-	N	-	GH3	N	1
Bifidobacterium	longum subsp. longum	LH277	Unique isolate	Breast-fed infant faeces	GCA_902505545.1	>CABWKG01	CABWKG010000034.1_7	-	N	-	GH3	N	1
Bifidobacterium	longum subsp. longum	LH277	Unique isolate	Breast-fed infant faeces	GCA_902505545.1	>CABWKG01	CABWKG010000034.1_24	-	N	-	GH2	N	1
Bifidobacterium	longum subsp. longum	LH277	Unique isolate	Breast-fed infant faeces	GCA_902505545.1	>CABWKG01	CABWKG010000034.1_63	-	N	-	GH13	N	1
Bifidobacterium	longum subsp. longum	LH277	Unique isolate	Breast-fed infant faeces	GCA_902505545.1	>CABWKG01	CABWKG010000034.1_71	-	N	-	GT4	N	1
Bifidobacterium	longum subsp. longum	LH277	Unique isolate	Breast-fed infant faeces	GCA_902505545.1	>CABWKG01	CABWKG010000034.1_79	-	N	-	GT83	N	1
Bifidobacterium	longum subsp. longum	LH277	Unique isolate	Breast-fed infant faeces	GCA_902505545.1	>CABWKG01	CABWKG010000034.1_189	-	N	-	GH13_30	N	1
Bifidobacterium	longum subsp. longum	LH277	Unique isolate	Breast-fed infant faeces	GCA_902505545.1	>CABWKG01	CABWKG010000042.1_127	-	N	-	GH28	N	1
Bifidobacterium	longum subsp. longum	LH277	Unique isolate	Breast-fed infant faeces	GCA_902505545.1	>CABWKG01	CABWKG010000042.1_150	-	N	-	GT4	N	1
Bifidobacterium	longum subsp. longum	LH277	Unique isolate	Breast-fed infant faeces	GCA_902505545.1	>CABWKG01	CABWKG010000043.1_83	-	N	-	GT2	N	1
Bifidobacterium	longum subsp. longum	LH277	Unique isolate	Breast-fed infant faeces	GCA_902505545.1	>CABWKG01	CABWKG010000043.1_96	-	N	-	CBM48+GH13_9	N	1
Bifidobacterium	longum subsp. longum	LH277	Unique isolate	Breast-fed infant faeces	GCA_902505545.1	>CABWKG01	CABWKG010000044.1_19	-	N	-	GH0	N	1
Bifidobacterium	longum subsp. longum	LH277	Unique isolate	Breast-fed infant faeces	GCA_902505545.1	>CABWKG01	CABWKG010000044.1_65	-	N	-	GT47	N	1
Bifidobacterium	longum subsp. longum	LH277	Unique isolate	Breast-fed infant faeces	GCA_902505545.1	>CABWKG01	CABWKG010000044.1_73	-	N	-	GH31	N	1
Bifidobacterium	longum subsp. longum	LH277	Unique isolate	Breast-fed infant faeces	GCA_902505545.1	>CABWKG01	CABWKG010000045.1_32	-	N	-	GT0	N	1
Bifidobacterium	longum subsp. longum	LH277	Unique isolate	Breast-fed infant faeces	GCA_902505545.1	>CABWKG01	CABWKG010000045.1_47	-	N	-	GH28	N	1
Bifidobacterium	breve	LH24	Unique isolate	Breast-fed infant faeces	GCF_902505445.1	>CABWKB01	CABWKB010000001.1_121	-	CE4(258-388)	-	N	N	1
Bifidobacterium	breve	LH24	Unique isolate	Breast-fed infant faeces	GCF_902505445.1	>CABWKB01	CABWKB010000001.1_190	-	GH1(6-387)	-	GH1	N	2
Bifidobacterium	breve	LH24	Unique isolate	Breast-fed infant faeces	GCF_902505445.1	>CABWKB01	CABWKB010000001.1_195	-	GH77(205-715)	-	GH77	N	2
Bifidobacterium	breve	LH24	Unique isolate	Breast-fed infant faeces	GCF_902505445.1	>CABWKB01	CABWKB010000001.1_198	-	GH13_11(230-598)	-	CBM48+GH13_11	N	2
Bifidobacterium	breve	LH24	Unique isolate	Breast-fed infant faeces	GCF_902505445.1	>CABWKB01	CABWKB010000001.1_264	-	GH112(4-748)	-	GH112	N	2
Bifidobacterium	breve	LH24	Unique isolate	Breast-fed infant faeces	GCF_902505445.1	>CABWKB01	CABWKB010000001.1_293	-	GH20(135-449)	-	GH20	N	2
Bifidobacterium	breve	LH24	Unique isolate	Breast-fed infant faeces	GCF_902505445.1	>CABWKB01	CABWKB010000001.1_298	-	GH2(46-924)	-	GH2	N	2
Bifidobacterium	breve	LH24	Unique isolate	Breast-fed infant faeces	GCF_902505445.1	>CABWKB01	CABWKB010000001.1_339	-	GT2(5-161)	-	GT2	N	2
Bifidobacterium	breve	LH24	Unique isolate	Breast-fed infant faeces	GCF_902505445.1	>CABWKB01	CABWKB010000001.1_341	-	GT2(45-271)	-	GT2	N	2
Bifidobacterium	breve	LH24	Unique isolate	Breast-fed infant faeces	GCF_902505445.1	>CABWKB01	CABWKB010000001.1_377	-	GH13_30(4-282)	-	GH13_30	N	2
Bifidobacterium	breve	LH24	Unique isolate	Breast-fed infant faeces	GCF_902505445.1	>CABWKB01	CABWKB010000001.1_392	-	GH109(16-173)	-	N	N	1
Bifidobacterium	breve	LH24	Unique isolate	Breast-fed infant faeces	GCF_902505445.1	>CABWKB01	CABWKB010000001.1_407	-	GH3(81-313)	-	GH3	N	2
Bifidobacterium	breve	LH24	Unique isolate	Breast-fed infant faeces	GCF_902505445.1	>CABWKB01	CABWKB010000001.1_411	-	GH5_44(58-348)	-	GH5_44	N	2
Bifidobacterium	breve	LH24	Unique isolate	Breast-fed infant faeces	GCF_902505445.1	>CABWKB01	CABWKB010000001.1_413	-	GH3(31-252)	-	GH3	N	2
Bifidobacterium	breve	LH24	Unique isolate	Breast-fed infant faeces	GCF_902505445.1	>CABWKB01	CABWKB010000001.1_42	-	GH25(261-447)	-	GH25	Y(1-25)	2
Bifidobacterium	breve	LH24	Unique isolate	Breast-fed infant faeces	GCF_902505445.1	>CABWKB01	CABWKB010000001.1_43	-	GT2(11-162)	-	GT2	N	2
Bifidobacterium	breve	LH24	Unique isolate	Breast-fed infant faeces	GCF_902505445.1	>CABWKB01	CABWKB010000001.1_50	-	GT2(183-343)+GT2(834-994)+GT2(1092-1213)	-	GT2	N	2
Bifidobacterium	breve	LH24	Unique isolate	Breast-fed infant faeces	GCF_902505445.1	>CABWKB01	CABWKB010000001.1_516	-	GT2(16-195)	-	GT2	N	2
Bifidobacterium	breve	LH24	Unique isolate	Breast-fed infant faeces	GCF_902505445.1	>CABWKB01	CABWKB010000001.1_519	-	GH32(44-352)	-	GH32	N	2
Bifidobacterium	breve	LH24	Unique isolate	Breast-fed infant faeces	GCF_902505445.1	>CABWKB01	CABWKB010000001.1_53	-	GT2(9-128)	-	GT2	N	2
Bifidobacterium	breve	LH24	Unique isolate	Breast-fed infant faeces	GCF_902505445.1	>CABWKB01	CABWKB010000001.1_6	-	GH35(18-206)	-	GH35	N	2
Bifidobacterium	breve	LH24	Unique isolate	Breast-fed infant faeces	GCF_902505445.1	>CABWKB01	CABWKB010000001.1_77	-	GH176(249-652)	-	GH0	N	2
Bifidobacterium	breve	LH24	Unique isolate	Breast-fed infant faeces	GCF_902505445.1	>CABWKB01	CABWKB010000012.1_125	-	GH25(37-209)	-	CBM50+GH25	Y(1-33)	2
Bifidobacterium	breve	LH24	Unique isolate	Breast-fed infant faeces	GCF_902505445.1	>CABWKB01	CABWKB010000012.1_179	-	GH13_3(328-546)	-	GH13_3	N	2
Bifidobacterium	breve	LH24	Unique isolate	Breast-fed infant faeces	GCF_902505445.1	>CABWKB01	CABWKB010000012.1_236	-	GT2(10-116)	-	GT2	N	2
Bifidobacterium	breve	LH24	Unique isolate	Breast-fed infant faeces	GCF_902505445.1	>CABWKB01	CABWKB010000012.1_276	-	GT51(119-292)	-	GT51	N	2
Bifidobacterium	breve	LH24	Unique isolate	Breast-fed infant faeces	GCF_902505445.1	>CABWKB01	CABWKB010000012.1_282	-	GH33(318-743)	-	GH33	N	2
Bifidobacterium	breve	LH24	Unique isolate	Breast-fed infant faeces	GCF_902505445.1	>CABWKB01	CABWKB010000012.1_320	-	GH13_32(77-353)+CBM25(535-604)+CBM41(747-857)+GH13_14(1124-1451)	-	CBM25+CBM41+CBM48+GH13_14+GH13_32	Y(1-35)	2
Bifidobacterium	breve	LH24	Unique isolate	Breast-fed infant faeces	GCF_902505445.1	>CABWKB01	CABWKB010000012.1_326	-	GH13_44(39-436)	-	GH13_44	N	2
Bifidobacterium	breve	LH24	Unique isolate	Breast-fed infant faeces	GCF_902505445.1	>CABWKB01	CABWKB010000012.1_327	-	GH77(193-716)	-	GH77	N	2
Bifidobacterium	breve	LH24	Unique isolate	Breast-fed infant faeces	GCF_902505445.1	>CABWKB01	CABWKB010000012.1_332	-	GH13_30(33-403)	-	GH13_30	N	2
Bifidobacterium	breve	LH24	Unique isolate	Breast-fed infant faeces	GCF_902505445.1	>CABWKB01	CABWKB010000012.1_340	-	GH13_18(35-379)	-	GH13_18	N	2
Bifidobacterium	breve	LH24	Unique isolate	Breast-fed infant faeces	GCF_902505445.1	>CABWKB01	CABWKB010000012.1_359	-	GT2(5-137)	-	GT2	N	2
Bifidobacterium	breve	LH24	Unique isolate	Breast-fed infant faeces	GCF_902505445.1	>CABWKB01	CABWKB010000012.1_364	-	CE1(201-432)	-	N	N	1
Bifidobacterium	breve	LH24	Unique isolate	Breast-fed infant faeces	GCF_902505445.1	>CABWKB01	CABWKB010000012.1_383	-	GT35(100-811)	-	GT35	N	2
Bifidobacterium	breve	LH24	Unique isolate	Breast-fed infant faeces	GCF_902505445.1	>CABWKB01	CABWKB010000012.1_401	-	GT4(286-437)	-	GT4	N	2
Bifidobacterium	breve	LH24	Unique isolate	Breast-fed infant faeces	GCF_902505445.1	>CABWKB01	CABWKB010000012.1_417	-	GH2(37-924)	-	GH2	N	2
Bifidobacterium	breve	LH24	Unique isolate	Breast-fed infant faeces	GCF_902505445.1	>CABWKB01	CABWKB010000012.1_445	-	GH3(688-876)	-	GH3	N	2
Bifidobacterium	breve	LH24	Unique isolate	Breast-fed infant faeces	GCF_902505445.1	>CABWKB01	CABWKB010000012.1_449	-	GH3(25-245)	-	GH3	N	2
Bifidobacterium	breve	LH24	Unique isolate	Breast-fed infant faeces	GCF_902505445.1	>CABWKB01	CABWKB010000012.1_458	-	GT2(8-137)	-	GT2	N	2
Bifidobacterium	breve	LH24	Unique isolate	Breast-fed infant faeces	GCF_902505445.1	>CABWKB01	CABWKB010000012.1_484	-	GH36(38-717)	-	GH36	N	2
Bifidobacterium	breve	LH24	Unique isolate	Breast-fed infant faeces	GCF_902505445.1	>CABWKB01	CABWKB010000012.1_489	-	GH13_31(46-412)	-	GH13_31	N	2
Bifidobacterium	breve	LH24	Unique isolate	Breast-fed infant faeces	GCF_902505445.1	>CABWKB01	CABWKB010000015.1_238	-	GH125(27-423)	-	GH125	N	2
Bifidobacterium	breve	LH24	Unique isolate	Breast-fed infant faeces	GCF_902505445.1	>CABWKB01	CABWKB010000015.1_241	-	GH85(129-479)	-	GH85	Y(1-40)	2
Bifidobacterium	breve	LH24	Unique isolate	Breast-fed infant faeces	GCF_902505445.1	>CABWKB01	CABWKB010000015.1_242	-	GH3(101-322)	-	GH3	N	2
Bifidobacterium	breve	LH24	Unique isolate	Breast-fed infant faeces	GCF_902505445.1	>CABWKB01	CABWKB010000015.1_243	-	GH5_18(15-294)	-	GH5_18	N	2
Bifidobacterium	breve	LH24	Unique isolate	Breast-fed infant faeces	GCF_902505445.1	>CABWKB01	CABWKB010000015.1_247	-	GH38(270-522)	-	GH38	N	2
Bifidobacterium	breve	LH24	Unique isolate	Breast-fed infant faeces	GCF_902505445.1	>CABWKB01	CABWKB010000015.1_248	-	GH38(267-521)	-	GH38	N	2
Bifidobacterium	breve	LH24	Unique isolate	Breast-fed infant faeces	GCF_902505445.1	>CABWKB01	CABWKB010000015.1_45	-	GH129(3-627)	-	GH129	N	2
Bifidobacterium	breve	LH24	Unique isolate	Breast-fed infant faeces	GCF_902505445.1	>CABWKB01	CABWKB010000015.1_47	-	GT5(91-408)	-	GT4	N	2
Bifidobacterium	breve	LH24	Unique isolate	Breast-fed infant faeces	GCF_902505445.1	>CABWKB01	CABWKB010000016.1_104	-	GT2(368-589)	-	GT2	N	2
Bifidobacterium	breve	LH24	Unique isolate	Breast-fed infant faeces	GCF_902505445.1	>CABWKB01	CABWKB010000016.1_166	-	GH42(17-387)	-	GH42	N	2
Bifidobacterium	breve	LH24	Unique isolate	Breast-fed infant faeces	GCF_902505445.1	>CABWKB01	CABWKB010000016.1_171	-	GH43_34(31-308)	-	GH43_34	N	2
Bifidobacterium	breve	LH24	Unique isolate	Breast-fed infant faeces	GCF_902505445.1	>CABWKB01	CABWKB010000016.1_2	-	GH42(24-394)	-	GH42	N	2
Bifidobacterium	breve	LH24	Unique isolate	Breast-fed infant faeces	GCF_902505445.1	>CABWKB01	CABWKB010000016.1_32	-	GH13_31(46-413)	-	GH13_31	N	2
Bifidobacterium	breve	LH24	Unique isolate	Breast-fed infant faeces	GCF_902505445.1	>CABWKB01	CABWKB010000016.1_78	-	GT4(212-356)	-	GT4	N	2
Bifidobacterium	breve	LH24	Unique isolate	Breast-fed infant faeces	GCF_902505445.1	>CABWKB01	CABWKB010000017.1_123	-	GT35(2-520)	-	GT35	N	2
Bifidobacterium	breve	LH24	Unique isolate	Breast-fed infant faeces	GCF_902505445.1	>CABWKB01	CABWKB010000017.1_124	-	CE9(25-410)	-	CE9	N	2
Bifidobacterium	breve	LH24	Unique isolate	Breast-fed infant faeces	GCF_902505445.1	>CABWKB01	CABWKB010000017.1_147	-	GH13_20(53-332)	-	GH13	N	2
Bifidobacterium	breve	LH24	Unique isolate	Breast-fed infant faeces	GCF_902505445.1	>CABWKB01	CABWKB010000017.1_161	-	GH184(72-182)	-	GH184	N	2
Bifidobacterium	breve	LH24	Unique isolate	Breast-fed infant faeces	GCF_902505445.1	>CABWKB01	CABWKB010000017.1_31	-	GH13_9(300-600)	-	CBM48+GH13_9	N	2
Bifidobacterium	breve	LH24	Unique isolate	Breast-fed infant faeces	GCF_902505445.1	>CABWKB01	CABWKB010000017.1_48	-	CBM48(3-92)+GH13_11(172-525)	-	CBM48+GH13_11	N	2
Bifidobacterium	breve	LH24	Unique isolate	Breast-fed infant faeces	GCF_902505445.1	>CABWKB01	CABWKB010000018.1_105	-	GT28(205-377)	-	GT28	N	2
Bifidobacterium	breve	LH24	Unique isolate	Breast-fed infant faeces	GCF_902505445.1	>CABWKB01	CABWKB010000018.1_136	-	GH95(2-760)	-	GH95	N	2
Bifidobacterium	breve	LH24	Unique isolate	Breast-fed infant faeces	GCF_902505445.1	>CABWKB01	CABWKB010000018.1_95	-	CE9(65-421)	-	CE9	N	2
Bifidobacterium	breve	LH24	Unique isolate	Breast-fed infant faeces	GCF_902505445.1	>CABWKB01	CABWKB010000019.1_40	-	GT51(80-269)	-	GT51	N	2
Bifidobacterium	breve	LH24	Unique isolate	Breast-fed infant faeces	GCF_902505445.1	>CABWKB01	CABWKB010000019.1_71	-	GT2(10-173)	-	GT2	N	2
Bifidobacterium	breve	LH24	Unique isolate	Breast-fed infant faeces	GCF_902505445.1	>CABWKB01	CABWKB010000019.1_75	-	GT4(185-291)	-	GT4	N	2
Bifidobacterium	breve	LH24	Unique isolate	Breast-fed infant faeces	GCF_902505445.1	>CABWKB01	CABWKB010000019.1_76	-	GT4(199-305)	-	GT4	N	2
Bifidobacterium	breve	LH24	Unique isolate	Breast-fed infant faeces	GCF_902505445.1	>CABWKB01	CABWKB010000019.1_87	-	GH53(53-429)+CBM61(524-666)	-	CBM61+GH53	Y(1-31)	2
Bifidobacterium	breve	LH24	Unique isolate	Breast-fed infant faeces	GCF_902505445.1	>CABWKB01	CABWKB010000019.1_89	-	GH42(25-396)	-	GH42	N	2
Bifidobacterium	breve	LH24	Unique isolate	Breast-fed infant faeces	GCF_902505445.1	>CABWKB01	CABWKB010000001.1_62	-	N	-	GT2	N	1
Bifidobacterium	breve	LH24	Unique isolate	Breast-fed infant faeces	GCF_902505445.1	>CABWKB01	CABWKB010000001.1_67	-	N	-	GT4	N	1
Bifidobacterium	breve	LH24	Unique isolate	Breast-fed infant faeces	GCF_902505445.1	>CABWKB01	CABWKB010000001.1_133	-	N	-	GH101	N	1
Bifidobacterium	breve	LH24	Unique isolate	Breast-fed infant faeces	GCF_902505445.1	>CABWKB01	CABWKB010000001.1_244	-	N	-	GT2	N	1
Bifidobacterium	breve	LH24	Unique isolate	Breast-fed infant faeces	GCF_902505445.1	>CABWKB01	CABWKB010000001.1_256	-	N	-	CBM48+GH13_9	N	1
Bifidobacterium	breve	LH24	Unique isolate	Breast-fed infant faeces	GCF_902505445.1	>CABWKB01	CABWKB010000001.1_299	-	N	-	GH42	N	1
Bifidobacterium	breve	LH24	Unique isolate	Breast-fed infant faeces	GCF_902505445.1	>CABWKB01	CABWKB010000001.1_319	-	N	-	GH23	N	1
Bifidobacterium	breve	LH24	Unique isolate	Breast-fed infant faeces	GCF_902505445.1	>CABWKB01	CABWKB010000001.1_382	-	N	-	CBM50+GH25	N	1
Bifidobacterium	breve	LH24	Unique isolate	Breast-fed infant faeces	GCF_902505445.1	>CABWKB01	CABWKB010000001.1_479	-	N	-	GH13	N	1
Bifidobacterium	breve	LH24	Unique isolate	Breast-fed infant faeces	GCF_902505445.1	>CABWKB01	CABWKB010000001.1_487	-	N	-	GT4	N	1
Bifidobacterium	breve	LH24	Unique isolate	Breast-fed infant faeces	GCF_902505445.1	>CABWKB01	CABWKB010000001.1_494	-	N	-	GT83	N	1
Bifidobacterium	breve	LH24	Unique isolate	Breast-fed infant faeces	GCF_902505445.1	>CABWKB01	CABWKB010000001.1_541	-	N	-	GH13_30	N	1
Bifidobacterium	breve	LH24	Unique isolate	Breast-fed infant faeces	GCF_902505445.1	>CABWKB01	CABWKB010000012.1_23	-	N	-	CE12	N	1
Bifidobacterium	breve	LH24	Unique isolate	Breast-fed infant faeces	GCF_902505445.1	>CABWKB01	CABWKB010000012.1_113	-	N	-	GT58	N	1
Bifidobacterium	breve	LH24	Unique isolate	Breast-fed infant faeces	GCF_902505445.1	>CABWKB01	CABWKB010000012.1_189	-	N	-	GH36	N	1
Bifidobacterium	breve	LH24	Unique isolate	Breast-fed infant faeces	GCF_902505445.1	>CABWKB01	CABWKB010000012.1_223	-	N	-	GH127	N	1
Bifidobacterium	breve	LH24	Unique isolate	Breast-fed infant faeces	GCF_902505445.1	>CABWKB01	CABWKB010000012.1_268	-	N	-	CE9	N	1
Bifidobacterium	breve	LH24	Unique isolate	Breast-fed infant faeces	GCF_902505445.1	>CABWKB01	CABWKB010000012.1_346	-	N	-	GT47	N	1
Bifidobacterium	breve	LH24	Unique isolate	Breast-fed infant faeces	GCF_902505445.1	>CABWKB01	CABWKB010000012.1_414	-	N	-	GT2	N	1
Bifidobacterium	breve	LH24	Unique isolate	Breast-fed infant faeces	GCF_902505445.1	>CABWKB01	CABWKB010000012.1_442	-	N	-	GH0	Y(1-37)	1
Bifidobacterium	breve	LH24	Unique isolate	Breast-fed infant faeces	GCF_902505445.1	>CABWKB01	CABWKB010000012.1_476	-	N	-	CBM50	N	1
Bifidobacterium	breve	LH24	Unique isolate	Breast-fed infant faeces	GCF_902505445.1	>CABWKB01	CABWKB010000015.1_38	-	N	-	GH28	N	1
Bifidobacterium	breve	LH24	Unique isolate	Breast-fed infant faeces	GCF_902505445.1	>CABWKB01	CABWKB010000015.1_48	-	N	-	GT4	N	1
Bifidobacterium	breve	LH24	Unique isolate	Breast-fed infant faeces	GCF_902505445.1	>CABWKB01	CABWKB010000015.1_111	-	N	-	GH28	N	1
Bifidobacterium	breve	LH24	Unique isolate	Breast-fed infant faeces	GCF_902505445.1	>CABWKB01	CABWKB010000015.1_229	-	N	-	GT4	N	1
Bifidobacterium	breve	LH24	Unique isolate	Breast-fed infant faeces	GCF_902505445.1	>CABWKB01	CABWKB010000016.1_58	-	N	-	GH13_31	N	1
Bifidobacterium	breve	LH24	Unique isolate	Breast-fed infant faeces	GCF_902505445.1	>CABWKB01	CABWKB010000016.1_83	-	N	-	GH38	N	1
Bifidobacterium	breve	LH24	Unique isolate	Breast-fed infant faeces	GCF_902505445.1	>CABWKB01	CABWKB010000016.1_105	-	N	-	CBM5+GH18	N	1
Bifidobacterium	breve	LH24	Unique isolate	Breast-fed infant faeces	GCF_902505445.1	>CABWKB01	CABWKB010000017.1_24	-	N	-	GT0	N	1
Bifidobacterium	breve	LH24	Unique isolate	Breast-fed infant faeces	GCF_902505445.1	>CABWKB01	CABWKB010000018.1_35	-	N	-	GT2	N	1
Bifidobacterium	breve	LH24	Unique isolate	Breast-fed infant faeces	GCF_902505445.1	>CABWKB01	CABWKB010000019.1_28	-	N	-	GH1	N	1
Bifidobacterium	breve	LH24	Unique isolate	Breast-fed infant faeces	GCF_902505445.1	>CABWKB01	CABWKB010000019.1_31	-	N	-	GH16	N	1
Bifidobacterium	breve	LH24	Unique isolate	Breast-fed infant faeces	GCF_902505445.1	>CABWKB01	CABWKB010000019.1_51	-	N	-	GH23	N	1
Bifidobacterium	breve	LH24	Unique isolate	Breast-fed infant faeces	GCF_902505445.1	>CABWKB01	CABWKB010000020.1_57	-	N	-	GH3	N	1
Bifidobacterium	breve	LH24	Unique isolate	Breast-fed infant faeces	GCF_902505445.1	>CABWKB01	CABWKB010000020.1_63	-	N	-	GH28	N	1
Bifidobacterium	pseudocatenulatum	LH662	Unique isolate	Breast-fed infant faeces	GCA_902505405.1	>CABWJX01	CABWJX010000001.1_1042	-	GH3(688-889)	-	GH3	N	2
Bifidobacterium	pseudocatenulatum	LH662	Unique isolate	Breast-fed infant faeces	GCA_902505405.1	>CABWJX01	CABWJX010000001.1_170	-	GT5(90-407)	-	GT4	N	2
Bifidobacterium	pseudocatenulatum	LH662	Unique isolate	Breast-fed infant faeces	GCA_902505405.1	>CABWJX01	CABWJX010000001.1_221	-	GH13_32(72-357)+CBM41(755-879)+CBM48(982-1069)+GH13_14(1142-1475)	-	CBM41+CBM48+GH13_14+GH13_32	Y(1-37)	2
Bifidobacterium	pseudocatenulatum	LH662	Unique isolate	Breast-fed infant faeces	GCA_902505405.1	>CABWJX01	CABWJX010000001.1_264	-	CBM48(3-92)+GH13_11(172-525)	-	CBM48+GH13_11	N	2
Bifidobacterium	pseudocatenulatum	LH662	Unique isolate	Breast-fed infant faeces	GCA_902505405.1	>CABWJX01	CABWJX010000001.1_292	-	GH13_9(301-601)	-	CBM48+GH13_9	N	2
Bifidobacterium	pseudocatenulatum	LH662	Unique isolate	Breast-fed infant faeces	GCA_902505405.1	>CABWJX01	CABWJX010000001.1_320	-	GH3(142-365)	-	GH3	Y(1-31)	2
Bifidobacterium	pseudocatenulatum	LH662	Unique isolate	Breast-fed infant faeces	GCA_902505405.1	>CABWJX01	CABWJX010000001.1_335	-	CE1(204-437)	-	N	N	1
Bifidobacterium	pseudocatenulatum	LH662	Unique isolate	Breast-fed infant faeces	GCA_902505405.1	>CABWJX01	CABWJX010000001.1_450	-	GT4(210-354)	-	GT4	N	2
Bifidobacterium	pseudocatenulatum	LH662	Unique isolate	Breast-fed infant faeces	GCA_902505405.1	>CABWJX01	CABWJX010000001.1_514	-	GH42(25-396)	-	GH42	N	2
Bifidobacterium	pseudocatenulatum	LH662	Unique isolate	Breast-fed infant faeces	GCA_902505405.1	>CABWJX01	CABWJX010000001.1_553	-	CE20(84-206)+CE20(399-524)	-	CE20	N	2
Bifidobacterium	pseudocatenulatum	LH662	Unique isolate	Breast-fed infant faeces	GCA_902505405.1	>CABWJX01	CABWJX010000001.1_554	-	GH43_11(3-304)+CBM91(331-539)	-	GH43_11	N	2
Bifidobacterium	pseudocatenulatum	LH662	Unique isolate	Breast-fed infant faeces	GCA_902505405.1	>CABWJX01	CABWJX010000001.1_559	-	GH43_12(8-362)	-	GH43_12	N	2
Bifidobacterium	pseudocatenulatum	LH662	Unique isolate	Breast-fed infant faeces	GCA_902505405.1	>CABWJX01	CABWJX010000001.1_572	-	CE20(88-206)+CE20(388-512)	-	CE20	N	2
Bifidobacterium	pseudocatenulatum	LH662	Unique isolate	Breast-fed infant faeces	GCA_902505405.1	>CABWJX01	CABWJX010000001.1_573	-	GH8(51-369)	-	GH8	N	2
Bifidobacterium	pseudocatenulatum	LH662	Unique isolate	Breast-fed infant faeces	GCA_902505405.1	>CABWJX01	CABWJX010000001.1_575	-	GH43_11(3-303)+CBM91(330-538)	-	GH43_11	N	2
Bifidobacterium	pseudocatenulatum	LH662	Unique isolate	Breast-fed infant faeces	GCA_902505405.1	>CABWJX01	CABWJX010000001.1_576	-	GH120(312-402)	-	GH120	N	2
Bifidobacterium	pseudocatenulatum	LH662	Unique isolate	Breast-fed infant faeces	GCA_902505405.1	>CABWJX01	CABWJX010000001.1_593	-	GT2(45-271)	-	GT2	N	2
Bifidobacterium	pseudocatenulatum	LH662	Unique isolate	Breast-fed infant faeces	GCA_902505405.1	>CABWJX01	CABWJX010000001.1_595	-	GT2(5-162)	-	GT2	N	2
Bifidobacterium	pseudocatenulatum	LH662	Unique isolate	Breast-fed infant faeces	GCA_902505405.1	>CABWJX01	CABWJX010000001.1_602	-	GT4(96-247)	-	GT4	N	2
Bifidobacterium	pseudocatenulatum	LH662	Unique isolate	Breast-fed infant faeces	GCA_902505405.1	>CABWJX01	CABWJX010000001.1_689	-	GH13_11(230-598)	-	CBM48+GH13_11	N	2
Bifidobacterium	pseudocatenulatum	LH662	Unique isolate	Breast-fed infant faeces	GCA_902505405.1	>CABWJX01	CABWJX010000001.1_692	-	GH77(188-705)	-	GH77	N	2
Bifidobacterium	pseudocatenulatum	LH662	Unique isolate	Breast-fed infant faeces	GCA_902505405.1	>CABWJX01	CABWJX010000001.1_699	-	GH43_10(6-276)+CBM91(319-521)	-	GH43_10	N	2
Bifidobacterium	pseudocatenulatum	LH662	Unique isolate	Breast-fed infant faeces	GCA_902505405.1	>CABWJX01	CABWJX010000001.1_700	-	GH8(53-371)	-	GH8	N	2
Bifidobacterium	pseudocatenulatum	LH662	Unique isolate	Breast-fed infant faeces	GCA_902505405.1	>CABWJX01	CABWJX010000001.1_701	-	GH120(320-409)	-	GH120	N	2
Bifidobacterium	pseudocatenulatum	LH662	Unique isolate	Breast-fed infant faeces	GCA_902505405.1	>CABWJX01	CABWJX010000001.1_703	-	GH43_11(3-304)+CBM91(332-539)	-	GH43_11	N	2
Bifidobacterium	pseudocatenulatum	LH662	Unique isolate	Breast-fed infant faeces	GCA_902505405.1	>CABWJX01	CABWJX010000001.1_748	-	GH13_4(85-482)	-	GH13_4	N	2
Bifidobacterium	pseudocatenulatum	LH662	Unique isolate	Breast-fed infant faeces	GCA_902505405.1	>CABWJX01	CABWJX010000001.1_847	-	GT51(105-278)	-	GT51	Y(1-31)	2
Bifidobacterium	pseudocatenulatum	LH662	Unique isolate	Breast-fed infant faeces	GCA_902505405.1	>CABWJX01	CABWJX010000001.1_848	-	GH146(13-591)	-	GH146	N	2
Bifidobacterium	pseudocatenulatum	LH662	Unique isolate	Breast-fed infant faeces	GCA_902505405.1	>CABWJX01	CABWJX010000001.1_852	-	GH43_26(4-304)	-	GH43_26	N	2
Bifidobacterium	pseudocatenulatum	LH662	Unique isolate	Breast-fed infant faeces	GCA_902505405.1	>CABWJX01	CABWJX010000001.1_854	-	GH43_27(344-677)	-	GH43_27	N	2
Bifidobacterium	pseudocatenulatum	LH662	Unique isolate	Breast-fed infant faeces	GCA_902505405.1	>CABWJX01	CABWJX010000001.1_855	-	GH43_4(53-396)	-	GH43_4	Y(1-38)	2
Bifidobacterium	pseudocatenulatum	LH662	Unique isolate	Breast-fed infant faeces	GCA_902505405.1	>CABWJX01	CABWJX010000001.1_856	-	GH43_4(42-401)	-	GH43_4	N	2
Bifidobacterium	pseudocatenulatum	LH662	Unique isolate	Breast-fed infant faeces	GCA_902505405.1	>CABWJX01	CABWJX010000001.1_885	-	GH43_29(91-441)	-	GH43_29	Y(1-38)	2
Bifidobacterium	pseudocatenulatum	LH662	Unique isolate	Breast-fed infant faeces	GCA_902505405.1	>CABWJX01	CABWJX010000001.1_886	-	GH121(13-1444)	-	GH121	Y(1-34)	2
Bifidobacterium	pseudocatenulatum	LH662	Unique isolate	Breast-fed infant faeces	GCA_902505405.1	>CABWJX01	CABWJX010000001.1_887	-	GH127(3-565)	-	GH127	N	2
Bifidobacterium	pseudocatenulatum	LH662	Unique isolate	Breast-fed infant faeces	GCA_902505405.1	>CABWJX01	CABWJX010000001.1_903	-	GT2(9-116)	-	GT2	N	2
Bifidobacterium	pseudocatenulatum	LH662	Unique isolate	Breast-fed infant faeces	GCA_902505405.1	>CABWJX01	CABWJX010000001.1_940	-	CE20(122-435)	-	CE20	N	2
Bifidobacterium	pseudocatenulatum	LH662	Unique isolate	Breast-fed infant faeces	GCA_902505405.1	>CABWJX01	CABWJX010000001.1_948	-	GH13_44(27-413)	-	GH13_44	N	2
Bifidobacterium	pseudocatenulatum	LH662	Unique isolate	Breast-fed infant faeces	GCA_902505405.1	>CABWJX01	CABWJX010000001.1_950	-	GH13_18(35-379)	-	GH13_18	N	2
Bifidobacterium	pseudocatenulatum	LH662	Unique isolate	Breast-fed infant faeces	GCA_902505405.1	>CABWJX01	CABWJX010000001.1_989	-	GT35(100-809)	-	GT35	N	2
Bifidobacterium	pseudocatenulatum	LH662	Unique isolate	Breast-fed infant faeces	GCA_902505405.1	>CABWJX01	CABWJX010000002.1_106	-	GT2(19-203)	-	GT2	N	2
Bifidobacterium	pseudocatenulatum	LH662	Unique isolate	Breast-fed infant faeces	GCA_902505405.1	>CABWJX01	CABWJX010000002.1_189	-	GH23(291-420)	-	GH23	N	2
Bifidobacterium	pseudocatenulatum	LH662	Unique isolate	Breast-fed infant faeces	GCA_902505405.1	>CABWJX01	CABWJX010000002.1_300	-	GH125(37-432)	-	GH125	N	2
Bifidobacterium	pseudocatenulatum	LH662	Unique isolate	Breast-fed infant faeces	GCA_902505405.1	>CABWJX01	CABWJX010000002.1_304	-	GT28(219-391)	-	GT28	N	2
Bifidobacterium	pseudocatenulatum	LH662	Unique isolate	Breast-fed infant faeces	GCA_902505405.1	>CABWJX01	CABWJX010000002.1_365	-	GH32(44-351)	-	GH32	N	2
Bifidobacterium	pseudocatenulatum	LH662	Unique isolate	Breast-fed infant faeces	GCA_902505405.1	>CABWJX01	CABWJX010000002.1_406	-	GH3(32-252)	-	GH3	N	2
Bifidobacterium	pseudocatenulatum	LH662	Unique isolate	Breast-fed infant faeces	GCA_902505405.1	>CABWJX01	CABWJX010000002.1_410	-	GH3(79-310)	-	GH3	N	2
Bifidobacterium	pseudocatenulatum	LH662	Unique isolate	Breast-fed infant faeces	GCA_902505405.1	>CABWJX01	CABWJX010000002.1_414	-	GH5_44(59-351)	-	GH5_44	N	2
Bifidobacterium	pseudocatenulatum	LH662	Unique isolate	Breast-fed infant faeces	GCA_902505405.1	>CABWJX01	CABWJX010000002.1_415	-	GH43_11(3-313)+CBM91(343-541)	-	CBM91+GH43_11	N	2
Bifidobacterium	pseudocatenulatum	LH662	Unique isolate	Breast-fed infant faeces	GCA_902505405.1	>CABWJX01	CABWJX010000002.1_416	-	GH5_44(52-370)	-	GH5_44	N	2
Bifidobacterium	pseudocatenulatum	LH662	Unique isolate	Breast-fed infant faeces	GCA_902505405.1	>CABWJX01	CABWJX010000002.1_417	-	GH51_1(4-512)	-	GH51	N	2
Bifidobacterium	pseudocatenulatum	LH662	Unique isolate	Breast-fed infant faeces	GCA_902505405.1	>CABWJX01	CABWJX010000002.1_420	-	GH30_2(36-445)	-	GH30_2	N	2
Bifidobacterium	pseudocatenulatum	LH662	Unique isolate	Breast-fed infant faeces	GCA_902505405.1	>CABWJX01	CABWJX010000002.1_423	-	GH42(15-385)	-	GH42	N	2
Bifidobacterium	pseudocatenulatum	LH662	Unique isolate	Breast-fed infant faeces	GCA_902505405.1	>CABWJX01	CABWJX010000002.1_437	-	GH109(2-159)	-	N	N	1
Bifidobacterium	pseudocatenulatum	LH662	Unique isolate	Breast-fed infant faeces	GCA_902505405.1	>CABWJX01	CABWJX010000003.1_100	-	GT4(201-344)	-	GT4	N	2
Bifidobacterium	pseudocatenulatum	LH662	Unique isolate	Breast-fed infant faeces	GCA_902505405.1	>CABWJX01	CABWJX010000003.1_103	-	GT2(22-180)	-	GT2	N	2
Bifidobacterium	pseudocatenulatum	LH662	Unique isolate	Breast-fed infant faeces	GCA_902505405.1	>CABWJX01	CABWJX010000003.1_104	-	GT4(182-290)	-	GT4	N	2
Bifidobacterium	pseudocatenulatum	LH662	Unique isolate	Breast-fed infant faeces	GCA_902505405.1	>CABWJX01	CABWJX010000003.1_105	-	GT4(233-392)	-	GT4	N	2
Bifidobacterium	pseudocatenulatum	LH662	Unique isolate	Breast-fed infant faeces	GCA_902505405.1	>CABWJX01	CABWJX010000003.1_109	-	GT2(13-133)	-	GT2	N	2
Bifidobacterium	pseudocatenulatum	LH662	Unique isolate	Breast-fed infant faeces	GCA_902505405.1	>CABWJX01	CABWJX010000003.1_127	-	GH42(25-396)	-	GH42	N	2
Bifidobacterium	pseudocatenulatum	LH662	Unique isolate	Breast-fed infant faeces	GCA_902505405.1	>CABWJX01	CABWJX010000003.1_128	-	GH35(44-397)	-	GH35	N	2
Bifidobacterium	pseudocatenulatum	LH662	Unique isolate	Breast-fed infant faeces	GCA_902505405.1	>CABWJX01	CABWJX010000003.1_192	-	GH13_3(330-549)	-	GH13_3	N	2
Bifidobacterium	pseudocatenulatum	LH662	Unique isolate	Breast-fed infant faeces	GCA_902505405.1	>CABWJX01	CABWJX010000003.1_213	-	GH43_22(494-733)+GH43_22(937-1170)+GH43_34(1565-1869)	-	GH43_22+GH43_34	Y(1-35)	2
Bifidobacterium	pseudocatenulatum	LH662	Unique isolate	Breast-fed infant faeces	GCA_902505405.1	>CABWJX01	CABWJX010000003.1_214	-	GH43_22(451-690)	-	GH43_22	N	2
Bifidobacterium	pseudocatenulatum	LH662	Unique isolate	Breast-fed infant faeces	GCA_902505405.1	>CABWJX01	CABWJX010000003.1_241	-	GT2(212-468)	-	GT2	N	2
Bifidobacterium	pseudocatenulatum	LH662	Unique isolate	Breast-fed infant faeces	GCA_902505405.1	>CABWJX01	CABWJX010000003.1_242	-	GT2(10-122)	-	GT2	N	2
Bifidobacterium	pseudocatenulatum	LH662	Unique isolate	Breast-fed infant faeces	GCA_902505405.1	>CABWJX01	CABWJX010000003.1_243	-	GT4(381-499)	-	GT4	N	2
Bifidobacterium	pseudocatenulatum	LH662	Unique isolate	Breast-fed infant faeces	GCA_902505405.1	>CABWJX01	CABWJX010000003.1_248	-	GT2(12-159)	-	GT2	N	2
Bifidobacterium	pseudocatenulatum	LH662	Unique isolate	Breast-fed infant faeces	GCA_902505405.1	>CABWJX01	CABWJX010000003.1_249	-	GH25(197-383)+CBM13(435-583)+CBM13(587-721)+CBM13(728-821)	-	CBM13+GH25	Y(1-31)	2
Bifidobacterium	pseudocatenulatum	LH662	Unique isolate	Breast-fed infant faeces	GCA_902505405.1	>CABWJX01	CABWJX010000003.1_252	-	CE20(31-238)	-	CE20	N	2
Bifidobacterium	pseudocatenulatum	LH662	Unique isolate	Breast-fed infant faeces	GCA_902505405.1	>CABWJX01	CABWJX010000003.1_48	-	GT51(80-269)	-	GT51	N	2
Bifidobacterium	pseudocatenulatum	LH662	Unique isolate	Breast-fed infant faeces	GCA_902505405.1	>CABWJX01	CABWJX010000003.1_62	-	GH13_28(84-358)+CBM26(611-695)	-	CBM26+GH13_28	Y(1-45)	2
Bifidobacterium	pseudocatenulatum	LH662	Unique isolate	Breast-fed infant faeces	GCA_902505405.1	>CABWJX01	CABWJX010000003.1_64	-	GT2(6-123)	-	GT2	N	2
Bifidobacterium	pseudocatenulatum	LH662	Unique isolate	Breast-fed infant faeces	GCA_902505405.1	>CABWJX01	CABWJX010000003.1_66	-	GT113(13-340)	-	GT113	N	2
Bifidobacterium	pseudocatenulatum	LH662	Unique isolate	Breast-fed infant faeces	GCA_902505405.1	>CABWJX01	CABWJX010000003.1_69	-	GT2(10-133)	-	GT2	N	2
Bifidobacterium	pseudocatenulatum	LH662	Unique isolate	Breast-fed infant faeces	GCA_902505405.1	>CABWJX01	CABWJX010000003.1_70	-	GT111(9-230)	-	GT111	N	2
Bifidobacterium	pseudocatenulatum	LH662	Unique isolate	Breast-fed infant faeces	GCA_902505405.1	>CABWJX01	CABWJX010000003.1_71	-	GH13_28(112-389)+CBM74(650-967)+CBM26(1067-1140)	-	CBM20+CBM26+CBM74+GH13_28	N	2
Bifidobacterium	pseudocatenulatum	LH662	Unique isolate	Breast-fed infant faeces	GCA_902505405.1	>CABWJX01	CABWJX010000003.1_77	-	GH31_15(195-667)	-	GH31	N	2
Bifidobacterium	pseudocatenulatum	LH662	Unique isolate	Breast-fed infant faeces	GCA_902505405.1	>CABWJX01	CABWJX010000003.1_87	-	GH31_4(221-681)	-	GH31_4	N	2
Bifidobacterium	pseudocatenulatum	LH662	Unique isolate	Breast-fed infant faeces	GCA_902505405.1	>CABWJX01	CABWJX010000003.1_97	-	GT4(197-306)	-	GT4	N	2
Bifidobacterium	pseudocatenulatum	LH662	Unique isolate	Breast-fed infant faeces	GCA_902505405.1	>CABWJX01	CABWJX010000004.1_14	-	GH77(181-704)	-	GH77	N	2
Bifidobacterium	pseudocatenulatum	LH662	Unique isolate	Breast-fed infant faeces	GCA_902505405.1	>CABWJX01	CABWJX010000004.1_15	-	GH13_44(35-378)	-	GH13_44	N	2
Bifidobacterium	pseudocatenulatum	LH662	Unique isolate	Breast-fed infant faeces	GCA_902505405.1	>CABWJX01	CABWJX010000004.1_20	-	GH13_14(196-551)	-	CBM48+GH13_14	N	2
Bifidobacterium	pseudocatenulatum	LH662	Unique isolate	Breast-fed infant faeces	GCA_902505405.1	>CABWJX01	CABWJX010000004.1_40	-	GH2(72-592)	-	GH2	N	2
Bifidobacterium	pseudocatenulatum	LH662	Unique isolate	Breast-fed infant faeces	GCA_902505405.1	>CABWJX01	CABWJX010000004.1_43	-	GH2(22-901)	-	GH2	N	2
Bifidobacterium	pseudocatenulatum	LH662	Unique isolate	Breast-fed infant faeces	GCA_902505405.1	>CABWJX01	CABWJX010000004.1_50	-	GH20(144-453)	-	GH20	N	2
Bifidobacterium	pseudocatenulatum	LH662	Unique isolate	Breast-fed infant faeces	GCA_902505405.1	>CABWJX01	CABWJX010000004.1_52	-	CE9(100-444)	-	CE9	N	2
Bifidobacterium	pseudocatenulatum	LH662	Unique isolate	Breast-fed infant faeces	GCA_902505405.1	>CABWJX01	CABWJX010000004.1_56	-	GT2(363-584)	-	GT2	N	2
Bifidobacterium	pseudocatenulatum	LH662	Unique isolate	Breast-fed infant faeces	GCA_902505405.1	>CABWJX01	CABWJX010000004.1_61	-	GH172(114-374)	-	GH172	N	2
Bifidobacterium	pseudocatenulatum	LH662	Unique isolate	Breast-fed infant faeces	GCA_902505405.1	>CABWJX01	CABWJX010000004.1_68	-	GH36(145-675)	-	GH36	N	2
Bifidobacterium	pseudocatenulatum	LH662	Unique isolate	Breast-fed infant faeces	GCA_902505405.1	>CABWJX01	CABWJX010000004.1_7	-	GH13_30(37-403)	-	GH13_30	N	2
Bifidobacterium	pseudocatenulatum	LH662	Unique isolate	Breast-fed infant faeces	GCA_902505405.1	>CABWJX01	CABWJX010000004.1_71	-	GH51_2(192-784)	-	GH51	N	2
Bifidobacterium	pseudocatenulatum	LH662	Unique isolate	Breast-fed infant faeces	GCA_902505405.1	>CABWJX01	CABWJX010000005.1_13	-	GH3(25-245)	-	GH3	N	2
Bifidobacterium	pseudocatenulatum	LH662	Unique isolate	Breast-fed infant faeces	GCA_902505405.1	>CABWJX01	CABWJX010000005.1_28	-	GH2(49-914)	-	GH2	N	2
Bifidobacterium	pseudocatenulatum	LH662	Unique isolate	Breast-fed infant faeces	GCA_902505405.1	>CABWJX01	CABWJX010000005.1_6	-	GH2(22-903)	-	GH2	N	2
Bifidobacterium	pseudocatenulatum	LH662	Unique isolate	Breast-fed infant faeces	GCA_902505405.1	>CABWJX01	CABWJX010000006.1_10	-	GH36(33-709)	-	N	N	1
Bifidobacterium	pseudocatenulatum	LH662	Unique isolate	Breast-fed infant faeces	GCA_902505405.1	>CABWJX01	CABWJX010000001.1_70	-	N	-	GT4	N	1
Bifidobacterium	pseudocatenulatum	LH662	Unique isolate	Breast-fed infant faeces	GCA_902505405.1	>CABWJX01	CABWJX010000001.1_120	-	N	-	GH23	N	1
Bifidobacterium	pseudocatenulatum	LH662	Unique isolate	Breast-fed infant faeces	GCA_902505405.1	>CABWJX01	CABWJX010000001.1_179	-	N	-	GH28	N	1
Bifidobacterium	pseudocatenulatum	LH662	Unique isolate	Breast-fed infant faeces	GCA_902505405.1	>CABWJX01	CABWJX010000001.1_299	-	N	-	GT0	N	1
Bifidobacterium	pseudocatenulatum	LH662	Unique isolate	Breast-fed infant faeces	GCA_902505405.1	>CABWJX01	CABWJX010000001.1_315	-	N	-	GH28	N	1
Bifidobacterium	pseudocatenulatum	LH662	Unique isolate	Breast-fed infant faeces	GCA_902505405.1	>CABWJX01	CABWJX010000001.1_395	-	N	-	GT83	N	1
Bifidobacterium	pseudocatenulatum	LH662	Unique isolate	Breast-fed infant faeces	GCA_902505405.1	>CABWJX01	CABWJX010000001.1_402	-	N	-	GT4	N	1
Bifidobacterium	pseudocatenulatum	LH662	Unique isolate	Breast-fed infant faeces	GCA_902505405.1	>CABWJX01	CABWJX010000001.1_445	-	N	-	GH38	N	1
Bifidobacterium	pseudocatenulatum	LH662	Unique isolate	Breast-fed infant faeces	GCA_902505405.1	>CABWJX01	CABWJX010000001.1_457	-	N	-	GH13_31	N	1
Bifidobacterium	pseudocatenulatum	LH662	Unique isolate	Breast-fed infant faeces	GCA_902505405.1	>CABWJX01	CABWJX010000001.1_534	-	N	-	CBM50+GH25	N	1
Bifidobacterium	pseudocatenulatum	LH662	Unique isolate	Breast-fed infant faeces	GCA_902505405.1	>CABWJX01	CABWJX010000001.1_574	-	N	-	GH43_27	N	1
Bifidobacterium	pseudocatenulatum	LH662	Unique isolate	Breast-fed infant faeces	GCA_902505405.1	>CABWJX01	CABWJX010000001.1_603	-	N	-	GT4	N	1
Bifidobacterium	pseudocatenulatum	LH662	Unique isolate	Breast-fed infant faeces	GCA_902505405.1	>CABWJX01	CABWJX010000001.1_639	-	N	-	CBM48+GH13_9	N	1
Bifidobacterium	pseudocatenulatum	LH662	Unique isolate	Breast-fed infant faeces	GCA_902505405.1	>CABWJX01	CABWJX010000001.1_650	-	N	-	GT2	N	1
Bifidobacterium	pseudocatenulatum	LH662	Unique isolate	Breast-fed infant faeces	GCA_902505405.1	>CABWJX01	CABWJX010000001.1_752	-	N	-	GH101	N	1
Bifidobacterium	pseudocatenulatum	LH662	Unique isolate	Breast-fed infant faeces	GCA_902505405.1	>CABWJX01	CABWJX010000001.1_783	-	N	-	CE12	N	1
Bifidobacterium	pseudocatenulatum	LH662	Unique isolate	Breast-fed infant faeces	GCA_902505405.1	>CABWJX01	CABWJX010000001.1_838	-	N	-	CE9	N	1
Bifidobacterium	pseudocatenulatum	LH662	Unique isolate	Breast-fed infant faeces	GCA_902505405.1	>CABWJX01	CABWJX010000001.1_845	-	N	-	GT2	N	1
Bifidobacterium	pseudocatenulatum	LH662	Unique isolate	Breast-fed infant faeces	GCA_902505405.1	>CABWJX01	CABWJX010000001.1_956	-	N	-	GT47	N	1
Bifidobacterium	pseudocatenulatum	LH662	Unique isolate	Breast-fed infant faeces	GCA_902505405.1	>CABWJX01	CABWJX010000001.1_1013	-	N	-	GT2	N	1
Bifidobacterium	pseudocatenulatum	LH662	Unique isolate	Breast-fed infant faeces	GCA_902505405.1	>CABWJX01	CABWJX010000001.1_1039	-	N	-	GH0	Y(1-25)	1
Bifidobacterium	pseudocatenulatum	LH662	Unique isolate	Breast-fed infant faeces	GCA_902505405.1	>CABWJX01	CABWJX010000002.1_13	-	N	-	GH28	N	1
Bifidobacterium	pseudocatenulatum	LH662	Unique isolate	Breast-fed infant faeces	GCA_902505405.1	>CABWJX01	CABWJX010000002.1_41	-	N	-	GH13_11	N	1
Bifidobacterium	pseudocatenulatum	LH662	Unique isolate	Breast-fed infant faeces	GCA_902505405.1	>CABWJX01	CABWJX010000002.1_183	-	N	-	GH23	N	1
Bifidobacterium	pseudocatenulatum	LH662	Unique isolate	Breast-fed infant faeces	GCA_902505405.1	>CABWJX01	CABWJX010000002.1_235	-	N	-	GT2	N	1
Bifidobacterium	pseudocatenulatum	LH662	Unique isolate	Breast-fed infant faeces	GCA_902505405.1	>CABWJX01	CABWJX010000002.1_338	-	N	-	GH13_30	N	1
Bifidobacterium	pseudocatenulatum	LH662	Unique isolate	Breast-fed infant faeces	GCA_902505405.1	>CABWJX01	CABWJX010000002.1_401	-	N	-	GH42	N	1
Bifidobacterium	pseudocatenulatum	LH662	Unique isolate	Breast-fed infant faeces	GCA_902505405.1	>CABWJX01	CABWJX010000003.1_35	-	N	-	GH1	N	1
Bifidobacterium	pseudocatenulatum	LH662	Unique isolate	Breast-fed infant faeces	GCA_902505405.1	>CABWJX01	CABWJX010000003.1_38	-	N	-	GH16	N	1
Bifidobacterium	pseudocatenulatum	LH662	Unique isolate	Breast-fed infant faeces	GCA_902505405.1	>CABWJX01	CABWJX010000003.1_60	-	N	-	GH23	Y(1-49)	1
Bifidobacterium	pseudocatenulatum	LH662	Unique isolate	Breast-fed infant faeces	GCA_902505405.1	>CABWJX01	CABWJX010000003.1_154	-	N	-	GT58	N	1
Bifidobacterium	pseudocatenulatum	LH662	Unique isolate	Breast-fed infant faeces	GCA_902505405.1	>CABWJX01	CABWJX010000003.1_218	-	N	-	GT4	N	1
Bifidobacterium	pseudocatenulatum	LH662	Unique isolate	Breast-fed infant faeces	GCA_902505405.1	>CABWJX01	CABWJX010000004.1_6	-	N	-	GH49	Y(1-32)	1
Bifidobacterium	pseudocatenulatum	LH662	Unique isolate	Breast-fed infant faeces	GCA_902505405.1	>CABWJX01	CABWJX010000004.1_44	-	N	-	GH42	N	1
Bifidobacterium	pseudocatenulatum	LH662	Unique isolate	Breast-fed infant faeces	GCA_902505405.1	>CABWJX01	CABWJX010000004.1_55	-	N	-	CBM5+GH18	N	1
Bifidobacterium	pseudocatenulatum	LH662	Unique isolate	Breast-fed infant faeces	GCA_902505405.1	>CABWJX01	CABWJX010000005.1_7	-	N	-	GH42	N	1
Bifidobacterium	pseudocatenulatum	LH662	Unique isolate	Breast-fed infant faeces	GCA_902505405.1	>CABWJX01	CABWJX010000005.1_29	-	N	-	CBM50	N	1
Bifidobacterium	pseudocatenulatum	LH662	Unique isolate	Breast-fed infant faeces	GCA_902505405.1	>CABWJX01	CABWJX010000006.1_5	-	N	-	GH13_31	N	1
Bifidobacterium	bifidum	LH80	Unique isolate	Premature infant faeces	N/A	LH80	LH_80_.19109_5_16.1_111	-	CE4(229-336)	-	CE4	N	2
Bifidobacterium	bifidum	LH80	Unique isolate	Premature infant faeces	N/A	LH80	LH_80_.19109_5_16.1_125	-	GH2(33-1173)	-	GH2	N	2
Bifidobacterium	bifidum	LH80	Unique isolate	Premature infant faeces	N/A	LH80	LH_80_.19109_5_16.1_140	-	GH42(25-396)	-	GH42	N	2
Bifidobacterium	bifidum	LH80	Unique isolate	Premature infant faeces	N/A	LH80	LH_80_.19109_5_16.1_153	-	GH95(613-1434)	-	GH95	Y(1-34)	2		>CABWJX01
Bifidobacterium	bifidum	LH80	Unique isolate	Premature infant faeces	N/A	LH80	LH_80_.19109_5_16.1_18	-	GT35(100-813)	-	GT35	N	2		>CABWJW01
Bifidobacterium	bifidum	LH80	Unique isolate	Premature infant faeces	N/A	LH80	LH_80_.19109_5_16.1_193	-	GH112(5-748)	-	GH112	N	2
Bifidobacterium	bifidum	LH80	Unique isolate	Premature infant faeces	N/A	LH80	LH_80_.19109_5_16.1_222	-	GH101(342-1075)+CBM32(1531-1667)	-	CBM32+GH101	Y(1-28)	2
Bifidobacterium	bifidum	LH80	Unique isolate	Premature infant faeces	N/A	LH80	LH_80_.19109_5_16.1_329	-	GH43_34(159-316)	-	GH43_34	N	2
Bifidobacterium	bifidum	LH80	Unique isolate	Premature infant faeces	N/A	LH80	LH_80_.19109_5_16.1_352	-	GT51(80-270)	-	GT51	Y(1-36)	2
Bifidobacterium	bifidum	LH80	Unique isolate	Premature infant faeces	N/A	LH80	LH_80_.19109_5_16.1_408	-	GH136(33-613)	-	GH136	Y(1-23)	2
Bifidobacterium	bifidum	LH80	Unique isolate	Premature infant faeces	N/A	LH80	LH_80_.19109_5_16.1_430	-	GH2(51-813)+CBM32(1345-1477)	-	CBM32+GH2	Y(1-33)	2
Bifidobacterium	bifidum	LH80	Unique isolate	Premature infant faeces	N/A	LH80	LH_80_.19109_5_16.1_501	-	GT28(204-377)	-	GT28	N	2
Bifidobacterium	bifidum	LH80	Unique isolate	Premature infant faeces	N/A	LH80	LH_80_.19109_5_16.1_513	-	CE9(29-414)	-	CE9	N	2
Bifidobacterium	bifidum	LH80	Unique isolate	Premature infant faeces	N/A	LH80	LH_80_.19109_5_16.1_650	-	GH3(158-384)	-	GH3	N	2
Bifidobacterium	bifidum	LH80	Unique isolate	Premature infant faeces	N/A	LH80	LH_80_.19109_5_16.1_690	-	CBM48(164-238)+GH13_9(301-601)	-	CBM48+GH13_9	N	2
Bifidobacterium	bifidum	LH80	Unique isolate	Premature infant faeces	N/A	LH80	LH_80_.19109_5_16.1_707	-	CBM48(21-110)+GH13_11(188-541)	-	CBM48+GH13_11	N	2
Bifidobacterium	bifidum	LH80	Unique isolate	Premature infant faeces	N/A	LH80	LH_80_.19109_5_16.1_9	-	GH25(38-125)	-	N	Y(1-32)	1
Bifidobacterium	bifidum	LH80	Unique isolate	Premature infant faeces	N/A	LH80	LH_80_.19109_5_16.2_108	-	GH129(3-630)	-	GH129	N	2
Bifidobacterium	bifidum	LH80	Unique isolate	Premature infant faeces	N/A	LH80	LH_80_.19109_5_16.2_109	-	GT2(10-114)	-	GT2	N	2
Bifidobacterium	bifidum	LH80	Unique isolate	Premature infant faeces	N/A	LH80	LH_80_.19109_5_16.2_13	-	GH33(184-530)	-	GH33	Y(1-36)	2
Bifidobacterium	bifidum	LH80	Unique isolate	Premature infant faeces	N/A	LH80	LH_80_.19109_5_16.2_14	-	GH33(322-658)	-	GH33	Y(1-40)	2
Bifidobacterium	bifidum	LH80	Unique isolate	Premature infant faeces	N/A	LH80	LH_80_.19109_5_16.2_148	-	GH13_3(339-556)	-	GH13_3	N	2
Bifidobacterium	bifidum	LH80	Unique isolate	Premature infant faeces	N/A	LH80	LH_80_.19109_5_16.2_172	-	GH84(212-525)	-	GH84	Y(1-35)	2
Bifidobacterium	bifidum	LH80	Unique isolate	Premature infant faeces	N/A	LH80	LH_80_.19109_5_16.2_208	-	GH123(271-836)	-	GH123	Y(1-46)	2
Bifidobacterium	bifidum	LH80	Unique isolate	Premature infant faeces	N/A	LH80	LH_80_.19109_5_16.2_232	-	GH77(189-709)	-	GH77	N	2
Bifidobacterium	bifidum	LH80	Unique isolate	Premature infant faeces	N/A	LH80	LH_80_.19109_5_16.2_235	-	GH13_11(237-602)	-	CBM48+GH13_11	N	2
Bifidobacterium	bifidum	LH80	Unique isolate	Premature infant faeces	N/A	LH80	LH_80_.19109_5_16.2_270	-	CBM32(44-166)+GH20(562-916)	-	CBM32+GH20	Y(1-33)	2
Bifidobacterium	bifidum	LH80	Unique isolate	Premature infant faeces	N/A	LH80	LH_80_.19109_5_16.2_286	-	GH84(184-487)+CBM32(820-933)	-	CBM32+GH84	Y(1-30)	2
Bifidobacterium	bifidum	LH80	Unique isolate	Premature infant faeces	N/A	LH80	LH_80_.19109_5_16.2_298	-	CBM32(27-147)+GH89(233-879)	-	CBM32+GH89	Y(1-39)	2
Bifidobacterium	bifidum	LH80	Unique isolate	Premature infant faeces	N/A	LH80	LH_80_.19109_5_16.2_327	-	GH109(17-173)	-	N	N	1
Bifidobacterium	bifidum	LH80	Unique isolate	Premature infant faeces	N/A	LH80	LH_80_.19109_5_16.2_335	-	GH2(46-931)	-	GH2	N	2
Bifidobacterium	bifidum	LH80	Unique isolate	Premature infant faeces	N/A	LH80	LH_80_.19109_5_16.2_342	-	GT2(5-119)	-	GT2	N	2
Bifidobacterium	bifidum	LH80	Unique isolate	Premature infant faeces	N/A	LH80	LH_80_.19109_5_16.2_344	-	GT2(45-271)	-	GT2	N	2
Bifidobacterium	bifidum	LH80	Unique isolate	Premature infant faeces	N/A	LH80	LH_80_.19109_5_16.2_356	-	GH20(177-495)	-	CBM32+GH20	Y(1-35)	2
Bifidobacterium	bifidum	LH80	Unique isolate	Premature infant faeces	N/A	LH80	LH_80_.19109_5_16.2_37	-	GT2(31-215)	-	GT2	N	2
Bifidobacterium	bifidum	LH80	Unique isolate	Premature infant faeces	N/A	LH80	LH_80_.19109_5_16.2_385	-	GH177(2-156)	-	N	N	1
Bifidobacterium	bifidum	LH80	Unique isolate	Premature infant faeces	N/A	LH80	LH_80_.19109_5_16.2_395	-	GH13_30(44-412)	-	GH13_30	N	2
Bifidobacterium	bifidum	LH80	Unique isolate	Premature infant faeces	N/A	LH80	LH_80_.19109_5_16.2_425	-	GH29(510-869)+CBM32(1136-1262)	-	GH29	Y(1-38)	2
Bifidobacterium	bifidum	LH80	Unique isolate	Premature infant faeces	N/A	LH80	LH_80_.19109_5_16.2_430	-	GH42(25-395)	-	GH42	N	2
Bifidobacterium	bifidum	LH80	Unique isolate	Premature infant faeces	N/A	LH80	LH_80_.19109_5_16.2_61	-	GT51(148-321)	-	GT51	Y(1-40)	2
Bifidobacterium	bifidum	LH80	Unique isolate	Premature infant faeces	N/A	LH80	LH_80_.19109_5_16.2_89	-	GH1(3-474)	-	GH1	N	2
Bifidobacterium	bifidum	LH80	Unique isolate	Premature infant faeces	N/A	LH80	LH_80_.19109_5_16.3_103	-	GT2(26-155)	-	GT2	N	2
Bifidobacterium	bifidum	LH80	Unique isolate	Premature infant faeces	N/A	LH80	LH_80_.19109_5_16.3_162	-	GH13_20(41-319)	-	GH13	N	2
Bifidobacterium	bifidum	LH80	Unique isolate	Premature infant faeces	N/A	LH80	LH_80_.19109_5_16.3_174	-	GH184(63-172)	-	GH184	Y(1-32)	2
Bifidobacterium	bifidum	LH80	Unique isolate	Premature infant faeces	N/A	LH80	LH_80_.19109_5_16.3_225	-	GH112(5-749)	-	GH112	N	2
Bifidobacterium	bifidum	LH80	Unique isolate	Premature infant faeces	N/A	LH80	LH_80_.19109_5_16.3_262	-	CBM32(60-191)+GH20(342-714)	-	CBM32+GH20	Y(1-31)	2
Bifidobacterium	bifidum	LH80	Unique isolate	Premature infant faeces	N/A	LH80	LH_80_.19109_5_16.3_6	-	GH23(291-420)	-	GH23	N	2
Bifidobacterium	bifidum	LH80	Unique isolate	Premature infant faeces	N/A	LH80	LH_80_.19109_5_16.4_32	-	CE1(197-436)	-	N	N	1
Bifidobacterium	bifidum	LH80	Unique isolate	Premature infant faeces	N/A	LH80	LH_80_.19109_5_16.4_47	-	GH110(43-605)+CBM51(963-1108)	-	CBM51+GH110	Y(1-39)	2
Bifidobacterium	bifidum	LH80	Unique isolate	Premature infant faeces	N/A	LH80	LH_80_.19109_5_16.4_48	-	GT4(219-356)	-	GT4	N	2
Bifidobacterium	bifidum	LH80	Unique isolate	Premature infant faeces	N/A	LH80	LH_80_.19109_5_16.5_6	-	GT5(92-408)	-	GT4	N	2
Bifidobacterium	bifidum	LH80	Unique isolate	Premature infant faeces	N/A	LH80	LH_80_.19109_5_16.6_45	-	GH43_24(27-269)	-	GH43_24	N	2
Bifidobacterium	bifidum	LH80	Unique isolate	Premature infant faeces	N/A	LH80	LH_80_.19109_5_16.6_7	-	GH36(34-703)	-	GH36	N	2
Bifidobacterium	bifidum	LH80	Unique isolate	Premature infant faeces	N/A	LH80	LH_80_.19109_5_16.7_31	-	GH20(157-472)	-	GH20	N	2
Bifidobacterium	bifidum	LH80	Unique isolate	Premature infant faeces	N/A	LH80	LH_80_.19109_5_16.7_32	-	GH51_9(407-989)	-	GH51	Y(1-37)	2
Bifidobacterium	bifidum	LH80	Unique isolate	Premature infant faeces	N/A	LH80	LH_80_.19109_5_16.7_5	-	GT2(4-171)	-	GT2	N	2
Bifidobacterium	bifidum	LH80	Unique isolate	Premature infant faeces	N/A	LH80	LH_80_.19109_5_16.7_6	-	GH25(197-383)+CBM13(435-583)+GH5_35(525-658)+CBM13(728-821)	-	CBM13+GH25	Y(1-31)	2
Bifidobacterium	bifidum	LH80	Unique isolate	Premature infant faeces	N/A	LH80	LH_80_.19109_5_16.1_10	-	N	-	CBM50+GH25	N	1
Bifidobacterium	bifidum	LH80	Unique isolate	Premature infant faeces	N/A	LH80	LH_80_.19109_5_16.1_115	-	N	-	GT47	N	1
Bifidobacterium	bifidum	LH80	Unique isolate	Premature infant faeces	N/A	LH80	LH_80_.19109_5_16.1_231	-	N	-	GH136	N	1
Bifidobacterium	bifidum	LH80	Unique isolate	Premature infant faeces	N/A	LH80	LH_80_.19109_5_16.1_244	-	N	-	GT4	N	1
Bifidobacterium	bifidum	LH80	Unique isolate	Premature infant faeces	N/A	LH80	LH_80_.19109_5_16.1_340	-	N	-	GH0	N	1
Bifidobacterium	bifidum	LH80	Unique isolate	Premature infant faeces	N/A	LH80	LH_80_.19109_5_16.1_363	-	N	-	CBM32	Y(1-29)	1
Bifidobacterium	bifidum	LH80	Unique isolate	Premature infant faeces	N/A	LH80	LH_80_.19109_5_16.1_365	-	N	-	GH16	N	1
Bifidobacterium	bifidum	LH80	Unique isolate	Premature infant faeces	N/A	LH80	LH_80_.19109_5_16.1_368	-	N	-	GH1	N	1
Bifidobacterium	bifidum	LH80	Unique isolate	Premature infant faeces	N/A	LH80	LH_80_.19109_5_16.1_458	-	N	-	GH13_30	N	1
Bifidobacterium	bifidum	LH80	Unique isolate	Premature infant faeces	N/A	LH80	LH_80_.19109_5_16.1_594	-	N	-	GH13	N	1
Bifidobacterium	bifidum	LH80	Unique isolate	Premature infant faeces	N/A	LH80	LH_80_.19109_5_16.1_602	-	N	-	GT4	N	1
Bifidobacterium	bifidum	LH80	Unique isolate	Premature infant faeces	N/A	LH80	LH_80_.19109_5_16.1_608	-	N	-	GT83	N	1
Bifidobacterium	bifidum	LH80	Unique isolate	Premature infant faeces	N/A	LH80	LH_80_.19109_5_16.1_665	-	N	-	GH28	N	1
Bifidobacterium	bifidum	LH80	Unique isolate	Premature infant faeces	N/A	LH80	LH_80_.19109_5_16.1_682	-	N	-	GT0	N	1
Bifidobacterium	bifidum	LH80	Unique isolate	Premature infant faeces	N/A	LH80	LH_80_.19109_5_16.2_62	-	N	-	GT2	N	1
Bifidobacterium	bifidum	LH80	Unique isolate	Premature infant faeces	N/A	LH80	LH_80_.19109_5_16.2_71	-	N	-	CE9	N	1
Bifidobacterium	bifidum	LH80	Unique isolate	Premature infant faeces	N/A	LH80	LH_80_.19109_5_16.2_160	-	N	-	GT58	N	1
Bifidobacterium	bifidum	LH80	Unique isolate	Premature infant faeces	N/A	LH80	LH_80_.19109_5_16.2_168	-	N	-	GH101	N	1
Bifidobacterium	bifidum	LH80	Unique isolate	Premature infant faeces	N/A	LH80	LH_80_.19109_5_16.2_277	-	N	-	GT2	N	1
Bifidobacterium	bifidum	LH80	Unique isolate	Premature infant faeces	N/A	LH80	LH_80_.19109_5_16.2_288	-	N	-	CBM48+GH13_9	N	1
Bifidobacterium	bifidum	LH80	Unique isolate	Premature infant faeces	N/A	LH80	LH_80_.19109_5_16.2_296	-	N	-	CBM5	Y(1-28)	1
Bifidobacterium	bifidum	LH80	Unique isolate	Premature infant faeces	N/A	LH80	LH_80_.19109_5_16.2_336	-	N	-	GH42	N	1
Bifidobacterium	bifidum	LH80	Unique isolate	Premature infant faeces	N/A	LH80	LH_80_.19109_5_16.2_400	-	N	-	CBM50+GH25	N	1
Bifidobacterium	bifidum	LH80	Unique isolate	Premature infant faeces	N/A	LH80	LH_80_.19109_5_16.2_408	-	N	-	CE12	N	1
Bifidobacterium	bifidum	LH80	Unique isolate	Premature infant faeces	N/A	LH80	LH_80_.19109_5_16.3_15	-	N	-	GH23	N	1
Bifidobacterium	bifidum	LH80	Unique isolate	Premature infant faeces	N/A	LH80	LH_80_.19109_5_16.3_196	-	N	-	GH13_26	N	1
Bifidobacterium	bifidum	LH80	Unique isolate	Premature infant faeces	N/A	LH80	LH_80_.19109_5_16.3_261	-	N	-	GH28	N	1
Bifidobacterium	bifidum	LH80	Unique isolate	Premature infant faeces	N/A	LH80	LH_80_.19109_5_16.4_35	-	N	-	GH13_31	N	1
Bifidobacterium	bifidum	LH80	Unique isolate	Premature infant faeces	N/A	LH80	LH_80_.19109_5_16.4_52	-	N	-	GH38	N	1
Bifidobacterium	bifidum	LH80	Unique isolate	Premature infant faeces	N/A	LH80	LH_80_.19109_5_16.4_73	-	N	-	GT2	N	1
Bifidobacterium	bifidum	LH80	Unique isolate	Premature infant faeces	N/A	LH80	LH_80_.19109_5_16.5_5	-	N	-	GT4	N	1
Bifidobacterium	bifidum	LH80	Unique isolate	Premature infant faeces	N/A	LH80	LH_80_.19109_5_16.5_14	-	N	-	GH28	N	1
Bifidobacterium	bifidum	LH80	Unique isolate	Premature infant faeces	N/A	LH80	LH_80_.19109_5_16.6_8	-	N	-	CBM50	N	1
Bifidobacterium	bifidum	LH80	Unique isolate	Premature infant faeces	N/A	LH80	LH_80_.19109_5_16.6_21	-	N	-	GH0	Y(1-37)	1
Bifidobacterium	bifidum	LH80	Unique isolate	Premature infant faeces	N/A	LH80	LH_80_.19109_5_16.7_35	-	N	-	GT2	N	1
Bifidobacterium	bifidum	LH80	Unique isolate	Premature infant faeces	N/A	LH80	LH_80_.19109_5_16.8_6	-	N	-	GT2	N	1
Bifidobacterium	bifidum	LH80	Unique isolate	Premature infant faeces	N/A	LH80	LH_80_.19109_5_16.8_12	-	N	-	GT2	N	1
Bifidobacterium	breve	NCIMB 702258 / NCFB 2258	NCIMB	Infant faeces	GCA_000569035.1	B.breve2258	B.breve2258_10	-	GH2(45-932)	-	GH2	N	2
Bifidobacterium	breve	NCIMB 702258 / NCFB 2258	NCIMB	Infant faeces	GCA_000569035.1	B.breve2258	B.breve2258_100	-	GH77(193-716)	-	GH77	N	2
Bifidobacterium	breve	NCIMB 702258 / NCFB 2258	NCIMB	Infant faeces	GCA_000569035.1	B.breve2258	B.breve2258_101	-	GH13_44(39-436)	-	GH13_44	N	2
Bifidobacterium	breve	NCIMB 702258 / NCFB 2258	NCIMB	Infant faeces	GCA_000569035.1	B.breve2258	B.breve2258_107	-	GH13_32(77-353)+CBM25(535-604)+CBM41(747-857)+GH13_14(1124-1451)	-	CBM25+CBM41+CBM48+GH13_14+GH13_32	Y(1-35)	2
Bifidobacterium	breve	NCIMB 702258 / NCFB 2258	NCIMB	Infant faeces	GCA_000569035.1	B.breve2258	B.breve2258_1109	-	GH125(27-423)	-	GH125	N	2
Bifidobacterium	breve	NCIMB 702258 / NCFB 2258	NCIMB	Infant faeces	GCA_000569035.1	B.breve2258	B.breve2258_1112	-	GH85(109-433)+CBM32(797-918)	-	CBM32+GH85	Y(1-35)	2
Bifidobacterium	breve	NCIMB 702258 / NCFB 2258	NCIMB	Infant faeces	GCA_000569035.1	B.breve2258	B.breve2258_1113	-	GH31_15(188-613)	-	GH31	N	2
Bifidobacterium	breve	NCIMB 702258 / NCFB 2258	NCIMB	Infant faeces	GCA_000569035.1	B.breve2258	B.breve2258_1114	-	GH5_18(15-297)	-	GH5_18	N	2
Bifidobacterium	breve	NCIMB 702258 / NCFB 2258	NCIMB	Infant faeces	GCA_000569035.1	B.breve2258	B.breve2258_1118	-	GH38(266-525)	-	GH38	N	2
Bifidobacterium	breve	NCIMB 702258 / NCFB 2258	NCIMB	Infant faeces	GCA_000569035.1	B.breve2258	B.breve2258_1119	-	GH38(270-522)	-	GH38	N	2
Bifidobacterium	breve	NCIMB 702258 / NCFB 2258	NCIMB	Infant faeces	GCA_000569035.1	B.breve2258	B.breve2258_1120	-	GH38(267-521)	-	GH38	N	2
Bifidobacterium	breve	NCIMB 702258 / NCFB 2258	NCIMB	Infant faeces	GCA_000569035.1	B.breve2258	B.breve2258_1222	-	CE9(65-421)	-	CE9	N	2
Bifidobacterium	breve	NCIMB 702258 / NCFB 2258	NCIMB	Infant faeces	GCA_000569035.1	B.breve2258	B.breve2258_1232	-	GT28(205-377)	-	GT28	N	2
Bifidobacterium	breve	NCIMB 702258 / NCFB 2258	NCIMB	Infant faeces	GCA_000569035.1	B.breve2258	B.breve2258_1263	-	GH95(2-760)	-	GH95	N	2
Bifidobacterium	breve	NCIMB 702258 / NCFB 2258	NCIMB	Infant faeces	GCA_000569035.1	B.breve2258	B.breve2258_1298	-	GH32(44-352)	-	GH32	N	2
Bifidobacterium	breve	NCIMB 702258 / NCFB 2258	NCIMB	Infant faeces	GCA_000569035.1	B.breve2258	B.breve2258_1301	-	GT2(16-195)	-	GT2	N	2
Bifidobacterium	breve	NCIMB 702258 / NCFB 2258	NCIMB	Infant faeces	GCA_000569035.1	B.breve2258	B.breve2258_1415	-	GH3(31-252)	-	GH3	N	2
Bifidobacterium	breve	NCIMB 702258 / NCFB 2258	NCIMB	Infant faeces	GCA_000569035.1	B.breve2258	B.breve2258_1417	-	GH5_44(58-348)	-	GH5_44	N	2
Bifidobacterium	breve	NCIMB 702258 / NCFB 2258	NCIMB	Infant faeces	GCA_000569035.1	B.breve2258	B.breve2258_1421	-	GH3(81-313)	-	GH3	N	2
Bifidobacterium	breve	NCIMB 702258 / NCFB 2258	NCIMB	Infant faeces	GCA_000569035.1	B.breve2258	B.breve2258_1436	-	GH109(16-173)	-	N	N	1
Bifidobacterium	breve	NCIMB 702258 / NCFB 2258	NCIMB	Infant faeces	GCA_000569035.1	B.breve2258	B.breve2258_146	-	GH33(318-743)	-	GH33	N	2
Bifidobacterium	breve	NCIMB 702258 / NCFB 2258	NCIMB	Infant faeces	GCA_000569035.1	B.breve2258	B.breve2258_1482	-	GT2(45-271)	-	GT2	N	2
Bifidobacterium	breve	NCIMB 702258 / NCFB 2258	NCIMB	Infant faeces	GCA_000569035.1	B.breve2258	B.breve2258_1484	-	GT2(5-162)	-	GT2	N	2
Bifidobacterium	breve	NCIMB 702258 / NCFB 2258	NCIMB	Infant faeces	GCA_000569035.1	B.breve2258	B.breve2258_151	-	GT51(119-292)	-	GT51	N	2
Bifidobacterium	breve	NCIMB 702258 / NCFB 2258	NCIMB	Infant faeces	GCA_000569035.1	B.breve2258	B.breve2258_1567	-	GH2(46-924)	-	GH2	N	2
Bifidobacterium	breve	NCIMB 702258 / NCFB 2258	NCIMB	Infant faeces	GCA_000569035.1	B.breve2258	B.breve2258_1572	-	GH20(135-449)	-	GH20	N	2
Bifidobacterium	breve	NCIMB 702258 / NCFB 2258	NCIMB	Infant faeces	GCA_000569035.1	B.breve2258	B.breve2258_1601	-	GH112(4-748)	-	GH112	N	2
Bifidobacterium	breve	NCIMB 702258 / NCFB 2258	NCIMB	Infant faeces	GCA_000569035.1	B.breve2258	B.breve2258_1661	-	GH13_11(230-596)	-	CBM48+GH13_11	N	2
Bifidobacterium	breve	NCIMB 702258 / NCFB 2258	NCIMB	Infant faeces	GCA_000569035.1	B.breve2258	B.breve2258_1665	-	GH77(205-715)	-	GH77	N	2
Bifidobacterium	breve	NCIMB 702258 / NCFB 2258	NCIMB	Infant faeces	GCA_000569035.1	B.breve2258	B.breve2258_1670	-	GH1(6-387)	-	GH1	N	2
Bifidobacterium	breve	NCIMB 702258 / NCFB 2258	NCIMB	Infant faeces	GCA_000569035.1	B.breve2258	B.breve2258_1708	-	GH2(35-908)	-	GH2	N	2
Bifidobacterium	breve	NCIMB 702258 / NCFB 2258	NCIMB	Infant faeces	GCA_000569035.1	B.breve2258	B.breve2258_1711	-	GH65(322-711)	-	GH65	N	2
Bifidobacterium	breve	NCIMB 702258 / NCFB 2258	NCIMB	Infant faeces	GCA_000569035.1	B.breve2258	B.breve2258_1752	-	CE4(254-384)	-	N	N	1
Bifidobacterium	breve	NCIMB 702258 / NCFB 2258	NCIMB	Infant faeces	GCA_000569035.1	B.breve2258	B.breve2258_1796	-	GH176(249-652)	-	GH0	N	2
Bifidobacterium	breve	NCIMB 702258 / NCFB 2258	NCIMB	Infant faeces	GCA_000569035.1	B.breve2258	B.breve2258_1812	-	GT2(10-129)	-	GT2	N	2
Bifidobacterium	breve	NCIMB 702258 / NCFB 2258	NCIMB	Infant faeces	GCA_000569035.1	B.breve2258	B.breve2258_1815	-	GT2(183-343)+GT2(834-994)+GT2(1092-1213)	-	GT2	N	2
Bifidobacterium	breve	NCIMB 702258 / NCFB 2258	NCIMB	Infant faeces	GCA_000569035.1	B.breve2258	B.breve2258_1822	-	GT2(11-162)	-	GT2	N	2
Bifidobacterium	breve	NCIMB 702258 / NCFB 2258	NCIMB	Infant faeces	GCA_000569035.1	B.breve2258	B.breve2258_1825	-	GH25(261-447)	-	GH25	Y(1-25)	2
Bifidobacterium	breve	NCIMB 702258 / NCFB 2258	NCIMB	Infant faeces	GCA_000569035.1	B.breve2258	B.breve2258_1870	-	GH13_31(46-412)	-	GH13_31	N	2
Bifidobacterium	breve	NCIMB 702258 / NCFB 2258	NCIMB	Infant faeces	GCA_000569035.1	B.breve2258	B.breve2258_1875	-	GH36(38-717)	-	GH36	N	2
Bifidobacterium	breve	NCIMB 702258 / NCFB 2258	NCIMB	Infant faeces	GCA_000569035.1	B.breve2258	B.breve2258_1901	-	GT2(8-137)	-	GT2	N	2
Bifidobacterium	breve	NCIMB 702258 / NCFB 2258	NCIMB	Infant faeces	GCA_000569035.1	B.breve2258	B.breve2258_1909	-	GH3(25-245)	-	GH3	N	2
Bifidobacterium	breve	NCIMB 702258 / NCFB 2258	NCIMB	Infant faeces	GCA_000569035.1	B.breve2258	B.breve2258_1912	-	GH3(688-889)	-	GH3	N	2
Bifidobacterium	breve	NCIMB 702258 / NCFB 2258	NCIMB	Infant faeces	GCA_000569035.1	B.breve2258	B.breve2258_215	-	GT2(10-116)	-	GT2	N	2
Bifidobacterium	breve	NCIMB 702258 / NCFB 2258	NCIMB	Infant faeces	GCA_000569035.1	B.breve2258	B.breve2258_227	-	GH127(18-524)	-	GH127	N	2
Bifidobacterium	breve	NCIMB 702258 / NCFB 2258	NCIMB	Infant faeces	GCA_000569035.1	B.breve2258	B.breve2258_279	-	GH13_3(326-544)	-	GH13_3	N	2
Bifidobacterium	breve	NCIMB 702258 / NCFB 2258	NCIMB	Infant faeces	GCA_000569035.1	B.breve2258	B.breve2258_28	-	GT4(286-437)	-	GT4	N	2
Bifidobacterium	breve	NCIMB 702258 / NCFB 2258	NCIMB	Infant faeces	GCA_000569035.1	B.breve2258	B.breve2258_389	-	GH42(25-396)	-	GH42	N	2
Bifidobacterium	breve	NCIMB 702258 / NCFB 2258	NCIMB	Infant faeces	GCA_000569035.1	B.breve2258	B.breve2258_391	-	GH53(53-429)+CBM61(524-666)	-	CBM61+GH53	Y(1-31)	2
Bifidobacterium	breve	NCIMB 702258 / NCFB 2258	NCIMB	Infant faeces	GCA_000569035.1	B.breve2258	B.breve2258_402	-	GT2(10-146)	-	GT2	N	2	>CABWJW01
Bifidobacterium	breve	NCIMB 702258 / NCFB 2258	NCIMB	Infant faeces	GCA_000569035.1	B.breve2258	B.breve2258_403	-	GT32(42-120)	-	GT32	N	2
Bifidobacterium	breve	NCIMB 702258 / NCFB 2258	NCIMB	Infant faeces	GCA_000569035.1	B.breve2258	B.breve2258_404	-	GT2(6-144)	-	GT2	N	2
Bifidobacterium	breve	NCIMB 702258 / NCFB 2258	NCIMB	Infant faeces	GCA_000569035.1	B.breve2258	B.breve2258_439	-	GT51(80-269)	-	GT51	N	2
Bifidobacterium	breve	NCIMB 702258 / NCFB 2258	NCIMB	Infant faeces	GCA_000569035.1	B.breve2258	B.breve2258_45	-	GT35(100-811)	-	GT35	N	2
Bifidobacterium	breve	NCIMB 702258 / NCFB 2258	NCIMB	Infant faeces	GCA_000569035.1	B.breve2258	B.breve2258_480	-	GH42(24-394)	-	GH42	N	2
Bifidobacterium	breve	NCIMB 702258 / NCFB 2258	NCIMB	Infant faeces	GCA_000569035.1	B.breve2258	B.breve2258_511	-	GH13_31(46-413)	-	GH13_31	N	2
Bifidobacterium	breve	NCIMB 702258 / NCFB 2258	NCIMB	Infant faeces	GCA_000569035.1	B.breve2258	B.breve2258_555	-	GT4(212-356)	-	GT4	N	2
Bifidobacterium	breve	NCIMB 702258 / NCFB 2258	NCIMB	Infant faeces	GCA_000569035.1	B.breve2258	B.breve2258_591	-	GT2(368-589)	-	GT2	N	2
Bifidobacterium	breve	NCIMB 702258 / NCFB 2258	NCIMB	Infant faeces	GCA_000569035.1	B.breve2258	B.breve2258_64	-	CE1(201-432)	-	N	N	1
Bifidobacterium	breve	NCIMB 702258 / NCFB 2258	NCIMB	Infant faeces	GCA_000569035.1	B.breve2258	B.breve2258_688	-	GH3(161-383)	-	GH3	N	2
Bifidobacterium	breve	NCIMB 702258 / NCFB 2258	NCIMB	Infant faeces	GCA_000569035.1	B.breve2258	B.breve2258_69	-	GT2(5-141)	-	GT2	N	2
Bifidobacterium	breve	NCIMB 702258 / NCFB 2258	NCIMB	Infant faeces	GCA_000569035.1	B.breve2258	B.breve2258_715	-	GH13_9(300-600)	-	CBM48+GH13_9	N	2
Bifidobacterium	breve	NCIMB 702258 / NCFB 2258	NCIMB	Infant faeces	GCA_000569035.1	B.breve2258	B.breve2258_732	-	CBM48(3-92)+GH13_11(172-525)	-	CBM48+GH13_11	N	2
Bifidobacterium	breve	NCIMB 702258 / NCFB 2258	NCIMB	Infant faeces	GCA_000569035.1	B.breve2258	B.breve2258_810	-	GT35(2-520)	-	GT35	N	2
Bifidobacterium	breve	NCIMB 702258 / NCFB 2258	NCIMB	Infant faeces	GCA_000569035.1	B.breve2258	B.breve2258_811	-	CE9(25-410)	-	CE9	N	2
Bifidobacterium	breve	NCIMB 702258 / NCFB 2258	NCIMB	Infant faeces	GCA_000569035.1	B.breve2258	B.breve2258_828	-	GH13_20(49-332)	-	GH13	N	2
Bifidobacterium	breve	NCIMB 702258 / NCFB 2258	NCIMB	Infant faeces	GCA_000569035.1	B.breve2258	B.breve2258_842	-	GH184(72-182)	-	GH184	N	2
Bifidobacterium	breve	NCIMB 702258 / NCFB 2258	NCIMB	Infant faeces	GCA_000569035.1	B.breve2258	B.breve2258_89	-	GH13_18(35-379)	-	GH13_18	N	2
Bifidobacterium	breve	NCIMB 702258 / NCFB 2258	NCIMB	Infant faeces	GCA_000569035.1	B.breve2258	B.breve2258_904	-	GH129(3-627)	-	GH129	N	2
Bifidobacterium	breve	NCIMB 702258 / NCFB 2258	NCIMB	Infant faeces	GCA_000569035.1	B.breve2258	B.breve2258_906	-	GT5(90-408)	-	GT4	N	2
Bifidobacterium	breve	NCIMB 702258 / NCFB 2258	NCIMB	Infant faeces	GCA_000569035.1	B.breve2258	B.breve2258_13	-	N	-	GT2	N	1
Bifidobacterium	breve	NCIMB 702258 / NCFB 2258	NCIMB	Infant faeces	GCA_000569035.1	B.breve2258	B.breve2258_83	-	N	-	GT47	N	1
Bifidobacterium	breve	NCIMB 702258 / NCFB 2258	NCIMB	Infant faeces	GCA_000569035.1	B.breve2258	B.breve2258_95	-	N	-	GH13_30	N	1
Bifidobacterium	breve	NCIMB 702258 / NCFB 2258	NCIMB	Infant faeces	GCA_000569035.1	B.breve2258	B.breve2258_159	-	N	-	CE9	N	1
Bifidobacterium	breve	NCIMB 702258 / NCFB 2258	NCIMB	Infant faeces	GCA_000569035.1	B.breve2258	B.breve2258_269	-	N	-	GH36	N	1
Bifidobacterium	breve	NCIMB 702258 / NCFB 2258	NCIMB	Infant faeces	GCA_000569035.1	B.breve2258	B.breve2258_288	-	N	-	GT58	N	1
Bifidobacterium	breve	NCIMB 702258 / NCFB 2258	NCIMB	Infant faeces	GCA_000569035.1	B.breve2258	B.breve2258_322	-	N	-	GH13_4	N	1
Bifidobacterium	breve	NCIMB 702258 / NCFB 2258	NCIMB	Infant faeces	GCA_000569035.1	B.breve2258	B.breve2258_367	-	N	-	CE12	N	1
Bifidobacterium	breve	NCIMB 702258 / NCFB 2258	NCIMB	Infant faeces	GCA_000569035.1	B.breve2258	B.breve2258_428	-	N	-	GH23	N	1
Bifidobacterium	breve	NCIMB 702258 / NCFB 2258	NCIMB	Infant faeces	GCA_000569035.1	B.breve2258	B.breve2258_448	-	N	-	GH16	N	1
Bifidobacterium	breve	NCIMB 702258 / NCFB 2258	NCIMB	Infant faeces	GCA_000569035.1	B.breve2258	B.breve2258_451	-	N	-	GH1	N	1
Bifidobacterium	breve	NCIMB 702258 / NCFB 2258	NCIMB	Infant faeces	GCA_000569035.1	B.breve2258	B.breve2258_538	-	N	-	GH13_31	N	1
Bifidobacterium	breve	NCIMB 702258 / NCFB 2258	NCIMB	Infant faeces	GCA_000569035.1	B.breve2258	B.breve2258_560	-	N	-	GH38	N	1
Bifidobacterium	breve	NCIMB 702258 / NCFB 2258	NCIMB	Infant faeces	GCA_000569035.1	B.breve2258	B.breve2258_592	-	N	-	CBM5+GH18	N	1
Bifidobacterium	breve	NCIMB 702258 / NCFB 2258	NCIMB	Infant faeces	GCA_000569035.1	B.breve2258	B.breve2258_694	-	N	-	GH28	N	1
Bifidobacterium	breve	NCIMB 702258 / NCFB 2258	NCIMB	Infant faeces	GCA_000569035.1	B.breve2258	B.breve2258_708	-	N	-	GT0	N	1
Bifidobacterium	breve	NCIMB 702258 / NCFB 2258	NCIMB	Infant faeces	GCA_000569035.1	B.breve2258	B.breve2258_895	-	N	-	GH28	N	1
Bifidobacterium	breve	NCIMB 702258 / NCFB 2258	NCIMB	Infant faeces	GCA_000569035.1	B.breve2258	B.breve2258_907	-	N	-	GT4	N	1
Bifidobacterium	breve	NCIMB 702258 / NCFB 2258	NCIMB	Infant faeces	GCA_000569035.1	B.breve2258	B.breve2258_973	-	N	-	GH28	N	1
Bifidobacterium	breve	NCIMB 702258 / NCFB 2258	NCIMB	Infant faeces	GCA_000569035.1	B.breve2258	B.breve2258_1100	-	N	-	GT4	N	1
Bifidobacterium	breve	NCIMB 702258 / NCFB 2258	NCIMB	Infant faeces	GCA_000569035.1	B.breve2258	B.breve2258_1158	-	N	-	GT2	N	1
Bifidobacterium	breve	NCIMB 702258 / NCFB 2258	NCIMB	Infant faeces	GCA_000569035.1	B.breve2258	B.breve2258_1271	-	N	-	GH13_30	N	1
Bifidobacterium	breve	NCIMB 702258 / NCFB 2258	NCIMB	Infant faeces	GCA_000569035.1	B.breve2258	B.breve2258_1323	-	N	-	GT83	N	1
Bifidobacterium	breve	NCIMB 702258 / NCFB 2258	NCIMB	Infant faeces	GCA_000569035.1	B.breve2258	B.breve2258_1332	-	N	-	GT4	N	1
Bifidobacterium	breve	NCIMB 702258 / NCFB 2258	NCIMB	Infant faeces	GCA_000569035.1	B.breve2258	B.breve2258_1340	-	N	-	GH13	N	1
Bifidobacterium	breve	NCIMB 702258 / NCFB 2258	NCIMB	Infant faeces	GCA_000569035.1	B.breve2258	B.breve2258_1446	-	N	-	CBM50+GH25	N	1
Bifidobacterium	breve	NCIMB 702258 / NCFB 2258	NCIMB	Infant faeces	GCA_000569035.1	B.breve2258	B.breve2258_1518	-	N	-	GH23	N	1
Bifidobacterium	breve	NCIMB 702258 / NCFB 2258	NCIMB	Infant faeces	GCA_000569035.1	B.breve2258	B.breve2258_1558	-	N	-	GH20	N	1
Bifidobacterium	breve	NCIMB 702258 / NCFB 2258	NCIMB	Infant faeces	GCA_000569035.1	B.breve2258	B.breve2258_1566	-	N	-	GH42	N	1
Bifidobacterium	breve	NCIMB 702258 / NCFB 2258	NCIMB	Infant faeces	GCA_000569035.1	B.breve2258	B.breve2258_1609	-	N	-	CBM48+GH13_9	N	1
Bifidobacterium	breve	NCIMB 702258 / NCFB 2258	NCIMB	Infant faeces	GCA_000569035.1	B.breve2258	B.breve2258_1621	-	N	-	GT2	N	1
Bifidobacterium	breve	NCIMB 702258 / NCFB 2258	NCIMB	Infant faeces	GCA_000569035.1	B.breve2258	B.breve2258_1740	-	N	-	GH101	N	1
Bifidobacterium	breve	NCIMB 702258 / NCFB 2258	NCIMB	Infant faeces	GCA_000569035.1	B.breve2258	B.breve2258_1806	-	N	-	GT4	N	1
Bifidobacterium	breve	NCIMB 702258 / NCFB 2258	NCIMB	Infant faeces	GCA_000569035.1	B.breve2258	B.breve2258_1811	-	N	-	GT2	N	1
Bifidobacterium	breve	NCIMB 702258 / NCFB 2258	NCIMB	Infant faeces	GCA_000569035.1	B.breve2258	B.breve2258_1859	-	N	-	GH49	Y(1-31)	1
Bifidobacterium	breve	NCIMB 702258 / NCFB 2258	NCIMB	Infant faeces	GCA_000569035.1	B.breve2258	B.breve2258_1883	-	N	-	CBM50	N	1
Bifidobacterium	pseudocatenulatum	LH659	Unique isolate	Breast-fed infant faeces	GCA_902505425.1	>CABWJW01	CABWJW010000001.1_1044	-	GH3(688-889)	-	GH3	N	2
Bifidobacterium	pseudocatenulatum	LH659	Unique isolate	Breast-fed infant faeces	GCA_902505425.1	>CABWJW01	CABWJW010000001.1_170	-	GT5(90-407)	-	GT4	N	2
Bifidobacterium	pseudocatenulatum	LH659	Unique isolate	Breast-fed infant faeces	GCA_902505425.1	>CABWJW01	CABWJW010000001.1_221	-	GH13_32(72-357)+CBM41(755-879)+CBM48(982-1069)+GH13_14(1142-1475)	-	CBM41+CBM48+GH13_14+GH13_32	Y(1-37)	2
Bifidobacterium	pseudocatenulatum	LH659	Unique isolate	Breast-fed infant faeces	GCA_902505425.1	>CABWJW01	CABWJW010000001.1_264	-	CBM48(3-92)+GH13_11(172-525)	-	CBM48+GH13_11	N	2	>CABWJW01
Bifidobacterium	pseudocatenulatum	LH659	Unique isolate	Breast-fed infant faeces	GCA_902505425.1	>CABWJW01	CABWJW010000001.1_292	-	GH13_9(301-601)	-	CBM48+GH13_9	N	2
Bifidobacterium	pseudocatenulatum	LH659	Unique isolate	Breast-fed infant faeces	GCA_902505425.1	>CABWJW01	CABWJW010000001.1_320	-	GH3(142-365)	-	GH3	Y(1-31)	2
Bifidobacterium	pseudocatenulatum	LH659	Unique isolate	Breast-fed infant faeces	GCA_902505425.1	>CABWJW01	CABWJW010000001.1_335	-	CE1(204-437)	-	N	N	1
Bifidobacterium	pseudocatenulatum	LH659	Unique isolate	Breast-fed infant faeces	GCA_902505425.1	>CABWJW01	CABWJW010000001.1_451	-	GT4(210-354)	-	GT4	N	2
Bifidobacterium	pseudocatenulatum	LH659	Unique isolate	Breast-fed infant faeces	GCA_902505425.1	>CABWJW01	CABWJW010000001.1_515	-	GH42(25-396)	-	GH42	N	2
Bifidobacterium	pseudocatenulatum	LH659	Unique isolate	Breast-fed infant faeces	GCA_902505425.1	>CABWJW01	CABWJW010000001.1_554	-	CE20(84-206)+CE20(399-524)	-	CE20	N	2
Bifidobacterium	pseudocatenulatum	LH659	Unique isolate	Breast-fed infant faeces	GCA_902505425.1	>CABWJW01	CABWJW010000001.1_555	-	GH43_11(3-304)+CBM91(331-539)	-	GH43_11	N	2
Bifidobacterium	pseudocatenulatum	LH659	Unique isolate	Breast-fed infant faeces	GCA_902505425.1	>CABWJW01	CABWJW010000001.1_560	-	GH43_12(8-362)	-	GH43_12	N	2
Bifidobacterium	pseudocatenulatum	LH659	Unique isolate	Breast-fed infant faeces	GCA_902505425.1	>CABWJW01	CABWJW010000001.1_572	-	CE20(88-206)+CE20(388-512)	-	CE20	N	2
Bifidobacterium	pseudocatenulatum	LH659	Unique isolate	Breast-fed infant faeces	GCA_902505425.1	>CABWJW01	CABWJW010000001.1_573	-	GH8(51-369)	-	GH8	N	2
Bifidobacterium	pseudocatenulatum	LH659	Unique isolate	Breast-fed infant faeces	GCA_902505425.1	>CABWJW01	CABWJW010000001.1_575	-	GH43_11(3-303)+CBM91(330-538)	-	GH43_11	N	2
Bifidobacterium	pseudocatenulatum	LH659	Unique isolate	Breast-fed infant faeces	GCA_902505425.1	>CABWJW01	CABWJW010000001.1_576	-	GH120(312-402)	-	GH120	N	2
Bifidobacterium	pseudocatenulatum	LH659	Unique isolate	Breast-fed infant faeces	GCA_902505425.1	>CABWJW01	CABWJW010000001.1_593	-	GT2(45-271)	-	GT2	N	2
Bifidobacterium	pseudocatenulatum	LH659	Unique isolate	Breast-fed infant faeces	GCA_902505425.1	>CABWJW01	CABWJW010000001.1_595	-	GT2(5-162)	-	GT2	N	2
Bifidobacterium	pseudocatenulatum	LH659	Unique isolate	Breast-fed infant faeces	GCA_902505425.1	>CABWJW01	CABWJW010000001.1_602	-	GT4(26-177)	-	GT4	N	2
Bifidobacterium	pseudocatenulatum	LH659	Unique isolate	Breast-fed infant faeces	GCA_902505425.1	>CABWJW01	CABWJW010000001.1_689	-	GH13_11(230-598)	-	CBM48+GH13_11	N	2
Bifidobacterium	pseudocatenulatum	LH659	Unique isolate	Breast-fed infant faeces	GCA_902505425.1	>CABWJW01	CABWJW010000001.1_692	-	GH77(188-705)	-	GH77	N	2
Bifidobacterium	pseudocatenulatum	LH659	Unique isolate	Breast-fed infant faeces	GCA_902505425.1	>CABWJW01	CABWJW010000001.1_699	-	GH43_10(6-276)+CBM91(319-521)	-	GH43_10	N	2
Bifidobacterium	pseudocatenulatum	LH659	Unique isolate	Breast-fed infant faeces	GCA_902505425.1	>CABWJW01	CABWJW010000001.1_700	-	GH8(53-371)	-	GH8	N	2
Bifidobacterium	pseudocatenulatum	LH659	Unique isolate	Breast-fed infant faeces	GCA_902505425.1	>CABWJW01	CABWJW010000001.1_701	-	GH120(320-409)	-	GH120	N	2
Bifidobacterium	pseudocatenulatum	LH659	Unique isolate	Breast-fed infant faeces	GCA_902505425.1	>CABWJW01	CABWJW010000001.1_703	-	GH43_11(3-304)+CBM91(332-539)	-	GH43_11	N	2
Bifidobacterium	pseudocatenulatum	LH659	Unique isolate	Breast-fed infant faeces	GCA_902505425.1	>CABWJW01	CABWJW010000001.1_748	-	GH13_4(85-482)	-	GH13_4	N	2
Bifidobacterium	pseudocatenulatum	LH659	Unique isolate	Breast-fed infant faeces	GCA_902505425.1	>CABWJW01	CABWJW010000001.1_847	-	GT51(105-278)	-	GT51	Y(1-31)	2
Bifidobacterium	pseudocatenulatum	LH659	Unique isolate	Breast-fed infant faeces	GCA_902505425.1	>CABWJW01	CABWJW010000001.1_848	-	GH146(13-591)	-	GH146	N	2
Bifidobacterium	pseudocatenulatum	LH659	Unique isolate	Breast-fed infant faeces	GCA_902505425.1	>CABWJW01	CABWJW010000001.1_852	-	GH43_26(4-304)	-	GH43_26	N	2
Bifidobacterium	pseudocatenulatum	LH659	Unique isolate	Breast-fed infant faeces	GCA_902505425.1	>CABWJW01	CABWJW010000001.1_854	-	GH43_27(344-677)	-	GH43_27	N	2
Bifidobacterium	pseudocatenulatum	LH659	Unique isolate	Breast-fed infant faeces	GCA_902505425.1	>CABWJW01	CABWJW010000001.1_855	-	GH43_4(53-396)	-	GH43_4	Y(1-38)	2
Bifidobacterium	pseudocatenulatum	LH659	Unique isolate	Breast-fed infant faeces	GCA_902505425.1	>CABWJW01	CABWJW010000001.1_856	-	GH43_4(42-401)	-	GH43_4	N	2
Bifidobacterium	pseudocatenulatum	LH659	Unique isolate	Breast-fed infant faeces	GCA_902505425.1	>CABWJW01	CABWJW010000001.1_885	-	GH43_29(91-441)	-	GH43_29	Y(1-38)	2
Bifidobacterium	pseudocatenulatum	LH659	Unique isolate	Breast-fed infant faeces	GCA_902505425.1	>CABWJW01	CABWJW010000001.1_886	-	GH121(13-1444)	-	GH121	Y(1-34)	2
Bifidobacterium	pseudocatenulatum	LH659	Unique isolate	Breast-fed infant faeces	GCA_902505425.1	>CABWJW01	CABWJW010000001.1_887	-	GH127(3-565)	-	GH127	N	2
Bifidobacterium	pseudocatenulatum	LH659	Unique isolate	Breast-fed infant faeces	GCA_902505425.1	>CABWJW01	CABWJW010000001.1_903	-	GT2(9-116)	-	GT2	N	2
Bifidobacterium	pseudocatenulatum	LH659	Unique isolate	Breast-fed infant faeces	GCA_902505425.1	>CABWJW01	CABWJW010000001.1_941	-	CE20(122-435)	-	CE20	N	2
Bifidobacterium	pseudocatenulatum	LH659	Unique isolate	Breast-fed infant faeces	GCA_902505425.1	>CABWJW01	CABWJW010000001.1_949	-	GH13_44(27-413)	-	GH13_44	N	2
Bifidobacterium	pseudocatenulatum	LH659	Unique isolate	Breast-fed infant faeces	GCA_902505425.1	>CABWJW01	CABWJW010000001.1_951	-	GH13_18(35-379)	-	GH13_18	N	2
Bifidobacterium	pseudocatenulatum	LH659	Unique isolate	Breast-fed infant faeces	GCA_902505425.1	>CABWJW01	CABWJW010000001.1_990	-	GT35(100-809)	-	GT35	N	2
Bifidobacterium	pseudocatenulatum	LH659	Unique isolate	Breast-fed infant faeces	GCA_902505425.1	>CABWJW01	CABWJW010000002.1_107	-	GT2(19-203)	-	GT2	N	2
Bifidobacterium	pseudocatenulatum	LH659	Unique isolate	Breast-fed infant faeces	GCA_902505425.1	>CABWJW01	CABWJW010000002.1_189	-	GH23(291-420)	-	GH23	N	2
Bifidobacterium	pseudocatenulatum	LH659	Unique isolate	Breast-fed infant faeces	GCA_902505425.1	>CABWJW01	CABWJW010000002.1_299	-	GH125(37-432)	-	GH125	N	2
Bifidobacterium	pseudocatenulatum	LH659	Unique isolate	Breast-fed infant faeces	GCA_902505425.1	>CABWJW01	CABWJW010000002.1_303	-	GT28(219-391)	-	GT28	N	2
Bifidobacterium	pseudocatenulatum	LH659	Unique isolate	Breast-fed infant faeces	GCA_902505425.1	>CABWJW01	CABWJW010000002.1_364	-	GH32(44-351)	-	GH32	N	2
Bifidobacterium	pseudocatenulatum	LH659	Unique isolate	Breast-fed infant faeces	GCA_902505425.1	>CABWJW01	CABWJW010000002.1_405	-	GH3(32-252)	-	GH3	N	2
Bifidobacterium	pseudocatenulatum	LH659	Unique isolate	Breast-fed infant faeces	GCA_902505425.1	>CABWJW01	CABWJW010000002.1_409	-	GH3(79-310)	-	GH3	N	2
Bifidobacterium	pseudocatenulatum	LH659	Unique isolate	Breast-fed infant faeces	GCA_902505425.1	>CABWJW01	CABWJW010000002.1_413	-	GH5_44(59-351)	-	GH5_44	N	2
Bifidobacterium	pseudocatenulatum	LH659	Unique isolate	Breast-fed infant faeces	GCA_902505425.1	>CABWJW01	CABWJW010000002.1_414	-	GH43_11(3-313)+CBM91(343-541)	-	CBM91+GH43_11	N	2
Bifidobacterium	pseudocatenulatum	LH659	Unique isolate	Breast-fed infant faeces	GCA_902505425.1	>CABWJW01	CABWJW010000002.1_415	-	GH5_44(52-370)	-	GH5_44	N	2
Bifidobacterium	pseudocatenulatum	LH659	Unique isolate	Breast-fed infant faeces	GCA_902505425.1	>CABWJW01	CABWJW010000002.1_416	-	GH51_1(4-512)	-	GH51	N	2
Bifidobacterium	pseudocatenulatum	LH659	Unique isolate	Breast-fed infant faeces	GCA_902505425.1	>CABWJW01	CABWJW010000002.1_419	-	GH30_2(36-445)	-	GH30_2	N	2
Bifidobacterium	pseudocatenulatum	LH659	Unique isolate	Breast-fed infant faeces	GCA_902505425.1	>CABWJW01	CABWJW010000002.1_422	-	GH42(15-385)	-	GH42	N	2
Bifidobacterium	pseudocatenulatum	LH659	Unique isolate	Breast-fed infant faeces	GCA_902505425.1	>CABWJW01	CABWJW010000002.1_436	-	GH109(2-159)	-	N	N	1
Bifidobacterium	pseudocatenulatum	LH659	Unique isolate	Breast-fed infant faeces	GCA_902505425.1	>CABWJW01	CABWJW010000003.1_128	-	GH35(44-397)	-	GH35	N	2
Bifidobacterium	pseudocatenulatum	LH659	Unique isolate	Breast-fed infant faeces	GCA_902505425.1	>CABWJW01	CABWJW010000003.1_129	-	GH42(25-396)	-	GH42	N	2
Bifidobacterium	pseudocatenulatum	LH659	Unique isolate	Breast-fed infant faeces	GCA_902505425.1	>CABWJW01	CABWJW010000003.1_13	-	GT4(381-499)	-	GT4	N	2
Bifidobacterium	pseudocatenulatum	LH659	Unique isolate	Breast-fed infant faeces	GCA_902505425.1	>CABWJW01	CABWJW010000003.1_14	-	GT2(10-122)	-	GT2	N	2
Bifidobacterium	pseudocatenulatum	LH659	Unique isolate	Breast-fed infant faeces	GCA_902505425.1	>CABWJW01	CABWJW010000003.1_147	-	GT2(13-133)	-	GT2	N	2
Bifidobacterium	pseudocatenulatum	LH659	Unique isolate	Breast-fed infant faeces	GCA_902505425.1	>CABWJW01	CABWJW010000003.1_15	-	GT2(212-468)	-	GT2	N	2
Bifidobacterium	pseudocatenulatum	LH659	Unique isolate	Breast-fed infant faeces	GCA_902505425.1	>CABWJW01	CABWJW010000003.1_151	-	GT4(233-392)	-	GT4	N	2
Bifidobacterium	pseudocatenulatum	LH659	Unique isolate	Breast-fed infant faeces	GCA_902505425.1	>CABWJW01	CABWJW010000003.1_152	-	GT4(182-290)	-	GT4	N	2
Bifidobacterium	pseudocatenulatum	LH659	Unique isolate	Breast-fed infant faeces	GCA_902505425.1	>CABWJW01	CABWJW010000003.1_153	-	GT2(22-180)	-	GT2	N	2
Bifidobacterium	pseudocatenulatum	LH659	Unique isolate	Breast-fed infant faeces	GCA_902505425.1	>CABWJW01	CABWJW010000003.1_156	-	GT4(201-344)	-	GT4	N	2
Bifidobacterium	pseudocatenulatum	LH659	Unique isolate	Breast-fed infant faeces	GCA_902505425.1	>CABWJW01	CABWJW010000003.1_159	-	GT4(197-306)	-	GT4	N	2
Bifidobacterium	pseudocatenulatum	LH659	Unique isolate	Breast-fed infant faeces	GCA_902505425.1	>CABWJW01	CABWJW010000003.1_169	-	GH31_4(221-681)	-	GH31_4	N	2
Bifidobacterium	pseudocatenulatum	LH659	Unique isolate	Breast-fed infant faeces	GCA_902505425.1	>CABWJW01	CABWJW010000003.1_179	-	GH31_15(195-667)	-	GH31	N	2
Bifidobacterium	pseudocatenulatum	LH659	Unique isolate	Breast-fed infant faeces	GCA_902505425.1	>CABWJW01	CABWJW010000003.1_185	-	GH13_28(112-389)+CBM74(650-967)+CBM26(1067-1140)	-	CBM20+CBM26+CBM74+GH13_28	N	2
Bifidobacterium	pseudocatenulatum	LH659	Unique isolate	Breast-fed infant faeces	GCA_902505425.1	>CABWJW01	CABWJW010000003.1_186	-	GT111(9-230)	-	GT111	N	2
Bifidobacterium	pseudocatenulatum	LH659	Unique isolate	Breast-fed infant faeces	GCA_902505425.1	>CABWJW01	CABWJW010000003.1_187	-	GT2(10-133)	-	GT2	N	2
Bifidobacterium	pseudocatenulatum	LH659	Unique isolate	Breast-fed infant faeces	GCA_902505425.1	>CABWJW01	CABWJW010000003.1_190	-	GT113(13-340)	-	GT113	N	2
Bifidobacterium	pseudocatenulatum	LH659	Unique isolate	Breast-fed infant faeces	GCA_902505425.1	>CABWJW01	CABWJW010000003.1_192	-	GT2(6-123)	-	GT2	N	2
Bifidobacterium	pseudocatenulatum	LH659	Unique isolate	Breast-fed infant faeces	GCA_902505425.1	>CABWJW01	CABWJW010000003.1_194	-	GH13_28(84-358)+CBM26(611-695)	-	CBM26+GH13_28	Y(1-45)	2
Bifidobacterium	pseudocatenulatum	LH659	Unique isolate	Breast-fed infant faeces	GCA_902505425.1	>CABWJW01	CABWJW010000003.1_208	-	GT51(80-269)	-	GT51	N	2
Bifidobacterium	pseudocatenulatum	LH659	Unique isolate	Breast-fed infant faeces	GCA_902505425.1	>CABWJW01	CABWJW010000003.1_4	-	CE20(31-238)	-	CE20	N	2
Bifidobacterium	pseudocatenulatum	LH659	Unique isolate	Breast-fed infant faeces	GCA_902505425.1	>CABWJW01	CABWJW010000003.1_42	-	GH43_22(451-690)	-	GH43_22	N	2
Bifidobacterium	pseudocatenulatum	LH659	Unique isolate	Breast-fed infant faeces	GCA_902505425.1	>CABWJW01	CABWJW010000003.1_43	-	GH43_22(494-733)+GH43_22(937-1170)+GH43_34(1565-1869)	-	GH43_22+GH43_34	Y(1-35)	2
Bifidobacterium	pseudocatenulatum	LH659	Unique isolate	Breast-fed infant faeces	GCA_902505425.1	>CABWJW01	CABWJW010000003.1_64	-	GH13_3(330-549)	-	GH13_3	N	2
Bifidobacterium	pseudocatenulatum	LH659	Unique isolate	Breast-fed infant faeces	GCA_902505425.1	>CABWJW01	CABWJW010000003.1_7	-	GH25(197-383)+CBM13(435-583)+CBM13(587-721)+CBM13(728-821)	-	CBM13+GH25	Y(1-31)	2
Bifidobacterium	pseudocatenulatum	LH659	Unique isolate	Breast-fed infant faeces	GCA_902505425.1	>CABWJW01	CABWJW010000003.1_8	-	GT2(12-159)	-	GT2	N	2
Bifidobacterium	pseudocatenulatum	LH659	Unique isolate	Breast-fed infant faeces	GCA_902505425.1	>CABWJW01	CABWJW010000004.1_11	-	GH36(145-675)	-	GH36	N	2
Bifidobacterium	pseudocatenulatum	LH659	Unique isolate	Breast-fed infant faeces	GCA_902505425.1	>CABWJW01	CABWJW010000004.1_18	-	GH172(105-365)	-	GH172	N	2
Bifidobacterium	pseudocatenulatum	LH659	Unique isolate	Breast-fed infant faeces	GCA_902505425.1	>CABWJW01	CABWJW010000004.1_23	-	GT2(363-584)	-	GT2	N	2
Bifidobacterium	pseudocatenulatum	LH659	Unique isolate	Breast-fed infant faeces	GCA_902505425.1	>CABWJW01	CABWJW010000004.1_27	-	CE9(100-444)	-	CE9	N	2
Bifidobacterium	pseudocatenulatum	LH659	Unique isolate	Breast-fed infant faeces	GCA_902505425.1	>CABWJW01	CABWJW010000004.1_29	-	GH20(144-453)	-	GH20	N	2
Bifidobacterium	pseudocatenulatum	LH659	Unique isolate	Breast-fed infant faeces	GCA_902505425.1	>CABWJW01	CABWJW010000004.1_36	-	GH2(22-901)	-	GH2	N	2
Bifidobacterium	pseudocatenulatum	LH659	Unique isolate	Breast-fed infant faeces	GCA_902505425.1	>CABWJW01	CABWJW010000004.1_39	-	GH2(72-592)	-	GH2	N	2
Bifidobacterium	pseudocatenulatum	LH659	Unique isolate	Breast-fed infant faeces	GCA_902505425.1	>CABWJW01	CABWJW010000004.1_59	-	GH13_14(196-551)	-	CBM48+GH13_14	N	2
Bifidobacterium	pseudocatenulatum	LH659	Unique isolate	Breast-fed infant faeces	GCA_902505425.1	>CABWJW01	CABWJW010000004.1_64	-	GH13_44(35-378)	-	GH13_44	N	2
Bifidobacterium	pseudocatenulatum	LH659	Unique isolate	Breast-fed infant faeces	GCA_902505425.1	>CABWJW01	CABWJW010000004.1_65	-	GH77(181-704)	-	GH77	N	2
Bifidobacterium	pseudocatenulatum	LH659	Unique isolate	Breast-fed infant faeces	GCA_902505425.1	>CABWJW01	CABWJW010000004.1_72	-	GH13_30(37-403)	-	GH13_30	N	2
Bifidobacterium	pseudocatenulatum	LH659	Unique isolate	Breast-fed infant faeces	GCA_902505425.1	>CABWJW01	CABWJW010000004.1_8	-	GH51_2(192-784)	-	GH51	N	2
Bifidobacterium	pseudocatenulatum	LH659	Unique isolate	Breast-fed infant faeces	GCA_902505425.1	>CABWJW01	CABWJW010000005.1_14	-	GH3(25-245)	-	GH3	N	2
Bifidobacterium	pseudocatenulatum	LH659	Unique isolate	Breast-fed infant faeces	GCA_902505425.1	>CABWJW01	CABWJW010000005.1_29	-	GH2(49-914)	-	GH2	N	2
Bifidobacterium	pseudocatenulatum	LH659	Unique isolate	Breast-fed infant faeces	GCA_902505425.1	>CABWJW01	CABWJW010000005.1_7	-	GH2(22-903)	-	GH2	N	2
Bifidobacterium	pseudocatenulatum	LH659	Unique isolate	Breast-fed infant faeces	GCA_902505425.1	>CABWJW01	CABWJW010000006.1_10	-	GH13_31(46-412)	-	N	N	1
Bifidobacterium	pseudocatenulatum	LH659	Unique isolate	Breast-fed infant faeces	GCA_902505425.1	>CABWJW01	CABWJW010000001.1_70	-	N	-	GT4	N	1
Bifidobacterium	pseudocatenulatum	LH659	Unique isolate	Breast-fed infant faeces	GCA_902505425.1	>CABWJW01	CABWJW010000001.1_120	-	N	-	GH23	N	1
Bifidobacterium	pseudocatenulatum	LH659	Unique isolate	Breast-fed infant faeces	GCA_902505425.1	>CABWJW01	CABWJW010000001.1_179	-	N	-	GH28	N	1
Bifidobacterium	pseudocatenulatum	LH659	Unique isolate	Breast-fed infant faeces	GCA_902505425.1	>CABWJW01	CABWJW010000001.1_299	-	N	-	GT0	N	1
Bifidobacterium	pseudocatenulatum	LH659	Unique isolate	Breast-fed infant faeces	GCA_902505425.1	>CABWJW01	CABWJW010000001.1_315	-	N	-	GH28	N	1
Bifidobacterium	pseudocatenulatum	LH659	Unique isolate	Breast-fed infant faeces	GCA_902505425.1	>CABWJW01	CABWJW010000001.1_396	-	N	-	GT83	N	1
Bifidobacterium	pseudocatenulatum	LH659	Unique isolate	Breast-fed infant faeces	GCA_902505425.1	>CABWJW01	CABWJW010000001.1_403	-	N	-	GT4	N	1
Bifidobacterium	pseudocatenulatum	LH659	Unique isolate	Breast-fed infant faeces	GCA_902505425.1	>CABWJW01	CABWJW010000001.1_446	-	N	-	GH38	N	1
Bifidobacterium	pseudocatenulatum	LH659	Unique isolate	Breast-fed infant faeces	GCA_902505425.1	>CABWJW01	CABWJW010000001.1_458	-	N	-	GH13_31	N	1
Bifidobacterium	pseudocatenulatum	LH659	Unique isolate	Breast-fed infant faeces	GCA_902505425.1	>CABWJW01	CABWJW010000001.1_535	-	N	-	CBM50+GH25	N	1
Bifidobacterium	pseudocatenulatum	LH659	Unique isolate	Breast-fed infant faeces	GCA_902505425.1	>CABWJW01	CABWJW010000001.1_574	-	N	-	GH43_27	N	1
Bifidobacterium	pseudocatenulatum	LH659	Unique isolate	Breast-fed infant faeces	GCA_902505425.1	>CABWJW01	CABWJW010000001.1_603	-	N	-	GT4	N	1
Bifidobacterium	pseudocatenulatum	LH659	Unique isolate	Breast-fed infant faeces	GCA_902505425.1	>CABWJW01	CABWJW010000001.1_639	-	N	-	CBM48+GH13_9	N	1
Bifidobacterium	pseudocatenulatum	LH659	Unique isolate	Breast-fed infant faeces	GCA_902505425.1	>CABWJW01	CABWJW010000001.1_650	-	N	-	GT2	N	1
Bifidobacterium	pseudocatenulatum	LH659	Unique isolate	Breast-fed infant faeces	GCA_902505425.1	>CABWJW01	CABWJW010000001.1_752	-	N	-	GH101	N	1
Bifidobacterium	pseudocatenulatum	LH659	Unique isolate	Breast-fed infant faeces	GCA_902505425.1	>CABWJW01	CABWJW010000001.1_783	-	N	-	CE12	N	1
Bifidobacterium	pseudocatenulatum	LH659	Unique isolate	Breast-fed infant faeces	GCA_902505425.1	>CABWJW01	CABWJW010000001.1_838	-	N	-	CE9	N	1
Bifidobacterium	pseudocatenulatum	LH659	Unique isolate	Breast-fed infant faeces	GCA_902505425.1	>CABWJW01	CABWJW010000001.1_845	-	N	-	GT2	N	1
Bifidobacterium	pseudocatenulatum	LH659	Unique isolate	Breast-fed infant faeces	GCA_902505425.1	>CABWJW01	CABWJW010000001.1_957	-	N	-	GT47	N	1
Bifidobacterium	pseudocatenulatum	LH659	Unique isolate	Breast-fed infant faeces	GCA_902505425.1	>CABWJW01	CABWJW010000001.1_1014	-	N	-	GT2	N	1
Bifidobacterium	pseudocatenulatum	LH659	Unique isolate	Breast-fed infant faeces	GCA_902505425.1	>CABWJW01	CABWJW010000001.1_1041	-	N	-	GH0	Y(1-35)	1
Bifidobacterium	pseudocatenulatum	LH659	Unique isolate	Breast-fed infant faeces	GCA_902505425.1	>CABWJW01	CABWJW010000002.1_13	-	N	-	GH28	N	1
Bifidobacterium	pseudocatenulatum	LH659	Unique isolate	Breast-fed infant faeces	GCA_902505425.1	>CABWJW01	CABWJW010000002.1_41	-	N	-	GH13_11	N	1
Bifidobacterium	pseudocatenulatum	LH659	Unique isolate	Breast-fed infant faeces	GCA_902505425.1	>CABWJW01	CABWJW010000002.1_183	-	N	-	GH23	N	1
Bifidobacterium	pseudocatenulatum	LH659	Unique isolate	Breast-fed infant faeces	GCA_902505425.1	>CABWJW01	CABWJW010000002.1_235	-	N	-	GT2	N	1
Bifidobacterium	pseudocatenulatum	LH659	Unique isolate	Breast-fed infant faeces	GCA_902505425.1	>CABWJW01	CABWJW010000002.1_337	-	N	-	GH13_30	N	1
Bifidobacterium	pseudocatenulatum	LH659	Unique isolate	Breast-fed infant faeces	GCA_902505425.1	>CABWJW01	CABWJW010000002.1_400	-	N	-	GH42	N	1
Bifidobacterium	pseudocatenulatum	LH659	Unique isolate	Breast-fed infant faeces	GCA_902505425.1	>CABWJW01	CABWJW010000003.1_38	-	N	-	GT4	N	1
Bifidobacterium	pseudocatenulatum	LH659	Unique isolate	Breast-fed infant faeces	GCA_902505425.1	>CABWJW01	CABWJW010000003.1_102	-	N	-	GT58	N	1
Bifidobacterium	pseudocatenulatum	LH659	Unique isolate	Breast-fed infant faeces	GCA_902505425.1	>CABWJW01	CABWJW010000003.1_196	-	N	-	GH23	Y(1-49)	1
Bifidobacterium	pseudocatenulatum	LH659	Unique isolate	Breast-fed infant faeces	GCA_902505425.1	>CABWJW01	CABWJW010000003.1_218	-	N	-	GH16	N	1
Bifidobacterium	pseudocatenulatum	LH659	Unique isolate	Breast-fed infant faeces	GCA_902505425.1	>CABWJW01	CABWJW010000003.1_221	-	N	-	GH1	N	1
Bifidobacterium	pseudocatenulatum	LH659	Unique isolate	Breast-fed infant faeces	GCA_902505425.1	>CABWJW01	CABWJW010000004.1_24	-	N	-	CBM5+GH18	N	1
Bifidobacterium	pseudocatenulatum	LH659	Unique isolate	Breast-fed infant faeces	GCA_902505425.1	>CABWJW01	CABWJW010000004.1_35	-	N	-	GH42	N	1
Bifidobacterium	pseudocatenulatum	LH659	Unique isolate	Breast-fed infant faeces	GCA_902505425.1	>CABWJW01	CABWJW010000004.1_73	-	N	-	GH49	Y(1-32)	1
Bifidobacterium	pseudocatenulatum	LH659	Unique isolate	Breast-fed infant faeces	GCA_902505425.1	>CABWJW01	CABWJW010000005.1_8	-	N	-	GH42	N	1
Bifidobacterium	pseudocatenulatum	LH659	Unique isolate	Breast-fed infant faeces	GCA_902505425.1	>CABWJW01	CABWJW010000005.1_30	-	N	-	CBM50	N	1
Bifidobacterium	pseudocatenulatum	LH659	Unique isolate	Breast-fed infant faeces	GCA_902505425.1	>CABWJW01	CABWJW010000006.1_5	-	N	-	GH36	N	1
Bifidobacterium	breve	LH37	Unique isolate	Breast-fed infant faeces	N/A	LH37	LH_37_.19109_5_12.10_3	-	GH13_31(46-412)	-	GH13_31	N	2
Bifidobacterium	breve	LH37	Unique isolate	Breast-fed infant faeces	N/A	LH37	LH_37_.19109_5_12.10_8	-	GH36(38-717)	-	GH36	N	2
Bifidobacterium	breve	LH37	Unique isolate	Breast-fed infant faeces	N/A	LH37	LH_37_.19109_5_12.11_10	-	GT2(21-148)	-	GT2	N	2
Bifidobacterium	breve	LH37	Unique isolate	Breast-fed infant faeces	N/A	LH37	LH_37_.19109_5_12.11_12	-	GT4(233-400)	-	GT4	N	2
Bifidobacterium	breve	LH37	Unique isolate	Breast-fed infant faeces	N/A	LH37	LH_37_.19109_5_12.11_13	-	GT4(183-324)	-	GT4	N	2
Bifidobacterium	breve	LH37	Unique isolate	Breast-fed infant faeces	N/A	LH37	LH_37_.19109_5_12.11_22	-	GH53(53-429)+CBM61(524-666)	-	CBM61+GH53	Y(1-31)	2
Bifidobacterium	breve	LH37	Unique isolate	Breast-fed infant faeces	N/A	LH37	LH_37_.19109_5_12.11_24	-	GH42(25-396)	-	N	N	1
Bifidobacterium	breve	LH37	Unique isolate	Breast-fed infant faeces	N/A	LH37	LH_37_.19109_5_12.11_7	-	GT2(10-169)	-	GT2	N	2
Bifidobacterium	breve	LH37	Unique isolate	Breast-fed infant faeces	N/A	LH37	LH_37_.19109_5_12.1_121	-	GH3(31-252)	-	GH3	N	2
Bifidobacterium	breve	LH37	Unique isolate	Breast-fed infant faeces	N/A	LH37	LH_37_.19109_5_12.1_123	-	GH5_44(58-348)	-	GH5_44	N	2
Bifidobacterium	breve	LH37	Unique isolate	Breast-fed infant faeces	N/A	LH37	LH_37_.19109_5_12.1_127	-	GH140(122-382)	-	N	N	1
Bifidobacterium	breve	LH37	Unique isolate	Breast-fed infant faeces	N/A	LH37	LH_37_.19109_5_12.1_136	-	GH3(78-310)	-	GH3	N	2
Bifidobacterium	breve	LH37	Unique isolate	Breast-fed infant faeces	N/A	LH37	LH_37_.19109_5_12.1_145	-	GH2(24-504)	-	GH2	N	2
Bifidobacterium	breve	LH37	Unique isolate	Breast-fed infant faeces	N/A	LH37	LH_37_.19109_5_12.1_147	-	GH43_26(29-305)	-	GH43_26	N	2
Bifidobacterium	breve	LH37	Unique isolate	Breast-fed infant faeces	N/A	LH37	LH_37_.19109_5_12.1_162	-	GH109(16-173)	-	N	N	1
Bifidobacterium	breve	LH37	Unique isolate	Breast-fed infant faeces	N/A	LH37	LH_37_.19109_5_12.1_207	-	GT2(45-271)	-	GT2	N	2
Bifidobacterium	breve	LH37	Unique isolate	Breast-fed infant faeces	N/A	LH37	LH_37_.19109_5_12.1_209	-	GT2(5-158)	-	GT2	N	2
Bifidobacterium	breve	LH37	Unique isolate	Breast-fed infant faeces	N/A	LH37	LH_37_.19109_5_12.1_215	-	GH2(46-924)	-	GH2	N	2
Bifidobacterium	breve	LH37	Unique isolate	Breast-fed infant faeces	N/A	LH37	LH_37_.19109_5_12.1_221	-	GH20(135-449)	-	GH20	N	2
Bifidobacterium	breve	LH37	Unique isolate	Breast-fed infant faeces	N/A	LH37	LH_37_.19109_5_12.1_251	-	GH112(4-748)	-	GH112	N	2
Bifidobacterium	breve	LH37	Unique isolate	Breast-fed infant faeces	N/A	LH37	LH_37_.19109_5_12.1_26	-	GH32(44-352)	-	GH32	N	2
Bifidobacterium	breve	LH37	Unique isolate	Breast-fed infant faeces	N/A	LH37	LH_37_.19109_5_12.1_29	-	GT2(16-195)	-	GT2	N	2
Bifidobacterium	breve	LH37	Unique isolate	Breast-fed infant faeces	N/A	LH37	LH_37_.19109_5_12.1_311	-	GH13_11(230-596)	-	CBM48+GH13_11	N	2
Bifidobacterium	breve	LH37	Unique isolate	Breast-fed infant faeces	N/A	LH37	LH_37_.19109_5_12.1_315	-	GH77(205-715)	-	GH77	N	2
Bifidobacterium	breve	LH37	Unique isolate	Breast-fed infant faeces	N/A	LH37	LH_37_.19109_5_12.1_320	-	GH1(6-387)	-	GH1	N	2
Bifidobacterium	breve	LH37	Unique isolate	Breast-fed infant faeces	N/A	LH37	LH_37_.19109_5_12.1_390	-	CE4(258-388)	-	N	N	1
Bifidobacterium	breve	LH37	Unique isolate	Breast-fed infant faeces	N/A	LH37	LH_37_.19109_5_12.1_434	-	GH176(249-652)	-	GH0	N	2
Bifidobacterium	breve	LH37	Unique isolate	Breast-fed infant faeces	N/A	LH37	LH_37_.19109_5_12.1_455	-	GT2(9-128)	-	GT2	N	2
Bifidobacterium	breve	LH37	Unique isolate	Breast-fed infant faeces	N/A	LH37	LH_37_.19109_5_12.2_144	-	GH38(267-521)	-	GH38	N	2
Bifidobacterium	breve	LH37	Unique isolate	Breast-fed infant faeces	N/A	LH37	LH_37_.19109_5_12.2_145	-	GH38(270-522)	-	GH38	N	2
Bifidobacterium	breve	LH37	Unique isolate	Breast-fed infant faeces	N/A	LH37	LH_37_.19109_5_12.2_146	-	GH38(266-525)	-	GH38	N	2
Bifidobacterium	breve	LH37	Unique isolate	Breast-fed infant faeces	N/A	LH37	LH_37_.19109_5_12.2_150	-	GH5_18(15-297)	-	GH5_18	N	2
Bifidobacterium	breve	LH37	Unique isolate	Breast-fed infant faeces	N/A	LH37	LH_37_.19109_5_12.2_151	-	GH31_15(188-613)	-	GH31	N	2
Bifidobacterium	breve	LH37	Unique isolate	Breast-fed infant faeces	N/A	LH37	LH_37_.19109_5_12.2_152	-	GH85(109-433)+CBM32(797-918)	-	CBM32+GH85	Y(1-35)	2
Bifidobacterium	breve	LH37	Unique isolate	Breast-fed infant faeces	N/A	LH37	LH_37_.19109_5_12.2_155	-	GH125(27-423)	-	GH125	N	2
Bifidobacterium	breve	LH37	Unique isolate	Breast-fed infant faeces	N/A	LH37	LH_37_.19109_5_12.2_36	-	GT28(205-377)	-	GT28	N	2
Bifidobacterium	breve	LH37	Unique isolate	Breast-fed infant faeces	N/A	LH37	LH_37_.19109_5_12.2_46	-	CE9(69-421)	-	CE9	N	2
Bifidobacterium	breve	LH37	Unique isolate	Breast-fed infant faeces	N/A	LH37	LH_37_.19109_5_12.2_5	-	GH95(2-760)	-	GH95	N	2
Bifidobacterium	breve	LH37	Unique isolate	Breast-fed infant faeces	N/A	LH37	LH_37_.19109_5_12.3_110	-	GT35(100-811)	-	GT35	N	2
Bifidobacterium	breve	LH37	Unique isolate	Breast-fed infant faeces	N/A	LH37	LH_37_.19109_5_12.3_129	-	CE1(201-432)	-	N	N	1
Bifidobacterium	breve	LH37	Unique isolate	Breast-fed infant faeces	N/A	LH37	LH_37_.19109_5_12.3_134	-	GT2(5-141)	-	GT2	N	2
Bifidobacterium	breve	LH37	Unique isolate	Breast-fed infant faeces	N/A	LH37	LH_37_.19109_5_12.3_15	-	GH3(25-245)	-	GH3	N	2
Bifidobacterium	breve	LH37	Unique isolate	Breast-fed infant faeces	N/A	LH37	LH_37_.19109_5_12.3_154	-	GH13_18(35-379)	-	GH13_18	N	2
Bifidobacterium	breve	LH37	Unique isolate	Breast-fed infant faeces	N/A	LH37	LH_37_.19109_5_12.3_160	-	GH13_30(33-403)	-	GH13_30	N	2
Bifidobacterium	breve	LH37	Unique isolate	Breast-fed infant faeces	N/A	LH37	LH_37_.19109_5_12.3_165	-	GH77(193-716)	-	GH77	N	2
Bifidobacterium	breve	LH37	Unique isolate	Breast-fed infant faeces	N/A	LH37	LH_37_.19109_5_12.3_166	-	GH13_44(39-436)	-	GH13_44	N	2
Bifidobacterium	breve	LH37	Unique isolate	Breast-fed infant faeces	N/A	LH37	LH_37_.19109_5_12.3_172	-	GH13_32(77-353)+CBM25(535-604)+CBM41(747-857)+GH13_14(1124-1451)	-	CBM25+CBM41+CBM48+GH13_14+GH13_32	Y(1-35)	2
Bifidobacterium	breve	LH37	Unique isolate	Breast-fed infant faeces	N/A	LH37	LH_37_.19109_5_12.3_19	-	GH3(688-889)	-	GH3	N	2
Bifidobacterium	breve	LH37	Unique isolate	Breast-fed infant faeces	N/A	LH37	LH_37_.19109_5_12.3_225	-	GT51(119-292)	-	GT51	N	2
Bifidobacterium	breve	LH37	Unique isolate	Breast-fed infant faeces	N/A	LH37	LH_37_.19109_5_12.3_230	-	GH33(318-743)	-	GH33	N	2
Bifidobacterium	breve	LH37	Unique isolate	Breast-fed infant faeces	N/A	LH37	LH_37_.19109_5_12.3_47	-	GH2(45-932)	-	GH2	N	2
Bifidobacterium	breve	LH37	Unique isolate	Breast-fed infant faeces	N/A	LH37	LH_37_.19109_5_12.3_60	-	GH32(11-291)	-	GH32	N	2
Bifidobacterium	breve	LH37	Unique isolate	Breast-fed infant faeces	N/A	LH37	LH_37_.19109_5_12.3_63	-	GH31_15(203-632)	-	GH31	N	2
Bifidobacterium	breve	LH37	Unique isolate	Breast-fed infant faeces	N/A	LH37	LH_37_.19109_5_12.3_66	-	GH13_30(24-253)	-	GH13_30	N	2
Bifidobacterium	breve	LH37	Unique isolate	Breast-fed infant faeces	N/A	LH37	LH_37_.19109_5_12.3_77	-	GH172(87-347)	-	GH172	N	2
Bifidobacterium	breve	LH37	Unique isolate	Breast-fed infant faeces	N/A	LH37	LH_37_.19109_5_12.3_8	-	GT2(8-137)	-	GT2	N	2
Bifidobacterium	breve	LH37	Unique isolate	Breast-fed infant faeces	N/A	LH37	LH_37_.19109_5_12.3_91	-	GT4(286-437)	-	GT4	N	2
Bifidobacterium	breve	LH37	Unique isolate	Breast-fed infant faeces	N/A	LH37	LH_37_.19109_5_12.4_108	-	CE9(25-410)	-	CE9	N	2
Bifidobacterium	breve	LH37	Unique isolate	Breast-fed infant faeces	N/A	LH37	LH_37_.19109_5_12.4_109	-	GT35(2-520)	-	GT35	N	2
Bifidobacterium	breve	LH37	Unique isolate	Breast-fed infant faeces	N/A	LH37	LH_37_.19109_5_12.4_172	-	CBM48(3-92)+GH13_11(172-525)	-	CBM48+GH13_11	N	2
Bifidobacterium	breve	LH37	Unique isolate	Breast-fed infant faeces	N/A	LH37	LH_37_.19109_5_12.4_189	-	GH13_9(300-600)	-	CBM48+GH13_9	N	2
Bifidobacterium	breve	LH37	Unique isolate	Breast-fed infant faeces	N/A	LH37	LH_37_.19109_5_12.4_222	-	GH32(34-328)	-	GH32	N	2
Bifidobacterium	breve	LH37	Unique isolate	Breast-fed infant faeces	N/A	LH37	LH_37_.19109_5_12.4_223	-	GH172(102-362)	-	GH172	N	2
Bifidobacterium	breve	LH37	Unique isolate	Breast-fed infant faeces	N/A	LH37	LH_37_.19109_5_12.4_244	-	GH3(4-192)	-	GH3	N	2
Bifidobacterium	breve	LH37	Unique isolate	Breast-fed infant faeces	N/A	LH37	LH_37_.19109_5_12.4_5	-	GT5(91-408)	-	GT4	N	2
Bifidobacterium	breve	LH37	Unique isolate	Breast-fed infant faeces	N/A	LH37	LH_37_.19109_5_12.4_7	-	GH129(3-627)	-	GH129	N	2
Bifidobacterium	breve	LH37	Unique isolate	Breast-fed infant faeces	N/A	LH37	LH_37_.19109_5_12.4_74	-	GH184(72-182)	-	GH184	N	2
Bifidobacterium	breve	LH37	Unique isolate	Breast-fed infant faeces	N/A	LH37	LH_37_.19109_5_12.4_88	-	GH13_20(49-332)	-	GH13	N	2
Bifidobacterium	breve	LH37	Unique isolate	Breast-fed infant faeces	N/A	LH37	LH_37_.19109_5_12.5_145	-	GH13_31(46-413)	-	GH13_31	N	2
Bifidobacterium	breve	LH37	Unique isolate	Breast-fed infant faeces	N/A	LH37	LH_37_.19109_5_12.5_171	-	GH59(28-775)	-	GH59	N	2
Bifidobacterium	breve	LH37	Unique isolate	Breast-fed infant faeces	N/A	LH37	LH_37_.19109_5_12.5_176	-	GH30_9(38-479)	-	GH30_9	N	2
Bifidobacterium	breve	LH37	Unique isolate	Breast-fed infant faeces	N/A	LH37	LH_37_.19109_5_12.5_177	-	GH154(24-372)	-	GH154	N	2
Bifidobacterium	breve	LH37	Unique isolate	Breast-fed infant faeces	N/A	LH37	LH_37_.19109_5_12.5_178	-	CBM67(64-227)+GH78(255-762)	-	GH78	N	2
Bifidobacterium	breve	LH37	Unique isolate	Breast-fed infant faeces	N/A	LH37	LH_37_.19109_5_12.5_193	-	GH42(24-394)	-	GH42	N	2
Bifidobacterium	breve	LH37	Unique isolate	Breast-fed infant faeces	N/A	LH37	LH_37_.19109_5_12.5_68	-	GT2(368-589)	-	GT2	N	2
Bifidobacterium	breve	LH37	Unique isolate	Breast-fed infant faeces	N/A	LH37	LH_37_.19109_5_12.5_96	-	GT4(212-356)	-	GT4	N	2
Bifidobacterium	breve	LH37	Unique isolate	Breast-fed infant faeces	N/A	LH37	LH_37_.19109_5_12.6_133	-	GT2(10-116)	-	GT2	N	2
Bifidobacterium	breve	LH37	Unique isolate	Breast-fed infant faeces	N/A	LH37	LH_37_.19109_5_12.6_70	-	GH13_3(326-544)	-	GH13_3	N	2
Bifidobacterium	breve	LH37	Unique isolate	Breast-fed infant faeces	N/A	LH37	LH_37_.19109_5_12.7_30	-	GT51(80-269)	-	GT51	N	2
Bifidobacterium	breve	LH37	Unique isolate	Breast-fed infant faeces	N/A	LH37	LH_37_.19109_5_12.8_25	-	GH35(18-206)	-	GH35	N	2
Bifidobacterium	breve	LH37	Unique isolate	Breast-fed infant faeces	N/A	LH37	LH_37_.19109_5_12.8_62	-	GH25(240-426)	-	GH25	Y(1-34)	2
Bifidobacterium	breve	LH37	Unique isolate	Breast-fed infant faeces	N/A	LH37	LH_37_.19109_5_12.1_4	-	N	-	GH13_30	N	1
Bifidobacterium	breve	LH37	Unique isolate	Breast-fed infant faeces	N/A	LH37	LH_37_.19109_5_12.1_51	-	N	-	GT83	N	1
Bifidobacterium	breve	LH37	Unique isolate	Breast-fed infant faeces	N/A	LH37	LH_37_.19109_5_12.1_58	-	N	-	GT4	N	1
Bifidobacterium	breve	LH37	Unique isolate	Breast-fed infant faeces	N/A	LH37	LH_37_.19109_5_12.1_66	-	N	-	GH13	N	1
Bifidobacterium	breve	LH37	Unique isolate	Breast-fed infant faeces	N/A	LH37	LH_37_.19109_5_12.1_172	-	N	-	CBM50+GH25	N	1
Bifidobacterium	breve	LH37	Unique isolate	Breast-fed infant faeces	N/A	LH37	LH_37_.19109_5_12.1_214	-	N	-	GH42	N	1
Bifidobacterium	breve	LH37	Unique isolate	Breast-fed infant faeces	N/A	LH37	LH_37_.19109_5_12.1_259	-	N	-	CBM48+GH13_9	N	1
Bifidobacterium	breve	LH37	Unique isolate	Breast-fed infant faeces	N/A	LH37	LH_37_.19109_5_12.1_271	-	N	-	GT2	N	1
Bifidobacterium	breve	LH37	Unique isolate	Breast-fed infant faeces	N/A	LH37	LH_37_.19109_5_12.1_379	-	N	-	GH101	N	1
Bifidobacterium	breve	LH37	Unique isolate	Breast-fed infant faeces	N/A	LH37	LH_37_.19109_5_12.1_441	-	N	-	GT4	N	1
Bifidobacterium	breve	LH37	Unique isolate	Breast-fed infant faeces	N/A	LH37	LH_37_.19109_5_12.1_446	-	N	-	GT2	N	1
Bifidobacterium	breve	LH37	Unique isolate	Breast-fed infant faeces	N/A	LH37	LH_37_.19109_5_12.2_108	-	N	-	GT2	N	1
Bifidobacterium	breve	LH37	Unique isolate	Breast-fed infant faeces	N/A	LH37	LH_37_.19109_5_12.2_164	-	N	-	GT4	N	1
Bifidobacterium	breve	LH37	Unique isolate	Breast-fed infant faeces	N/A	LH37	LH_37_.19109_5_12.2_283	-	N	-	GH28	N	1
Bifidobacterium	breve	LH37	Unique isolate	Breast-fed infant faeces	N/A	LH37	LH_37_.19109_5_12.3_22	-	N	-	GH0	Y(1-37)	1
Bifidobacterium	breve	LH37	Unique isolate	Breast-fed infant faeces	N/A	LH37	LH_37_.19109_5_12.3_49	-	N	-	GT2	N	1
Bifidobacterium	breve	LH37	Unique isolate	Breast-fed infant faeces	N/A	LH37	LH_37_.19109_5_12.3_148	-	N	-	GT47	N	1
Bifidobacterium	breve	LH37	Unique isolate	Breast-fed infant faeces	N/A	LH37	LH_37_.19109_5_12.3_217	-	N	-	CE9	N	1
Bifidobacterium	breve	LH37	Unique isolate	Breast-fed infant faeces	N/A	LH37	LH_37_.19109_5_12.4_4	-	N	-	GT4	N	1
Bifidobacterium	breve	LH37	Unique isolate	Breast-fed infant faeces	N/A	LH37	LH_37_.19109_5_12.4_21	-	N	-	GH28	N	1
Bifidobacterium	breve	LH37	Unique isolate	Breast-fed infant faeces	N/A	LH37	LH_37_.19109_5_12.4_196	-	N	-	GT0	N	1
Bifidobacterium	breve	LH37	Unique isolate	Breast-fed infant faeces	N/A	LH37	LH_37_.19109_5_12.4_237	-	N	-	GH28	N	1
Bifidobacterium	breve	LH37	Unique isolate	Breast-fed infant faeces	N/A	LH37	LH_37_.19109_5_12.5_67	-	N	-	CBM5+GH18	N	1
Bifidobacterium	breve	LH37	Unique isolate	Breast-fed infant faeces	N/A	LH37	LH_37_.19109_5_12.5_91	-	N	-	GH38	N	1
Bifidobacterium	breve	LH37	Unique isolate	Breast-fed infant faeces	N/A	LH37	LH_37_.19109_5_12.5_113	-	N	-	GH13_31	N	1
Bifidobacterium	breve	LH37	Unique isolate	Breast-fed infant faeces	N/A	LH37	LH_37_.19109_5_12.6_30	-	N	-	GT58	N	1
Bifidobacterium	breve	LH37	Unique isolate	Breast-fed infant faeces	N/A	LH37	LH_37_.19109_5_12.6_81	-	N	-	GH36	N	1
Bifidobacterium	breve	LH37	Unique isolate	Breast-fed infant faeces	N/A	LH37	LH_37_.19109_5_12.6_114	-	N	-	GH121	N	1
Bifidobacterium	breve	LH37	Unique isolate	Breast-fed infant faeces	N/A	LH37	LH_37_.19109_5_12.7_19	-	N	-	GH23	N	1
Bifidobacterium	breve	LH37	Unique isolate	Breast-fed infant faeces	N/A	LH37	LH_37_.19109_5_12.7_39	-	N	-	GH16	N	1
Bifidobacterium	breve	LH37	Unique isolate	Breast-fed infant faeces	N/A	LH37	LH_37_.19109_5_12.7_42	-	N	-	GH1	N	1
Bifidobacterium	breve	LH37	Unique isolate	Breast-fed infant faeces	N/A	LH37	LH_37_.19109_5_12.8_8	-	N	-	GH49	Y(1-31)	1
Bifidobacterium	breve	LH37	Unique isolate	Breast-fed infant faeces	N/A	LH37	LH_37_.19109_5_12.8_68	-	N	-	GT2	N	1
Bifidobacterium	breve	LH37	Unique isolate	Breast-fed infant faeces	N/A	LH37	LH_37_.19109_5_12.9_21	-	N	-	CE12	N	1
Bifidobacterium	breve	LH37	Unique isolate	Breast-fed infant faeces	N/A	LH37	LH_37_.19109_5_12.9_61	-	N	-	GH13_4	N	1
Bifidobacterium	breve	LH37	Unique isolate	Breast-fed infant faeces	N/A	LH37	LH_37_.19109_5_12.10_16	-	N	-	CBM50	N	1
