# Supplementary material for: Bifidobacterial genes upregulated by resistant starch investigated using multi-omics have orthologs in infant gut isolates
Source: ISME Commun. 2026 May 17;6(1):ycag136. doi: 10.1093/ismeco/ycag136 (PMC13271388; doi:10.1093/ismeco/ycag136)
Supplement: Supplementary_Table_S5_dbCAN_Tesults_Bp44_and_Bg45_ycag136 [file supplementary_table_s5_dbcan_tesults_bp44_and_bg45_ycag136.xlsx]

## Sheet: Sheet1
	B. pseudolongum 44	B. globosum 45	Description
GH13	13	18	Contains alpha-amylase family enzymes
CBM20	0	0	Binds starch (granules, amylose oligosaccharides)
CBM25	0	5	Unknown specificity (co-occurs with CBM74 + CBM20)
CBM26	0	1	Unknown specificity (co-occurs with CBM74)
CBM41	1	1	Specific binding to α(1→4)-linked glucose chains
CBM48	4	5	Binding to linear and cyclic α-glucans
CBM74	0	1	Granular and high-amylose starch binding
Supplementary Table S5: dbCAN2 results showing number of hits and brief descriptions of starch-active glycosyl hydrolases (GH) families and carbohydrate binding modules (CBM) in the whole sequence genomes of B. pseudolongum 44 and B. globosum 45.
