# Supplementary material for: Bifidobacterial genes upregulated by resistant starch investigated using multi-omics have orthologs in infant gut isolates
Source: ISME Commun. 2026 May 17;6(1):ycag136. doi: 10.1093/ismeco/ycag136 (PMC13271388; doi:10.1093/ismeco/ycag136)
Supplement: Supplementary_Table_S8_Proteomics_data_ycag136 [file supplementary_table_s8_proteomics_data_ycag136.xlsx]

## Sheet: Sheet 1
General|All|Fasta.headers	log2meandiff	ttest|glucose_vs_NMS|fdr	-log10(FDR)
gi|651883846|ref|WP_026643556.1| serine--tRNA ligase [Bifidobacterium pseudolongum]	-0.141165	9.63686e-06	5.01606
gi|651884440|ref|WP_026644139.1| DNA polymerase III subunit gamma/tau [Bifidobacterium pseudolongum];gi|705415737|ref|WP_033502343.1| DNA polymerase III subunit gamma/tau, partial [Bifidobacterium pseudolongum]	-0.0983586	3.52641e-05	4.45267
gi|651884010|ref|WP_026643718.1| GTPase ObgE [Bifidobacterium pseudolongum]	-0.118154	3.52641e-05	4.45267
gi|551237184|ref|WP_022857629.1| 30S ribosomal protein S4 [Bifidobacterium pseudolongum]	-0.12887	4.27293e-05	4.36927
gi|651884206|ref|WP_026643911.1| G5 domain-containing protein [Bifidobacterium pseudolongum]	0.150714	9.29329e-05	4.03183
gi|651883997|ref|WP_026643705.1| polyribonucleotide nucleotidyltransferase [Bifidobacterium pseudolongum]	-0.111365	9.29329e-05	4.03183
gi|551238314|ref|WP_022858748.1| ribosome-associated translation inhibitor RaiA [Bifidobacterium pseudolongum]	-0.114784	9.29329e-05	4.03183
gi|705415703|ref|WP_033502334.1| ribonuclease J [Bifidobacterium pseudolongum]	-0.160033	9.49459e-05	4.02252
gi|651883442|ref|WP_026643154.1| chorismate synthase [Bifidobacterium pseudolongum]	-0.220889	9.85696e-05	4.00626
gi|551237785|ref|WP_022858225.1| 50S ribosomal protein L5 [Bifidobacterium pseudolongum]	-0.0758758	0.000139578	3.85518
gi|651883831|ref|WP_026643541.1| 30S ribosomal protein S5 [Bifidobacterium pseudolongum]	-0.0738749	0.00014506	3.83845
gi|551237015|ref|WP_022857460.1| 30S ribosomal protein S2 [Bifidobacterium pseudolongum]	-0.0992106	0.000164616	3.78353
gi|1269828549|gb|ATO39355.1| DNA starvation/stationary phase protection protein [Bifidobacterium pseudolongum subsp. globosum DSM 20092]	-0.0791096	0.00016584	3.78031
gi|551238155|ref|WP_022858591.1| 30S ribosomal protein S1 [Bifidobacterium pseudolongum]	-0.0929267	0.000193029	3.71438
gi|1805837827|ref|WP_162165650.1| DNA gyrase subunit A [Bifidobacterium pseudolongum];gi|1269828588|gb|ATO39394.1| DNA gyrase subunit A [Bifidobacterium pseudolongum subsp. globosum DSM 20092]	-0.325082	0.000202356	3.69388
gi|651884420|ref|WP_026644120.1| molecular chaperone DnaK [Bifidobacterium pseudolongum]	-0.131665	0.000219506	3.65855
gi|651883524|ref|WP_026643236.1| pyrroline-5-carboxylate reductase [Bifidobacterium pseudolongum]	0.110859	0.000231595	3.63527
gi|917287450|ref|WP_051894162.1| Ig-like domain-containing protein [Bifidobacterium pseudolongum];gi|916985350|ref|WP_051592062.1| Ig-like domain-containing protein, partial [Bifidobacterium pseudolongum];gi|917502239|ref|WP_052108656.1| Ig-like domain-con	0.161532	0.000233729	3.63129
gi|651883958|ref|WP_026643667.1| G5 domain-containing protein [Bifidobacterium pseudolongum]	0.103248	0.000279664	3.55336
gi|551237779|ref|WP_022858219.1| 30S ribosomal protein S3 [Bifidobacterium pseudolongum]	-0.143588	0.000279664	3.55336
gi|1269828751|gb|ATO39557.1| hypothetical protein BP20092_02155 [Bifidobacterium pseudolongum subsp. globosum DSM 20092];gi|1271528203|ref|WP_099309720.1| Ig-like domain-containing protein [Bifidobacterium pseudolongum];gi|1779429353|ref|WP_155266387.1| Ig	0.199575	0.00032179	3.49243
gi|651884135|ref|WP_026643841.1| F0F1 ATP synthase subunit delta [Bifidobacterium pseudolongum]	-0.152461	0.000333489	3.47692
gi|651884155|ref|WP_026643861.1| Asp-tRNA(Asn)/Glu-tRNA(Gln) amidotransferase subunit GatB [Bifidobacterium pseudolongum]	-0.0871379	0.000338441	3.47052
gi|651884134|ref|WP_026643840.1| F0F1 ATP synthase subunit alpha [Bifidobacterium pseudolongum]	-0.0629631	0.000355077	3.44968
gi|1269829306|gb|ATO40112.1| helicase [Bifidobacterium pseudolongum subsp. globosum DSM 20092]	-0.16812	0.000361359	3.44206
gi|916485024|ref|WP_051125530.1| Fe-S cluster assembly protein SufB [Bifidobacterium pseudolongum]	-0.154777	0.000373454	3.42776
gi|651883633|ref|WP_026643344.1| DUF349 domain-containing protein [Bifidobacterium pseudolongum]	-0.120002	0.000381877	3.41808
gi|651884442|ref|WP_026644141.1| ACT domain-containing protein [Bifidobacterium pseudolongum]	-0.0965635	0.000413634	3.38338
gi|551237888|ref|WP_022858327.1| ribonuclease III [Bifidobacterium pseudolongum]	-0.150376	0.000419803	3.37695
gi|551237776|ref|WP_022858216.1| 50S ribosomal protein L2 [Bifidobacterium pseudolongum]	-0.0598677	0.000441023	3.35554
gi|651883807|ref|WP_026643517.1| 50S ribosomal protein L10 [Bifidobacterium pseudolongum]	-0.0731839	0.000441023	3.35554
gi|1269829364|gb|ATO40170.1| glutamate ABC transporter ATP-binding protein [Bifidobacterium pseudolongum subsp. globosum DSM 20092]	-0.157501	0.000449801	3.34698
gi|651884298|ref|WP_026644001.1| 50S ribosomal protein L20 [Bifidobacterium pseudolongum]	-0.163517	0.000478881	3.31977
gi|1269829484|gb|ATO40290.1| peptidase M13 [Bifidobacterium pseudolongum subsp. globosum DSM 20092]	-0.0547011	0.000495345	3.30509
gi|1172315967|ref|WP_080699246.1| Rne/Rng family ribonuclease [Bifidobacterium pseudolongum]	-0.150878	0.000521068	3.28311
gi|651884136|ref|WP_026643842.1| F0F1 ATP synthase subunit B [Bifidobacterium pseudolongum];gi|1269828731|gb|ATO39537.1| F0F1 ATP synthase subunit B [Bifidobacterium pseudolongum subsp. globosum DSM 20092]	-0.0755726	0.000538645	3.2687
gi|651884242|ref|WP_026643946.1| helix-turn-helix domain-containing protein [Bifidobacterium pseudolongum]	-0.148313	0.000538645	3.2687
gi|916985262|ref|WP_051591974.1| SsrA-binding protein SmpB [Bifidobacterium pseudolongum]	-0.252429	0.000538645	3.2687
gi|1269828419|gb|ATO39225.1| histidine phosphatase family protein [Bifidobacterium pseudolongum subsp. globosum DSM 20092]	-0.150541	0.000539869	3.26771
gi|1172315939|ref|WP_080699218.1| oleate hydratase [Bifidobacterium pseudolongum]	-0.104839	0.000543814	3.26455
gi|551237778|ref|WP_022858218.1| 50S ribosomal protein L22 [Bifidobacterium pseudolongum]	-0.142377	0.000554883	3.2558
gi|1269829369|gb|ATO40175.1| ATP-dependent Clp protease ATP-binding subunit ClpC [Bifidobacterium pseudolongum subsp. globosum DSM 20092]	-0.134038	0.000573637	3.24136
gi|1269828809|gb|ATO39615.1| PFL family protein [Bifidobacterium pseudolongum subsp. globosum DSM 20092]	0.0632006	0.000581928	3.23513
gi|651883872|ref|WP_026643582.1| C40 family peptidase [Bifidobacterium pseudolongum]	0.103515	0.000644763	3.1906
gi|705415261|ref|WP_033502168.1| RNA polymerase sigma factor [Bifidobacterium pseudolongum]	-0.302876	0.000678236	3.16862
gi|1269828752|gb|ATO39558.1| hypothetical protein BP20092_02160 [Bifidobacterium pseudolongum subsp. globosum DSM 20092];gi|1806671476|ref|WP_162288110.1| Ig-like domain-containing protein [Bifidobacterium pseudolongum];gi|1805837831|ref|WP_162165654.1| Ig	0.224266	0.000706564	3.15085
gi|1269828603|gb|ATO39409.1| nucleoside hydrolase [Bifidobacterium pseudolongum subsp. globosum DSM 20092]	0.0937756	0.000706564	3.15085
gi|1269828882|gb|ATO39688.1| ATP-binding protein [Bifidobacterium pseudolongum subsp. globosum DSM 20092]	0.0816913	0.000706564	3.15085
gi|651883864|ref|WP_026643574.1| phosphoglyceromutase [Bifidobacterium pseudolongum]	-0.0646226	0.000707653	3.15018
gi|651883550|ref|WP_026643261.1| leucine--tRNA ligase [Bifidobacterium pseudolongum]	-0.144778	0.000714214	3.14617
gi|651884124|ref|WP_026643830.1| arginine--tRNA ligase [Bifidobacterium pseudolongum]	-0.114059	0.000724124	3.14019
gi|551237800|ref|WP_022858240.1| transcription termination factor NusA [Bifidobacterium pseudolongum]	-0.0439771	0.000742275	3.12944
gi|551237904|ref|WP_022858343.1| 50S ribosomal protein L19 [Bifidobacterium pseudolongum]	-0.160706	0.00077329	3.11166
gi|916985221|ref|WP_051591933.1| response regulator [Bifidobacterium pseudolongum]	-0.0739914	0.000781898	3.10685
gi|651883836|ref|WP_026643546.1| translation initiation factor IF-2 [Bifidobacterium pseudolongum]	-0.091849	0.000800341	3.09672
gi|651884132|ref|WP_026643838.1| F0F1 ATP synthase subunit beta [Bifidobacterium pseudolongum]	-0.0811877	0.000831149	3.08032
gi|651884211|ref|WP_026643916.1| 23S rRNA (guanosine(2251)-2-O)-methyltransferase RlmB [Bifidobacterium pseudolongum]	-0.161229	0.000891022	3.05011
gi|1269829243|gb|ATO40049.1| pseudouridine synthase [Bifidobacterium pseudolongum subsp. globosum DSM 20092]	-0.0964354	0.000896062	3.04766
gi|1269828855|gb|ATO39661.1| hypothetical protein BP20092_02785 [Bifidobacterium pseudolongum subsp. globosum DSM 20092]	0.0765787	0.000902855	3.04438
gi|651883757|ref|WP_026643468.1| Cof-type HAD-IIB family hydrolase [Bifidobacterium pseudolongum]	-0.144594	0.000906853	3.04246
gi|551237780|ref|WP_022858220.1| MULTISPECIES: 50S ribosomal protein L16 [Bifidobacterium]	-0.0735228	0.000943556	3.02523
gi|551237788|ref|WP_022858228.1| 50S ribosomal protein L18 [Bifidobacterium pseudolongum]	-0.153807	0.000943556	3.02523
gi|651884100|ref|WP_026643807.1| FAD-dependent oxidoreductase [Bifidobacterium pseudolongum]	-0.106054	0.000954011	3.02045
gi|651883431|ref|WP_026643143.1| CTP synthase [Bifidobacterium pseudolongum]	-0.101892	0.000961656	3.01698
gi|1271528196|ref|WP_099309713.1| Cna B-type domain-containing protein [Bifidobacterium pseudolongum]	0.0917242	0.000964057	3.0159
gi|551238058|ref|WP_022858495.1| ATP-dependent zinc metalloprotease FtsH [Bifidobacterium pseudolongum]	-0.109847	0.000964057	3.0159
gi|551238349|ref|WP_022858783.1| ATP-dependent Clp protease proteolytic subunit [Bifidobacterium pseudolongum]	-0.0387571	0.000968655	3.01383
gi|1269829109|gb|ATO39915.1| ADP-ribose pyrophosphatase [Bifidobacterium pseudolongum subsp. globosum DSM 20092]	-0.0594216	0.000968655	3.01383
gi|651883764|ref|WP_026643475.1| peptide chain release factor 1 [Bifidobacterium pseudolongum]	-0.178335	0.000968655	3.01383
gi|651884356|ref|WP_026644058.1| DivIVA domain-containing protein [Bifidobacterium pseudolongum]	-0.109939	0.000980315	3.00863
gi|1172315943|ref|WP_080699222.1| polyphenol oxidase family protein [Bifidobacterium pseudolongum];gi|1269829927|gb|ATO40733.1| copper oxidase [Bifidobacterium pseudolongum subsp. globosum DSM 20092]	-0.136271	0.000980315	3.00863
gi|651883830|ref|WP_026643540.1| 50S ribosomal protein L4 [Bifidobacterium pseudolongum]	-0.0495957	0.000999623	3.00016
gi|651883614|ref|WP_026643325.1| aldo/keto reductase [Bifidobacterium pseudolongum]	-0.0760198	0.000999623	3.00016
gi|651883510|ref|WP_026643222.1| glucose-6-phosphate dehydrogenase [Bifidobacterium pseudolongum]	-0.147874	0.000999623	3.00016
gi|651883468|ref|WP_026643180.1| pyruvate kinase [Bifidobacterium pseudolongum]	-0.0623282	0.00100264	2.99886
gi|551237016|ref|WP_022857461.1| translation elongation factor Ts [Bifidobacterium pseudolongum]	-0.0550416	0.00102173	2.99067
gi|651884153|ref|WP_026643859.1| NAD(P)/FAD-dependent oxidoreductase [Bifidobacterium pseudolongum]	-0.0794244	0.00103487	2.98511
gi|1271528222|ref|WP_099309739.1| pyridoxal phosphate-dependent aminotransferase [Bifidobacterium pseudolongum];gi|1269829678|gb|ATO40484.1| aspartate aminotransferase [Bifidobacterium pseudolongum subsp. globosum DSM 20092]	0.0497379	0.00103707	2.98419
gi|651884447|ref|WP_026644146.1| type I DNA topoisomerase [Bifidobacterium pseudolongum]	-0.232016	0.00103707	2.98419
gi|651883675|ref|WP_026643386.1| phosphoribosylaminoimidazolesuccinocarboxamide synthase [Bifidobacterium pseudolongum]	-0.0647575	0.00106019	2.97462
gi|1269828431|gb|ATO39237.1| phosphotransferase [Bifidobacterium pseudolongum subsp. globosum DSM 20092]	0.0814164	0.00108497	2.96458
gi|1269829312|gb|ATO40118.1| ornithine carbamoyltransferase [Bifidobacterium pseudolongum subsp. globosum DSM 20092];gi|1271528245|ref|WP_099309762.1| ornithine carbamoyltransferase [Bifidobacterium pseudolongum]	0.0426579	0.00109369	2.9611
gi|651883913|ref|WP_026643622.1| exodeoxyribonuclease VII small subunit [Bifidobacterium pseudolongum];gi|1269829818|gb|ATO40624.1| exodeoxyribonuclease VII small subunit [Bifidobacterium pseudolongum subsp. globosum DSM 20092]	0.0737257	0.00110105	2.95819
gi|651884163|ref|WP_026643869.1| ATP-dependent chaperone ClpB [Bifidobacterium pseudolongum]	-0.125716	0.00110105	2.95819
gi|651883866|ref|WP_026643576.1| phosphate signaling complex protein PhoU [Bifidobacterium pseudolongum]	-0.129033	0.00110105	2.95819
gi|551237306|ref|WP_022857750.1| MULTISPECIES: HU family DNA-binding protein [Bifidobacterium]	0.0755908	0.00111523	2.95264
gi|2032340562|ref|WP_211246880.1| SpaA isopeptide-forming pilin-related protein [Bifidobacterium pseudolongum];gi|736879528|ref|WP_034879143.1| SpaA isopeptide-forming pilin-related protein [Bifidobacterium pseudolongum];gi|1992220841|ref|WP_204367075.1| S	0.110676	0.00115341	2.93801
gi|651884019|ref|WP_026643727.1| glucose-6-phosphate isomerase [Bifidobacterium pseudolongum]	-0.0576501	0.00116832	2.93244
gi|651884375|ref|WP_026644076.1| replicative DNA helicase [Bifidobacterium pseudolongum]	-0.163185	0.00120168	2.92021
gi|1269829274|gb|ATO40080.1| peptide deformylase [Bifidobacterium pseudolongum subsp. globosum DSM 20092]	-0.0347852	0.00120754	2.9181
gi|651883922|ref|WP_026643631.1| C1 family peptidase [Bifidobacterium pseudolongum]	-0.112688	0.00125014	2.90304
gi|1269828907|gb|ATO39713.1| cell division protein SepF [Bifidobacterium pseudolongum subsp. globosum DSM 20092]	-0.0641605	0.00126264	2.89872
gi|551237783|ref|WP_022858223.1| MULTISPECIES: 50S ribosomal protein L14 [Bifidobacterium]	-0.109831	0.00127491	2.89452
gi|1269828697|gb|ATO39503.1| hypothetical protein BP20092_01825 [Bifidobacterium pseudolongum subsp. globosum DSM 20092]	0.096287	0.00136028	2.86637
gi|651883441|ref|WP_026643153.1| bifunctional shikimate kinase/3-dehydroquinate synthase [Bifidobacterium pseudolongum]	-0.116019	0.00136944	2.86346
gi|651883336|ref|WP_026643048.1| ADP-forming succinate--CoA ligase subunit beta [Bifidobacterium pseudolongum]	-0.150176	0.00138133	2.8597
gi|1269829683|gb|ATO40489.1| hypothetical protein BP20092_07770 [Bifidobacterium pseudolongum subsp. globosum DSM 20092];gi|1575457397|ref|WP_129903133.1| Cna B-type domain-containing protein [Bifidobacterium pseudolongum]	0.0828446	0.00139297	2.85606
gi|651883479|ref|WP_026643191.1| response regulator transcription factor [Bifidobacterium pseudolongum]	-0.116171	0.00140803	2.85139
gi|651884133|ref|WP_026643839.1| F0F1 ATP synthase subunit gamma [Bifidobacterium pseudolongum]	-0.180394	0.00140803	2.85139
gi|551237325|ref|WP_022857769.1| elongation factor Tu [Bifidobacterium pseudolongum]	-0.0353519	0.00146682	2.83362
gi|651883759|ref|WP_026643470.1| VWA domain-containing protein [Bifidobacterium pseudolongum]	0.192335	0.00146796	2.83329
gi|651883793|ref|WP_026643503.1| C1 family peptidase [Bifidobacterium pseudolongum]	-0.105733	0.00146796	2.83329
gi|1269828646|gb|ATO39452.1| hypothetical protein BP20092_01465 [Bifidobacterium pseudolongum subsp. globosum DSM 20092];gi|1800193435|ref|WP_160268239.1| isopeptide-forming domain-containing fimbrial protein [Bifidobacterium pseudolongum]	0.0903543	0.00151134	2.82064
gi|1269829187|gb|ATO39993.1| dihydroorotate dehydrogenase electron transfer subunit [Bifidobacterium pseudolongum subsp. globosum DSM 20092]	-0.112877	0.00151134	2.82064
gi|651884461|ref|WP_026644159.1| glycosyltransferase [Bifidobacterium pseudolongum]	-0.171938	0.00152953	2.81544
gi|1269829290|gb|ATO40096.1| flavin-nucleotide-binding protein [Bifidobacterium pseudolongum subsp. globosum DSM 20092]	-0.0774038	0.00156576	2.80528
gi|1269829632|gb|ATO40438.1| ferredoxin [Bifidobacterium pseudolongum subsp. globosum DSM 20092]	0.0770252	0.00156678	2.80499
gi|651883430|ref|WP_026643142.1| L,D-transpeptidase family protein [Bifidobacterium pseudolongum]	0.0713621	0.00156678	2.80499
gi|1269829088|gb|ATO39894.1| WhiB family transcriptional regulator [Bifidobacterium pseudolongum subsp. globosum DSM 20092]	0.0591541	0.00156678	2.80499
gi|651884075|ref|WP_026643782.1| phosphoenolpyruvate carboxylase [Bifidobacterium pseudolongum]	-0.152013	0.00157052	2.80396
gi|1269828985|gb|ATO39791.1| diguanylate cyclase [Bifidobacterium pseudolongum subsp. globosum DSM 20092]	-0.0970607	0.00157748	2.80204
gi|551237777|ref|WP_022858217.1| MULTISPECIES: 30S ribosomal protein S19 [Bifidobacterium]	0.074993	0.00161068	2.79299
gi|1269829486|gb|ATO40292.1| proline--tRNA ligase [Bifidobacterium pseudolongum subsp. globosum DSM 20092];gi|651883753|ref|WP_026643464.1| proline--tRNA ligase [Bifidobacterium pseudolongum]	-0.117235	0.00161301	2.79236
gi|651883669|ref|WP_026643380.1| glutamine-hydrolyzing carbamoyl-phosphate synthase small subunit [Bifidobacterium pseudolongum]	0.0263068	0.001621	2.79022
gi|651883825|ref|WP_026643535.1| 30S ribosomal protein S9 [Bifidobacterium pseudolongum]	-0.150804	0.00170549	2.76815
gi|1271528202|ref|WP_099309719.1| GNAT family N-acetyltransferase [Bifidobacterium pseudolongum];gi|1269828713|gb|ATO39519.1| GNAT family N-acetyltransferase [Bifidobacterium pseudolongum subsp. globosum DSM 20092]	-0.155717	0.00170549	2.76815
gi|551238100|ref|WP_022858537.1| peptide chain release factor 2 [Bifidobacterium pseudolongum]	-0.195403	0.00170549	2.76815
gi|705416032|ref|WP_033502425.1| TipAS antibiotic-recognition domain-containing protein [Bifidobacterium pseudolongum];gi|1269828573|gb|ATO39379.1| hypothetical protein BP20092_00970 [Bifidobacterium pseudolongum subsp. globosum DSM 20092]	0.0789563	0.00171187	2.76653
gi|651884339|ref|WP_026644041.1| phosphoglycerate dehydrogenase [Bifidobacterium pseudolongum]	-0.100622	0.00173509	2.76068
gi|916985317|ref|WP_051592029.1| SpaA isopeptide-forming pilin-related protein [Bifidobacterium pseudolongum]	0.0791802	0.00177577	2.75061
gi|651884523|ref|WP_026644217.1| mupirocin-resistant isoleucine--tRNA ligase [Bifidobacterium pseudolongum]	-0.112003	0.00178136	2.74925
gi|651883380|ref|WP_026643092.1| choloylglycine hydrolase [Bifidobacterium pseudolongum]	0.0390786	0.00183239	2.73698
gi|651883498|ref|WP_026643210.1| phosphopyruvate hydratase [Bifidobacterium pseudolongum]	-0.0252036	0.00183411	2.73657
gi|651884246|ref|WP_026643950.1| anthranilate phosphoribosyltransferase [Bifidobacterium pseudolongum]	0.0568908	0.00183639	2.73604
gi|651883415|ref|WP_026643127.1| AMP-dependent synthetase/ligase [Bifidobacterium pseudolongum]	-0.0526004	0.00184559	2.73387
gi|1269828446|gb|ATO39252.1| DNA mismatch repair protein MutT [Bifidobacterium pseudolongum subsp. globosum DSM 20092]	-0.133697	0.00184559	2.73387
gi|1269829635|gb|ATO40441.1| 50S ribosomal protein L33 [Bifidobacterium pseudolongum subsp. globosum DSM 20092]	0.0653619	0.00192398	2.7158
gi|651883440|ref|WP_026643152.1| type II 3-dehydroquinate dehydratase [Bifidobacterium pseudolongum]	-0.145083	0.00193977	2.71225
gi|651883458|ref|WP_026643170.1| phosphoketolase [Bifidobacterium pseudolongum]	-0.0343036	0.00194699	2.71064
gi|1269828959|gb|ATO39765.1| dihydrofolate synthase [Bifidobacterium pseudolongum subsp. globosum DSM 20092]	-0.103912	0.00201787	2.69511
gi|651884007|ref|WP_026643715.1| transcription termination/antitermination protein NusG [Bifidobacterium pseudolongum]	-0.192508	0.00204706	2.68887
gi|1800193436|ref|WP_160268240.1| BspA family leucine-rich repeat surface protein [Bifidobacterium pseudolongum]	0.101606	0.00208072	2.68179
gi|651884380|ref|WP_026644081.1| signal recognition particle-docking protein FtsY [Bifidobacterium pseudolongum]	-0.13026	0.00209413	2.679
gi|551237939|ref|WP_022858378.1| 30S ribosomal protein S15 [Bifidobacterium pseudolongum]	0.0737724	0.00211806	2.67406
gi|651883500|ref|WP_026643212.1| aminoacyl-tRNA hydrolase [Bifidobacterium pseudolongum]	-0.0893535	0.00215239	2.66708
gi|1269829809|gb|ATO40615.1| carboxypeptidase [Bifidobacterium pseudolongum subsp. globosum DSM 20092]	-0.120553	0.00222009	2.65363
gi|651884210|ref|WP_026643915.1| DUF4032 domain-containing protein [Bifidobacterium pseudolongum]	-0.115865	0.00236769	2.62567
gi|651884289|ref|WP_026643992.1| sigma-70 family RNA polymerase sigma factor [Bifidobacterium pseudolongum]	-0.0637807	0.00246854	2.60756
gi|1269828827|gb|ATO39633.1| peptide deformylase [Bifidobacterium pseudolongum subsp. globosum DSM 20092]	-0.0739559	0.00246854	2.60756
gi|651883765|ref|WP_026643476.1| 50S ribosomal protein L31 [Bifidobacterium pseudolongum]	0.079104	0.00247849	2.60581
gi|1269829335|gb|ATO40141.1| hypothetical protein BP20092_05700 [Bifidobacterium pseudolongum subsp. globosum DSM 20092]	-0.149272	0.00247849	2.60581
gi|1269828977|gb|ATO39783.1| hypothetical protein BP20092_03530 [Bifidobacterium pseudolongum subsp. globosum DSM 20092]	0.0926287	0.00249031	2.60375
gi|651884012|ref|WP_026643720.1| 50S ribosomal protein L21 [Bifidobacterium pseudolongum]	-0.111533	0.00249402	2.6031
gi|490389156|ref|WP_004268611.1| MULTISPECIES: translation initiation factor IF-1 [Bifidobacteriaceae]	0.0746498	0.00249698	2.60259
gi|551237773|ref|WP_022858213.1| 50S ribosomal protein L3 [Bifidobacterium pseudolongum]	-0.0285716	0.00250957	2.6004
gi|651883671|ref|WP_026643382.1| elongation factor G [Bifidobacterium pseudolongum]	-0.0436749	0.00262899	2.58021
gi|651883583|ref|WP_026643294.1| phenylalanine--tRNA ligase subunit alpha [Bifidobacterium pseudolongum];gi|1269829318|gb|ATO40124.1| phenylalanine--tRNA ligase subunit alpha [Bifidobacterium pseudolongum subsp. globosum DSM 20092]	-0.0322456	0.00270569	2.56772
gi|651883315|ref|WP_026643027.1| bifunctional indole-3-glycerol phosphate synthase/tryptophan synthase subunit beta [Bifidobacterium pseudolongum]	-0.110586	0.00272137	2.56521
gi|651884011|ref|WP_026643719.1| 50S ribosomal protein L27 [Bifidobacterium pseudolongum]	0.0704328	0.00273923	2.56237
gi|651883331|ref|WP_026643043.1| bifunctional cytidylate kinase/GTPase Der [Bifidobacterium pseudolongum]	-0.154336	0.00273923	2.56237
gi|651883761|ref|WP_026643472.1| IMP dehydrogenase [Bifidobacterium pseudolongum]	-0.0306718	0.00285446	2.54448
gi|651883347|ref|WP_026643059.1| threonine--tRNA ligase [Bifidobacterium pseudolongum]	-0.0647108	0.00289051	2.53903
gi|651884152|ref|WP_026643858.1| transcription termination factor Rho [Bifidobacterium pseudolongum]	-0.079553	0.00289051	2.53903
gi|1269829099|gb|ATO39905.1| CarD family transcriptional regulator [Bifidobacterium pseudolongum subsp. globosum DSM 20092]	-0.203145	0.00289051	2.53903
gi|651884506|ref|WP_026644201.1| glutamate--tRNA ligase [Bifidobacterium pseudolongum]	-0.0472438	0.00289079	2.53898
gi|651884073|ref|WP_026643780.1| aldo/keto reductase [Bifidobacterium pseudolongum]	-0.0570764	0.00289833	2.53785
gi|1172316019|ref|WP_080699298.1| AI-2E family transporter [Bifidobacterium pseudolongum]	0.0871322	0.00291401	2.53551
gi|917287466|ref|WP_051894178.1| S-layer homology domain-containing protein [Bifidobacterium pseudolongum];gi|1800193428|ref|WP_160268232.1| S-layer homology domain-containing protein [Bifidobacterium pseudolongum]	0.0850125	0.00292124	2.53443
gi|651884388|ref|WP_026644089.1| VOC family protein [Bifidobacterium pseudolongum]	0.0515358	0.0029652	2.52795
gi|551237370|ref|WP_022857813.1| Sir2 family NAD-dependent protein deacetylase [Bifidobacterium pseudolongum]	-0.13284	0.00303834	2.51736
gi|651884149|ref|WP_026643855.1| valine--tRNA ligase [Bifidobacterium pseudolongum]	-0.178135	0.00303834	2.51736
gi|551237781|ref|WP_022858221.1| 50S ribosomal protein L29 [Bifidobacterium pseudolongum]	0.0740462	0.00313972	2.50311
gi|1269828982|gb|ATO39788.1| ABC transporter substrate-binding protein [Bifidobacterium pseudolongum subsp. globosum DSM 20092]	-0.01874	0.00322905	2.49093
gi|651883445|ref|WP_026643157.1| alanine--tRNA ligase [Bifidobacterium pseudolongum]	-0.0616583	0.00322905	2.49093
gi|651883925|ref|WP_026643634.1| aminopeptidase N [Bifidobacterium pseudolongum]	-0.148073	0.00322905	2.49093
gi|651884302|ref|WP_026644005.1| translational GTPase TypA [Bifidobacterium pseudolongum]	-0.0971986	0.0032337	2.4903
gi|1805837826|ref|WP_162165649.1| DUF3416 domain-containing protein [Bifidobacterium pseudolongum];gi|1269828722|gb|ATO39528.1| alpha-1,4-glucan--maltose-1-phosphate maltosyltransferase [Bifidobacterium pseudolongum subsp. globosum DSM 20092]	-0.0661204	0.00328141	2.48394
gi|651883954|ref|WP_026643663.1| glycine cleavage system protein GcvH [Bifidobacterium pseudolongum]	0.0796459	0.00333531	2.47686
gi|651883389|ref|WP_026643101.1| orotate phosphoribosyltransferase [Bifidobacterium pseudolongum]	-0.0755518	0.00337006	2.47236
gi|651884266|ref|WP_026643970.1| MetQ/NlpA family ABC transporter substrate-binding protein [Bifidobacterium pseudolongum]	-0.0562007	0.00347111	2.45953
gi|1269829851|gb|ATO40657.1| copper-translocating P-type ATPase [Bifidobacterium pseudolongum subsp. globosum DSM 20092];gi|705415275|ref|WP_033502174.1| heavy metal translocating P-type ATPase [Bifidobacterium pseudolongum]	0.0600055	0.00349284	2.45682
gi|1269829838|gb|ATO40644.1| prephenate dehydrogenase [Bifidobacterium pseudolongum subsp. globosum DSM 20092];gi|2188128249|ref|WP_236822981.1| prephenate dehydrogenase/arogenate dehydrogenase family protein [Bifidobacterium pseudolongum]	-0.164327	0.00354004	2.45099
gi|651883938|ref|WP_026643647.1| DNA-directed RNA polymerase subunit beta [Bifidobacterium pseudolongum]	-0.0447026	0.00354014	2.45098
gi|651884125|ref|WP_026643831.1| Rid family detoxifying hydrolase [Bifidobacterium pseudolongum]	-0.0699217	0.00356168	2.44835
gi|651884190|ref|WP_026643895.1| 16S rRNA (guanine(527)-N(7))-methyltransferase RsmG [Bifidobacterium pseudolongum]	-0.0955513	0.00359227	2.44463
gi|651884131|ref|WP_026643837.1| F0F1 ATP synthase subunit epsilon [Bifidobacterium pseudolongum]	0.0631708	0.00366267	2.4362
gi|651883501|ref|WP_026643213.1| GNAT family N-acetyltransferase [Bifidobacterium pseudolongum]	-0.0541786	0.00366267	2.4362
gi|651883381|ref|WP_026643093.1| bifunctional ADP-dependent NAD(P)H-hydrate dehydratase/NAD(P)H-hydrate epimerase [Bifidobacterium pseudolongum]	0.0449535	0.00374776	2.42623
gi|651884209|ref|WP_026643914.1| sn-glycerol-3-phosphate ABC transporter ATP-binding protein UgpC [Bifidobacterium pseudolongum]	0.02792	0.00375047	2.42591
gi|551238176|ref|WP_022858612.1| FKBP-type peptidyl-prolyl cis-trans isomerase [Bifidobacterium pseudolongum]	0.0616571	0.00379616	2.42066
gi|1269829641|gb|ATO40447.1| helicase [Bifidobacterium pseudolongum subsp. globosum DSM 20092]	-0.149137	0.00386207	2.41318
gi|651883560|ref|WP_026643271.1| glutamate-5-semialdehyde dehydrogenase [Bifidobacterium pseudolongum]	-0.127863	0.00395442	2.40292
gi|651884315|ref|WP_026644018.1| exodeoxyribonuclease III [Bifidobacterium pseudolongum]	-0.128801	0.00395445	2.40291
gi|651883574|ref|WP_026643285.1| argininosuccinate synthase [Bifidobacterium pseudolongum]	-0.079648	0.00399763	2.3982
gi|1269829703|gb|ATO40509.1| hypothetical protein BP20092_07905 [Bifidobacterium pseudolongum subsp. globosum DSM 20092]	0.0850446	0.00401925	2.39585
gi|651883413|ref|WP_026643125.1| NAD(P)(+) transhydrogenase (Re/Si-specific) subunit beta [Bifidobacterium pseudolongum]	0.0535498	0.00415946	2.38096
gi|916985211|ref|WP_051591923.1| dihydroorotate dehydrogenase [Bifidobacterium pseudolongum]	0.0322569	0.00415946	2.38096
gi|1269828988|gb|ATO39794.1| hypothetical protein BP20092_03585 [Bifidobacterium pseudolongum subsp. globosum DSM 20092]	0.0134874	0.00415946	2.38096
gi|651884444|ref|WP_026644143.1| 2-isopropylmalate synthase [Bifidobacterium pseudolongum]	-0.0644112	0.00415946	2.38096
gi|1269829117|gb|ATO39923.1| acetate kinase [Bifidobacterium pseudolongum subsp. globosum DSM 20092]	-0.0499901	0.00416655	2.38022
gi|651883411|ref|WP_026643123.1| 50S ribosomal protein L25/general stress protein Ctc [Bifidobacterium pseudolongum]	-0.0735773	0.00416655	2.38022
gi|1269829913|gb|ATO40719.1| universal stress protein [Bifidobacterium pseudolongum subsp. globosum DSM 20092]	-0.0571211	0.00422744	2.37392
gi|651883660|ref|WP_026643371.1| methionyl-tRNA formyltransferase [Bifidobacterium pseudolongum]	-0.107842	0.0042569	2.37091
gi|1269829008|gb|ATO39814.1| hypothetical protein BP20092_03700 [Bifidobacterium pseudolongum subsp. globosum DSM 20092]	0.0838037	0.00429817	2.36672
gi|651883720|ref|WP_026643431.1| glutamine--fructose-6-phosphate transaminase (isomerizing) [Bifidobacterium pseudolongum]	-0.0644658	0.00433789	2.36272
gi|651883832|ref|WP_026643542.1| 50S ribosomal protein L15 [Bifidobacterium pseudolongum]	-0.0743202	0.00435815	2.3607
gi|916985234|ref|WP_051591946.1| ribose-phosphate diphosphokinase [Bifidobacterium pseudolongum]	-0.0719278	0.00435875	2.36064
gi|651884511|ref|WP_026644206.1| Lrp/AsnC ligand binding domain-containing protein [Bifidobacterium pseudolongum]	0.066135	0.0043668	2.35984
gi|1269829029|gb|ATO39835.1| dUTPase [Bifidobacterium pseudolongum subsp. globosum DSM 20092]	0.0658874	0.00438493	2.35804
gi|651883828|ref|WP_026643538.1| bifunctional acetaldehyde-CoA/alcohol dehydrogenase [Bifidobacterium pseudolongum]	-0.0523778	0.0046657	2.33108
gi|551238547|ref|WP_022858970.1| 30S ribosomal protein S6 [Bifidobacterium pseudolongum]	0.0595818	0.00467059	2.33063
gi|551237796|ref|WP_022858236.1| DNA-directed RNA polymerase subunit alpha [Bifidobacterium pseudolongum]	-0.0378096	0.00470231	2.32769
gi|551238242|ref|WP_022858677.1| DNA-directed RNA polymerase subunit beta [Bifidobacterium pseudolongum]	-0.0674483	0.00478722	2.31992
gi|651883806|ref|WP_026643516.1| zinc ABC transporter substrate-binding protein [Bifidobacterium pseudolongum]	-0.107942	0.00490723	2.30916
gi|651883837|ref|WP_026643547.1| 30S ribosome-binding factor RbfA [Bifidobacterium pseudolongum]	-0.161483	0.00495935	2.30458
gi|651883459|ref|WP_026643171.1| phosphate acetyltransferase [Bifidobacterium pseudolongum]	-0.0514906	0.00504436	2.29719
gi|1269828455|gb|ATO39261.1| glutamine amidotransferase [Bifidobacterium pseudolongum subsp. globosum DSM 20092]	-0.0836258	0.00504436	2.29719
gi|1269828857|gb|ATO39663.1| hypothetical protein BP20092_02800 [Bifidobacterium pseudolongum subsp. globosum DSM 20092]	0.073044	0.00507606	2.29447
gi|651883676|ref|WP_026643387.1| phosphoribosylformylglycinamidine synthase [Bifidobacterium pseudolongum]	-0.102397	0.00526975	2.27821
gi|1269828635|gb|ATO39441.1| hypothetical protein BP20092_01395 [Bifidobacterium pseudolongum subsp. globosum DSM 20092]	-0.0949213	0.00547592	2.26154
gi|651883378|ref|WP_026643090.1| ATP-binding cassette domain-containing protein [Bifidobacterium pseudolongum]	-0.084639	0.00549442	2.26008
gi|651884510|ref|WP_026644205.1| 3-isopropylmalate dehydratase small subunit [Bifidobacterium pseudolongum]	-0.102768	0.00550483	2.25926
gi|2188128255|ref|WP_236822986.1| ribonuclease PH [Bifidobacterium pseudolongum];gi|705415407|ref|WP_033502234.1| ribonuclease PH [Bifidobacterium pseudolongum]	-0.0864684	0.00558006	2.25336
gi|651883640|ref|WP_026643351.1| chaperonin GroEL [Bifidobacterium pseudolongum]	-0.0320012	0.00558626	2.25288
gi|916985274|ref|WP_051591986.1| cell division protein [Bifidobacterium pseudolongum]	-0.0695926	0.00559159	2.25246
gi|651883569|ref|WP_026643280.1| HAD-IIA family hydrolase [Bifidobacterium pseudolongum]	-0.0843317	0.00559159	2.25246
gi|651884051|ref|WP_026643759.1| DUF4854 domain-containing protein, partial [Bifidobacterium pseudolongum];gi|917502237|ref|WP_052108654.1| DUF4854 domain-containing protein [Bifidobacterium pseudolongum];gi|917287456|ref|WP_051894168.1| DUF4854 domain-con	0.055858	0.00566133	2.24708
gi|651884046|ref|WP_026643754.1| pyridoxal phosphate-dependent aminotransferase [Bifidobacterium pseudolongum]	-0.0876202	0.00566399	2.24688
gi|916985231|ref|WP_051591943.1| tRNA (adenosine(37)-N6)-threonylcarbamoyltransferase complex ATPase subunit type 1 TsaE [Bifidobacterium pseudolongum]	-0.0927167	0.00567236	2.24624
gi|651884109|ref|WP_026643816.1| class II fructose-bisphosphate aldolase [Bifidobacterium pseudolongum]	-0.138109	0.00569505	2.2445
gi|651884040|ref|WP_026643748.1| 30S ribosomal protein S16 [Bifidobacterium pseudolongum]	-0.133573	0.00572174	2.24247
gi|1269828529|gb|ATO39335.1| hypothetical protein BP20092_00740 [Bifidobacterium pseudolongum subsp. globosum DSM 20092]	-0.0539131	0.00578966	2.23735
gi|916985368|ref|WP_051592080.1| DNA topoisomerase (ATP-hydrolyzing) subunit B [Bifidobacterium pseudolongum]	-0.0924964	0.00590414	2.22884
gi|651884294|ref|WP_026643997.1| type I glyceraldehyde-3-phosphate dehydrogenase [Bifidobacterium pseudolongum]	-0.0629658	0.00607696	2.21631
gi|651883961|ref|WP_026643670.1| glucose-1-phosphate thymidylyltransferase RfbA [Bifidobacterium pseudolongum]	-0.0972907	0.00615952	2.21045
gi|551237280|ref|WP_022857724.1| aspartate--tRNA ligase [Bifidobacterium pseudolongum]	-0.0702613	0.00617742	2.20919
gi|651883687|ref|WP_026643398.1| phosphoribosylamine--glycine ligase [Bifidobacterium pseudolongum]	0.0439639	0.00629452	2.20104
gi|651884445|ref|WP_026644144.1| inositol-3-phosphate synthase [Bifidobacterium pseudolongum]	-0.0377496	0.00638734	2.19468
gi|1269829835|gb|ATO40641.1| hypothetical protein BP20092_03445 [Bifidobacterium pseudolongum subsp. globosum DSM 20092]	0.0755513	0.00648531	2.18807
gi|1172315940|ref|WP_080699219.1| low molecular weight phosphotyrosine protein phosphatase [Bifidobacterium pseudolongum];gi|705415219|ref|WP_033502156.1| low molecular weight phosphotyrosine protein phosphatase [Bifidobacterium pseudolongum]	-0.0755456	0.00653521	2.18474
gi|651884110|ref|WP_026643817.1| adenylosuccinate synthase [Bifidobacterium pseudolongum]	-0.0344986	0.00664199	2.1777
gi|705415029|ref|WP_033502092.1| histidine--tRNA ligase [Bifidobacterium pseudolongum]	-0.106222	0.00679419	2.16786
gi|651884452|ref|WP_026644151.1| formate--tetrahydrofolate ligase [Bifidobacterium pseudolongum]	0.0279134	0.00699336	2.15531
gi|1269829937|gb|ATO40743.1| cell division protein [Bifidobacterium pseudolongum subsp. globosum DSM 20092]	-0.120546	0.00713216	2.14678
gi|705415032|ref|WP_033502093.1| response regulator transcription factor [Bifidobacterium pseudolongum]	-0.0456762	0.00724822	2.13977
gi|651884192|ref|WP_026643897.1| ParB/RepB/Spo0J family partition protein [Bifidobacterium pseudolongum]	-0.0515905	0.00724822	2.13977
gi|551237874|ref|WP_022858313.1| RNA-binding protein [Bifidobacterium pseudolongum]	0.0499006	0.00729041	2.13725
gi|651883511|ref|WP_026643223.1| glucose-6-phosphate dehydrogenase assembly protein OpcA [Bifidobacterium pseudolongum]	-0.0610854	0.00729041	2.13725
gi|651883844|ref|WP_026643554.1| glucose PTS transporter subunit IIA [Bifidobacterium pseudolongum]	0.0253185	0.00733924	2.13435
gi|551237809|ref|WP_022858249.1| phosphoglucomutase (alpha-D-glucose-1,6-bisphosphate-dependent) [Bifidobacterium pseudolongum]	-0.0284499	0.00733924	2.13435
gi|1269829349|gb|ATO40155.1| polyphosphate glucokinase [Bifidobacterium pseudolongum subsp. globosum DSM 20092]	0.0271032	0.00737781	2.13207
gi|651883668|ref|WP_026643379.1| carbamoyl-phosphate synthase large subunit [Bifidobacterium pseudolongum]	-0.0713665	0.00739046	2.13133
gi|551237790|ref|WP_022858230.1| 50S ribosomal protein L30 [Bifidobacterium pseudolongum]	0.0597119	0.00752288	2.12362
gi|1269829263|gb|ATO40069.1| hypothetical protein BP20092_05260 [Bifidobacterium pseudolongum subsp. globosum DSM 20092]	0.0566426	0.00757443	2.12065
gi|651883674|ref|WP_026643385.1| formate-dependent phosphoribosylglycinamide formyltransferase [Bifidobacterium pseudolongum]	-0.0736537	0.00761331	2.11843
gi|1269828864|gb|ATO39670.1| hypothetical protein BP20092_02840 [Bifidobacterium pseudolongum subsp. globosum DSM 20092]	0.0682171	0.0076995	2.11354
gi|651884292|ref|WP_026643995.1| 4-hydroxy-3-methylbut-2-enyl diphosphate reductase [Bifidobacterium pseudolongum]	0.066673	0.00780938	2.10738
gi|651884273|ref|WP_026643977.1| trigger factor [Bifidobacterium pseudolongum]	-0.0650839	0.0078453	2.10539
gi|651884553|ref|WP_026644244.1| glycoside hydrolase family 13 protein [Bifidobacterium pseudolongum]	0.0396126	0.00789702	2.10254
gi|651884157|ref|WP_026643863.1| Asp-tRNA(Asn)/Glu-tRNA(Gln) amidotransferase subunit GatC [Bifidobacterium pseudolongum]	0.0607918	0.00794243	2.10005
gi|1269829843|gb|ATO40649.1| N-acyl-L-amino acid amidohydrolase [Bifidobacterium pseudolongum subsp. globosum DSM 20092];gi|1172315992|ref|WP_080699271.1| amidohydrolase [Bifidobacterium pseudolongum];gi|1271528211|ref|WP_099309728.1| amidohydrolase [Bifid	0.0543496	0.00799905	2.09696
gi|651884079|ref|WP_026643786.1| sterol carrier family protein [Bifidobacterium pseudolongum]	-0.0514922	0.00804321	2.09457
gi|651883571|ref|WP_026643282.1| tyrosine--tRNA ligase [Bifidobacterium pseudolongum]	-0.0565753	0.00813654	2.08956
gi|551238422|ref|WP_022858854.1| 50S ribosomal protein L28 [Bifidobacterium pseudolongum]	0.0594114	0.00826991	2.0825
gi|651884156|ref|WP_026643862.1| Asp-tRNA(Asn)/Glu-tRNA(Gln) amidotransferase subunit GatA [Bifidobacterium pseudolongum]	-0.0229884	0.00842255	2.07456
gi|651884433|ref|WP_026644132.1| RNA degradosome polyphosphate kinase [Bifidobacterium pseudolongum]	-0.0904714	0.00852179	2.06947
gi|551237787|ref|WP_022858227.1| 50S ribosomal protein L6 [Bifidobacterium pseudolongum]	-0.0713938	0.00858217	2.0664
gi|651884262|ref|WP_026643966.1| dUTP diphosphatase [Bifidobacterium pseudolongum]	-0.0614466	0.00862458	2.06426
gi|651884443|ref|WP_026644142.1| aspartate-semialdehyde dehydrogenase [Bifidobacterium pseudolongum]	0.021017	0.00902589	2.04451
gi|651883573|ref|WP_026643284.1| argininosuccinate lyase [Bifidobacterium pseudolongum]	-0.0974767	0.00929677	2.03167
gi|651884269|ref|WP_026643973.1| NAD+ synthase [Bifidobacterium pseudolongum]	-0.0866998	0.00930549	2.03126
gi|651883663|ref|WP_026643374.1| methionine adenosyltransferase [Bifidobacterium pseudolongum]	-0.0945738	0.00932437	2.03038
gi|651883373|ref|WP_026643085.1| DNA-binding protein WhiA [Bifidobacterium pseudolongum]	-0.1243	0.0093829	2.02766
gi|1269828896|gb|ATO39702.1| ABC transporter substrate-binding protein [Bifidobacterium pseudolongum subsp. globosum DSM 20092]	0.0895837	0.0095652	2.01931
gi|651883749|ref|WP_026643460.1| citrate synthase [Bifidobacterium pseudolongum]	-0.0679974	0.00978458	2.00946
gi|651884543|ref|WP_026644235.1| isoprenyl transferase [Bifidobacterium pseudolongum]	-0.0662163	0.00992298	2.00336
gi|651883523|ref|WP_026643235.1| redox-regulated ATPase YchF [Bifidobacterium pseudolongum]	-0.0227207	0.0102522	1.98918
gi|651884283|ref|WP_026643986.1| aminopeptidase P family protein [Bifidobacterium pseudolongum]	-0.0231879	0.010282	1.98792
gi|651883457|ref|WP_026643169.1| glutamine-hydrolyzing GMP synthase [Bifidobacterium pseudolongum]	-0.0710057	0.010282	1.98792
gi|1269829665|gb|ATO40471.1| hypothetical protein BP20092_07650 [Bifidobacterium pseudolongum subsp. globosum DSM 20092]	-0.104859	0.0102826	1.9879
gi|551238482|ref|WP_022858911.1| co-chaperone GroES [Bifidobacterium pseudolongum]	0.0476138	0.0111917	1.9511
gi|651884245|ref|WP_026643949.1| preprotein translocase subunit SecA [Bifidobacterium pseudolongum]	-0.192068	0.0112172	1.95011
gi|1269828746|gb|ATO39552.1| homoserine dehydrogenase [Bifidobacterium pseudolongum subsp. globosum DSM 20092]	0.018244	0.0112736	1.94794
gi|490389612|ref|WP_004269067.1| MULTISPECIES: 30S ribosomal protein S12 [Bifidobacterium]	-0.136522	0.0115782	1.93636
gi|1269829753|gb|ATO40559.1| penicillin-binding protein [Bifidobacterium pseudolongum subsp. globosum DSM 20092];gi|1172316009|ref|WP_080699288.1| penicillin-binding protein [Bifidobacterium pseudolongum]	0.0554273	0.0116149	1.93498
gi|551237597|ref|WP_022858039.1| imidazoleglycerol-phosphate dehydratase HisB [Bifidobacterium pseudolongum]	-0.0861784	0.0116374	1.93415
gi|1172315960|ref|WP_080699239.1| anaerobic ribonucleoside-triphosphate reductase activating protein [Bifidobacterium pseudolongum];gi|1269829819|gb|ATO40625.1| anaerobic ribonucleoside-triphosphate reductase activating protein [Bifidobacterium pseudolongu	-0.0969142	0.0117961	1.92826
gi|1269828813|gb|ATO39619.1| hypothetical protein BP20092_02530 [Bifidobacterium pseudolongum subsp. globosum DSM 20092]	0.0750567	0.0119826	1.92145
gi|551237156|ref|WP_022857601.1| Fe-S cluster assembly ATPase SufC [Bifidobacterium pseudolongum]	-0.108658	0.0121291	1.91617
gi|1269829249|gb|ATO40055.1| electron transporter [Bifidobacterium pseudolongum subsp. globosum DSM 20092]	0.0630696	0.0124329	1.90543
gi|651883971|ref|WP_026643680.1| nucleotide sugar dehydrogenase [Bifidobacterium pseudolongum]	-0.0365511	0.0129892	1.88642
gi|651883310|ref|WP_026643022.1| ribosome recycling factor [Bifidobacterium pseudolongum]	0.0480756	0.0138869	1.8574
gi|651883924|ref|WP_026643633.1| phosphoglucosamine mutase [Bifidobacterium pseudolongum]	-0.0134251	0.0138869	1.8574
gi|651883428|ref|WP_026643140.1| Fe-S cluster assembly protein SufD [Bifidobacterium pseudolongum]	-0.0630492	0.0141235	1.85006
gi|651884084|ref|WP_026643791.1| cell division protein CrgA [Bifidobacterium pseudolongum]	0.0277621	0.0144621	1.83977
gi|705415277|ref|WP_033502175.1| peptide-methionine (R)-S-oxide reductase MsrB [Bifidobacterium pseudolongum]	-0.0504413	0.014613	1.83526
gi|651883319|ref|WP_026643031.1| ATP phosphoribosyltransferase [Bifidobacterium pseudolongum]	-0.0737512	0.0146625	1.83379
gi|551237786|ref|WP_022858226.1| 30S ribosomal protein S8 [Bifidobacterium pseudolongum]	-0.0545396	0.0146743	1.83344
gi|651884184|ref|WP_026643889.1| DNA polymerase III subunit beta [Bifidobacterium pseudolongum]	-0.0338037	0.0148437	1.82846
gi|916985437|ref|WP_051592149.1| DivIVA domain-containing protein [Bifidobacterium pseudolongum]	-0.053321	0.0152553	1.81658
gi|651884227|ref|WP_026643932.1| threonine ammonia-lyase [Bifidobacterium pseudolongum]	-0.0947582	0.0152553	1.81658
gi|551238057|ref|WP_022858494.1| hypoxanthine phosphoribosyltransferase [Bifidobacterium pseudolongum]	-0.158053	0.0152553	1.81658
gi|651883409|ref|WP_026643121.1| 30S ribosomal protein S20 [Bifidobacterium pseudolongum]	0.0627001	0.0153856	1.81289
gi|1172316000|ref|WP_080699279.1| phasin family protein [Bifidobacterium pseudolongum]	0.0466221	0.0155553	1.80812
gi|551237323|ref|WP_022857767.1| elongation factor P [Bifidobacterium pseudolongum]	-0.0434354	0.0156007	1.80685
gi|651884077|ref|WP_026643784.1| tryptophan--tRNA ligase [Bifidobacterium pseudolongum]	-0.0602516	0.0157183	1.80359
gi|551237408|ref|WP_022857851.1| AAA family ATPase [Bifidobacterium pseudolongum]	0.0356337	0.0164495	1.78385
gi|1269828533|gb|ATO39339.1| hypothetical protein BP20092_00760 [Bifidobacterium pseudolongum subsp. globosum DSM 20092]	0.0707018	0.0166528	1.77851
gi|651884172|ref|WP_026643878.1| 50S ribosomal protein L9 [Bifidobacterium pseudolongum]	-0.0301534	0.0168149	1.77431
gi|651883401|ref|WP_026643113.1| tRNA (adenine-N1)-methyltransferase [Bifidobacterium pseudolongum]	-0.0785523	0.0170753	1.76763
gi|651883506|ref|WP_026643218.1| nucleoside 2-deoxyribosyltransferase [Bifidobacterium pseudolongum]	-0.0370692	0.0173295	1.76121
gi|651883305|ref|WP_026643017.1| GuaB3 family IMP dehydrogenase-related protein [Bifidobacterium pseudolongum]	0.0193415	0.0180339	1.74391
gi|705415768|ref|WP_033502353.1| FAD-dependent oxidoreductase [Bifidobacterium pseudolongum]	-0.0830279	0.0182002	1.73992
gi|651884293|ref|WP_026643996.1| Cys-tRNA(Pro) deacylase [Bifidobacterium pseudolongum]	0.0505697	0.0185413	1.73186
gi|651884177|ref|WP_026643882.1| NADP-specific glutamate dehydrogenase [Bifidobacterium pseudolongum]	0.0369921	0.0187451	1.72711
gi|1269829451|gb|ATO40257.1| ABC transporter substrate-binding protein [Bifidobacterium pseudolongum subsp. globosum DSM 20092]	-0.0852108	0.0190853	1.7193
gi|651883478|ref|WP_026643190.1| 1,4-alpha-glucan branching protein GlgB [Bifidobacterium pseudolongum]	-0.082794	0.0199538	1.69997
gi|1269829658|gb|ATO40464.1| 2-C-methyl-D-erythritol 4-phosphate cytidylyltransferase [Bifidobacterium pseudolongum subsp. globosum DSM 20092]	-0.031376	0.0204855	1.68855
gi|551237322|ref|WP_022857766.1| transcription antitermination factor NusB [Bifidobacterium pseudolongum]	-0.127332	0.020614	1.68584
gi|651883561|ref|WP_026643272.1| threonine synthase [Bifidobacterium pseudolongum]	0.0391314	0.021447	1.66863
gi|651884063|ref|WP_026643770.1| hemolysin family protein [Bifidobacterium pseudolongum]	-0.0434549	0.0215167	1.66723
gi|551237782|ref|WP_022858222.1| 30S ribosomal protein S17 [Bifidobacterium pseudolongum]	0.0533595	0.0221048	1.65551
gi|1269828461|gb|ATO39267.1| transcriptional regulator [Bifidobacterium pseudolongum subsp. globosum DSM 20092]	0.0448297	0.0233442	1.63182
gi|1269828520|gb|ATO39326.1| FHA domain-containing protein [Bifidobacterium pseudolongum subsp. globosum DSM 20092]	0.0633552	0.0240696	1.61853
gi|916985333|ref|WP_051592045.1| succinyl-diaminopimelate desuccinylase [Bifidobacterium pseudolongum]	-0.0505693	0.0241327	1.61739
gi|1269828572|gb|ATO39378.1| flavoprotein [Bifidobacterium pseudolongum subsp. globosum DSM 20092]	-0.0235288	0.0241502	1.61708
gi|651883857|ref|WP_026643567.1| lysine--tRNA ligase [Bifidobacterium pseudolongum]	-0.0301881	0.0241503	1.61708
gi|651884466|ref|WP_026644164.1| HD domain-containing protein [Bifidobacterium pseudolongum]	-0.0555213	0.0246554	1.60809
gi|1269829846|gb|ATO40652.1| methyltransferase [Bifidobacterium pseudolongum subsp. globosum DSM 20092]	-0.0350893	0.0248088	1.60539
gi|651883365|ref|WP_026643077.1| transaldolase [Bifidobacterium pseudolongum]	0.00788112	0.0255864	1.59199
gi|651884270|ref|WP_026643974.1| formate C-acetyltransferase [Bifidobacterium pseudolongum]	0.0154689	0.0266687	1.574
gi|551237178|ref|WP_022857623.1| Holliday junction resolvase RuvX [Bifidobacterium pseudolongum]	-0.0455489	0.0267597	1.57252
gi|651884455|ref|WP_026644153.1| UDP-galactopyranose mutase [Bifidobacterium pseudolongum];gi|1269828688|gb|ATO39494.1| UDP-galactopyranose mutase [Bifidobacterium pseudolongum subsp. globosum DSM 20092]	-0.0932554	0.0268898	1.57041
gi|651884546|ref|WP_026644238.1| 1-deoxy-D-xylulose-5-phosphate reductoisomerase [Bifidobacterium pseudolongum]	-0.0411779	0.0270288	1.56817
gi|651884207|ref|WP_026643912.1| thioredoxin domain-containing protein [Bifidobacterium pseudolongum]	-0.0422706	0.0271269	1.5666
gi|651884514|ref|WP_026644209.1| D-alanine--D-alanine ligase [Bifidobacterium pseudolongum]	-0.0408359	0.0271866	1.56564
gi|1269829810|gb|ATO40616.1| oxidoreductase [Bifidobacterium pseudolongum subsp. globosum DSM 20092];gi|2188128227|ref|WP_236822959.1| NADH:flavin oxidoreductase/NADH oxidase [Bifidobacterium pseudolongum]	-0.0411973	0.0271866	1.56564
gi|1269828618|gb|ATO39424.1| haloacid dehalogenase [Bifidobacterium pseudolongum subsp. globosum DSM 20092]	-0.0233005	0.0272006	1.56542
gi|651884451|ref|WP_026644150.1| C69 family dipeptidase [Bifidobacterium pseudolongum]	-0.0628592	0.0297976	1.52582
gi|490389161|ref|WP_004268616.1| MULTISPECIES: 30S ribosomal protein S11 [Bifidobacterium]	0.039332	0.0303743	1.51749
gi|651883317|ref|WP_026643029.1| ribulose-phosphate 3-epimerase [Bifidobacterium pseudolongum]	-0.011577	0.0305852	1.51449
gi|651884359|ref|WP_026644061.1| glycine--tRNA ligase [Bifidobacterium pseudolongum]	-0.021493	0.0310851	1.50745
gi|651884477|ref|WP_026644174.1| cysteine ABC transporter substrate-binding protein [Bifidobacterium pseudolongum]	-0.0230027	0.0311355	1.50674
gi|651883833|ref|WP_026643543.1| adenylate kinase [Bifidobacterium pseudolongum]	0.0411422	0.0311859	1.50604
gi|651884426|ref|WP_026644126.1| extracellular solute-binding protein [Bifidobacterium pseudolongum]	0.0299153	0.0313176	1.50421
gi|651883834|ref|WP_026643544.1| 50S ribosomal protein L17 [Bifidobacterium pseudolongum]	-0.0915176	0.0313464	1.50381
gi|651883789|ref|WP_026643499.1| U32 family peptidase [Bifidobacterium pseudolongum]	-0.0306908	0.0316509	1.49961
gi|1269828429|gb|ATO39235.1| hypothetical protein BP20092_00100 [Bifidobacterium pseudolongum subsp. globosum DSM 20092]	0.0223014	0.0338631	1.47027
gi|1269828797|gb|ATO39603.1| alpha/beta hydrolase [Bifidobacterium pseudolongum subsp. globosum DSM 20092]	-0.0509693	0.0350997	1.4547
gi|1269829177|gb|ATO39983.1| peroxiredoxin [Bifidobacterium pseudolongum subsp. globosum DSM 20092]	0.0341295	0.0354913	1.44988
gi|651883363|ref|WP_026643075.1| molecular chaperone DnaJ [Bifidobacterium pseudolongum]	-0.041355	0.0354913	1.44988
gi|651883703|ref|WP_026643414.1| S-ribosylhomocysteine lyase [Bifidobacterium pseudolongum]	-0.0302473	0.0360309	1.44333
gi|651884296|ref|WP_026643999.1| translation initiation factor IF-3 [Bifidobacterium pseudolongum]	-0.124426	0.0370317	1.43143
gi|651884343|ref|WP_026644045.1| L-lactate dehydrogenase [Bifidobacterium pseudolongum]	-0.0202852	0.0371438	1.43011
gi|651883615|ref|WP_026643326.1| YhbY family RNA-binding protein [Bifidobacterium pseudolongum]	0.0347469	0.0371783	1.42971
gi|916985378|ref|WP_051592090.1| nucleotidyltransferase domain-containing protein [Bifidobacterium pseudolongum]	-0.0555404	0.038424	1.4154
gi|651883326|ref|WP_026643038.1| HAD hydrolase-like protein [Bifidobacterium pseudolongum]	-0.0394734	0.0401792	1.396
gi|1269829639|gb|ATO40445.1| FmdB family transcriptional regulator [Bifidobacterium pseudolongum subsp. globosum DSM 20092]	0.0381681	0.0413045	1.384
gi|1269828886|gb|ATO39692.1| hypothetical protein BP20092_03000 [Bifidobacterium pseudolongum subsp. globosum DSM 20092]	0.0499306	0.041433	1.38265
gi|651883962|ref|WP_026643671.1| bifunctional dTDP-4-dehydrorhamnose 3,5-epimerase family protein/NAD(P)-dependent oxidoreductase [Bifidobacterium pseudolongum]	-0.0154388	0.0417207	1.37965
gi|651883686|ref|WP_026643397.1| phosphoribosylformylglycinamidine cyclo-ligase [Bifidobacterium pseudolongum]	-0.0290559	0.0418385	1.37842
gi|1269828693|gb|ATO39499.1| single-stranded DNA-binding protein [Bifidobacterium pseudolongum subsp. globosum DSM 20092]	-0.0348959	0.0426058	1.37053
gi|651884348|ref|WP_026644050.1| type I glutamate--ammonia ligase [Bifidobacterium pseudolongum]	-0.0618436	0.0479301	1.31939
gi|651883946|ref|WP_026643655.1| quinone-dependent dihydroorotate dehydrogenase [Bifidobacterium pseudolongum]	-0.0325513	0.0479509	1.3192
gi|551237794|ref|WP_022858234.1| 30S ribosomal protein S13 [Bifidobacterium pseudolongum]	-0.0524854	0.0500836	1.3003
gi|651884357|ref|WP_026644059.1| cell division protein FtsZ [Bifidobacterium pseudolongum]	0.0102736	0.0507382	1.29466
gi|651884464|ref|WP_026644162.1| glycosyltransferase [Bifidobacterium pseudolongum]	-0.0551432	0.0532604	1.2736
gi|551237357|ref|WP_022857801.1| 5-(carboxyamino)imidazole ribonucleotide mutase [Bifidobacterium pseudolongum]	-0.024306	0.0535161	1.27152
gi|651883637|ref|WP_026643348.1| cold shock domain-containing protein [Bifidobacterium pseudolongum]	-0.0944856	0.0536285	1.2706
gi|651884005|ref|WP_026643713.1| 50S ribosomal protein L1 [Bifidobacterium pseudolongum]	-0.0402075	0.0569613	1.24442
gi|651883392|ref|WP_026643104.1| orotidine-5-phosphate decarboxylase [Bifidobacterium pseudolongum]	-0.0259913	0.0573669	1.24134
gi|651883978|ref|WP_026643687.1| pyridoxal 5-phosphate synthase lyase subunit PdxS [Bifidobacterium pseudolongum]	0.0281232	0.0577148	1.23871
gi|651884340|ref|WP_026644042.1| transcriptional regulator NrdR [Bifidobacterium pseudolongum]	-0.0562789	0.0580343	1.23632
gi|916985320|ref|WP_051592032.1| nicotinate phosphoribosyltransferase [Bifidobacterium pseudolongum]	-0.0202685	0.0594182	1.22608
gi|651883664|ref|WP_026643375.1| DNA-directed RNA polymerase subunit omega [Bifidobacterium pseudolongum]	0.0324641	0.0599998	1.22185
gi|1269828831|gb|ATO39637.1| peptidase S10 [Bifidobacterium pseudolongum subsp. globosum DSM 20092]	-0.0814826	0.0602658	1.21993
gi|651884006|ref|WP_026643714.1| 50S ribosomal protein L11 [Bifidobacterium pseudolongum]	-0.0321051	0.0606603	1.2171
gi|651884080|ref|WP_026643787.1| glycogen/starch/alpha-glucan phosphorylase [Bifidobacterium pseudolongum]	-0.0242358	0.0617011	1.20971
gi|1269829420|gb|ATO40226.1| hypothetical protein BP20092_06195 [Bifidobacterium pseudolongum subsp. globosum DSM 20092]	0.0166098	0.0623321	1.20529
gi|1269828933|gb|ATO39739.1| UDP-N-acetylmuramoyl-tripeptide--D-alanyl-D-alanine ligase [Bifidobacterium pseudolongum subsp. globosum DSM 20092]	-0.0560191	0.0635867	1.19663
gi|651884144|ref|WP_026643850.1| inorganic diphosphatase [Bifidobacterium pseudolongum]	-0.0317944	0.0649088	1.1877
gi|651884123|ref|WP_026643829.1| diaminopimelate decarboxylase [Bifidobacterium pseudolongum]	-0.0224546	0.0655021	1.18374
gi|1269829329|gb|ATO40135.1| hypothetical protein BP20092_05665 [Bifidobacterium pseudolongum subsp. globosum DSM 20092]	-0.0179004	0.0665933	1.17657
gi|651884013|ref|WP_026643721.1| isopeptide-forming domain-containing fimbrial protein [Bifidobacterium pseudolongum];gi|1269829685|gb|ATO40491.1| hypothetical protein BP20092_07780 [Bifidobacterium pseudolongum subsp. globosum DSM 20092];gi|1271528254|ref	0.0464515	0.0675037	1.17067
gi|1239533272|ref|WP_095508345.1| recombinase RecA [Bifidobacterium pseudolongum];gi|551238313|ref|WP_022858747.1| recombinase RecA [Bifidobacterium pseudolongum]	-0.0110382	0.068486	1.1644
gi|1269829857|gb|ATO40663.1| transcription elongation factor GreA [Bifidobacterium pseudolongum subsp. globosum DSM 20092]	0.0281187	0.0685517	1.16398
gi|651884141|ref|WP_026643847.1| oxalyl-CoA decarboxylase [Bifidobacterium pseudolongum]	-0.0220048	0.0712586	1.14716
gi|1269829078|gb|ATO39884.1| hypothetical protein BP20092_04155 [Bifidobacterium pseudolongum subsp. globosum DSM 20092]	-0.017213	0.0712722	1.14708
gi|705415548|ref|WP_033502281.1| tRNA guanosine(34) transglycosylase Tgt [Bifidobacterium pseudolongum]	-0.0570002	0.0716607	1.14472
gi|551237083|ref|WP_022857528.1| transketolase [Bifidobacterium pseudolongum]	-0.0140117	0.0733908	1.13436
gi|651883309|ref|WP_026643021.1| UMP kinase [Bifidobacterium pseudolongum]	-0.0614201	0.0746685	1.12686
gi|651883382|ref|WP_026643094.1| alkyl hydroperoxide reductase subunit C [Bifidobacterium pseudolongum]	0.031578	0.0747254	1.12653
gi|551237766|ref|WP_022858206.1| 50S ribosomal protein L13 [Bifidobacterium pseudolongum]	-0.0459177	0.075242	1.12354
gi|651883957|ref|WP_026643666.1| thioredoxin family protein [Bifidobacterium pseudolongum]	0.0264133	0.076268	1.11766
gi|651884118|ref|WP_026643825.1| ketol-acid reductoisomerase [Bifidobacterium pseudolongum]	0.00923141	0.0762873	1.11755
gi|1269829529|gb|ATO40335.1| glycosyl transferase [Bifidobacterium pseudolongum subsp. globosum DSM 20092]	-0.0193573	0.080272	1.09544
gi|551237011|ref|WP_022857456.1| NADP-dependent isocitrate dehydrogenase [Bifidobacterium pseudolongum]	-0.0361631	0.0803509	1.09501
gi|651883396|ref|WP_026643108.1| aspartate carbamoyltransferase [Bifidobacterium pseudolongum]	-0.0290488	0.080659	1.09335
gi|916985212|ref|WP_051591924.1| glutamate synthase large subunit [Bifidobacterium pseudolongum]	-0.0600611	0.0897572	1.04693
gi|490389115|ref|WP_004268570.1| MULTISPECIES: 30S ribosomal protein S10 [Bacteria]	0.0242123	0.0921107	1.03569
gi|916985321|ref|WP_051592033.1| acetolactate synthase large subunit [Bifidobacterium pseudolongum]	-0.0312617	0.093951	1.0271
gi|651883787|ref|WP_026643497.1| aldo/keto reductase [Bifidobacterium pseudolongum]	-0.0259904	0.0941827	1.02603
gi|1269828902|gb|ATO39708.1| hypothetical protein BP20092_03090 [Bifidobacterium pseudolongum subsp. globosum DSM 20092]	-0.0295229	0.0953152	1.02084
gi|651883405|ref|WP_026643117.1| glutamate synthase subunit beta [Bifidobacterium pseudolongum]	-0.0172273	0.0954573	1.02019
gi|551237024|ref|WP_022857469.1| imidazole glycerol phosphate synthase subunit HisF [Bifidobacterium pseudolongum]	-0.050407	0.0999584	1.00018
gi|1269829195|gb|ATO40001.1| HAD family hydrolase [Bifidobacterium pseudolongum subsp. globosum DSM 20092]	-0.0119544	0.10575	0.975719
gi|651883343|ref|WP_026643055.1| YebC/PmpR family DNA-binding transcriptional regulator [Bifidobacterium pseudolongum]	-0.0207001	0.106722	0.971747
gi|651883912|ref|WP_026643621.1| anaerobic ribonucleoside-triphosphate reductase [Bifidobacterium pseudolongum]	-0.0299496	0.108119	0.966099
gi|1269829929|gb|ATO40735.1| hypothetical protein BP20092_07620 [Bifidobacterium pseudolongum subsp. globosum DSM 20092]	0.0358844	0.10885	0.96317
gi|1269829032|gb|ATO39838.1| peptidylprolyl isomerase [Bifidobacterium pseudolongum subsp. globosum DSM 20092]	0.0183456	0.109305	0.96136
gi|651883672|ref|WP_026643383.1| aminotransferase class I/II-fold pyridoxal phosphate-dependent enzyme [Bifidobacterium pseudolongum]	-0.0152081	0.116148	0.93499
gi|1269829328|gb|ATO40134.1| dipeptidase [Bifidobacterium pseudolongum subsp. globosum DSM 20092]	-0.0169342	0.12246	0.912005
gi|1269829918|gb|ATO40724.1| Zn-dependent alcohol dehydrogenase [Bifidobacterium pseudolongum subsp. globosum DSM 20092];gi|1976454322|ref|WP_202961606.1| zinc-dependent alcohol dehydrogenase family protein [Bifidobacterium pseudolongum]	-0.00598068	0.124157	0.906029
gi|651883927|ref|WP_026643636.1| 4-hydroxy-tetrahydrodipicolinate reductase [Bifidobacterium pseudolongum]	-0.0191789	0.129215	0.888686
gi|651884139|ref|WP_026643845.1| formyl-CoA transferase [Bifidobacterium pseudolongum]	-0.0153296	0.131516	0.881021
gi|651884494|ref|WP_026644190.1| energy-dependent translational throttle protein EttA [Bifidobacterium pseudolongum]	-0.0208692	0.133936	0.873104
gi|651883387|ref|WP_026643099.1| putative addiction module antidote protein [Bifidobacterium pseudolongum]	0.028946	0.134134	0.87246
gi|1269829627|gb|ATO40433.1| AbrB family transcriptional regulator [Bifidobacterium pseudolongum subsp. globosum DSM 20092]	0.0277274	0.135565	0.867852
gi|651884450|ref|WP_026644149.1| phosphoenolpyruvate--protein phosphotransferase [Bifidobacterium pseudolongum]	-0.00949533	0.139244	0.856223
gi|1269828596|gb|ATO39402.1| hypothetical protein BP20092_01120 [Bifidobacterium pseudolongum subsp. globosum DSM 20092]	-0.0328651	0.139244	0.856223
gi|651883513|ref|WP_026643225.1| NADP-dependent phosphogluconate dehydrogenase [Bifidobacterium pseudolongum]	0.00838226	0.141403	0.849543
gi|651883898|ref|WP_026643607.1| NAD(P)H-dependent oxidoreductase [Bifidobacterium pseudolongum]	0.0414812	0.14185	0.848172
gi|551237052|ref|WP_022857497.1| succinate--CoA ligase subunit alpha [Bifidobacterium pseudolongum]	-0.0277282	0.142414	0.846448
gi|1269828912|gb|ATO39718.1| histidinol dehydrogenase [Bifidobacterium pseudolongum subsp. globosum DSM 20092];gi|551237599|ref|WP_022858041.1| histidinol dehydrogenase [Bifidobacterium pseudolongum]	-0.0109898	0.142758	0.8454
gi|705415559|ref|WP_033502287.1| hypothetical protein [Bifidobacterium pseudolongum]	-0.0090699	0.142811	0.845239
gi|651884382|ref|WP_026644083.1| C69 family dipeptidase [Bifidobacterium pseudolongum]	-0.0335836	0.144134	0.841232
gi|1269829060|gb|ATO39866.1| hypothetical protein BP20092_04025 [Bifidobacterium pseudolongum subsp. globosum DSM 20092]	-0.0403549	0.147495	0.831223
gi|651884418|ref|WP_026644118.1| DnaJ domain-containing protein [Bifidobacterium pseudolongum]	-0.00735644	0.147779	0.830387
gi|1269829015|gb|ATO39821.1| 1-acyl-sn-glycerol-3-phosphate acyltransferase [Bifidobacterium pseudolongum subsp. globosum DSM 20092]	-0.039363	0.150441	0.822635
gi|551237668|ref|WP_022858109.1| DUF5701 family protein [Bifidobacterium pseudolongum]	-0.054526	0.153687	0.813362
gi|651884350|ref|WP_026644052.1| bifunctional 1-(5-phosphoribosyl)-5-((5-phosphoribosylamino)methylideneamino)imidazole-4-carboxamide isomerase/phosphoribosylanthranilate isomerase PriA [Bifidobacterium pseudolongum]	-0.0186244	0.157975	0.80141
gi|1271528217|ref|WP_099309734.1| hypothetical protein [Bifidobacterium pseudolongum]	0.0235892	0.159411	0.797483
gi|651883581|ref|WP_026643292.1| phenylalanine--tRNA ligase subunit beta [Bifidobacterium pseudolongum]	-0.0114237	0.159736	0.796598
gi|651884481|ref|WP_026644178.1| diaminopimelate epimerase [Bifidobacterium pseudolongum]	-0.0264675	0.159736	0.796598
gi|651884407|ref|WP_026644107.1| methionine--tRNA ligase [Bifidobacterium pseudolongum]	-0.0429026	0.159736	0.796598
gi|651884031|ref|WP_026643739.1| acetolactate synthase small subunit [Bifidobacterium pseudolongum]	-0.0349514	0.160188	0.795369
gi|551237784|ref|WP_022858224.1| 50S ribosomal protein L24 [Bifidobacterium pseudolongum]	-0.0272042	0.161347	0.792239
gi|1269829700|gb|ATO40506.1| non-canonical purine NTP pyrophosphatase [Bifidobacterium pseudolongum subsp. globosum DSM 20092]	-0.0257018	0.169979	0.769604
gi|651884370|ref|WP_026644071.1| uracil phosphoribosyltransferase [Bifidobacterium pseudolongum]	-0.00637702	0.17706	0.751881
gi|651883362|ref|WP_026643074.1| fructosamine kinase family protein [Bifidobacterium pseudolongum]	0.0164807	0.177351	0.751167
gi|651883652|ref|WP_026643363.1| adenylosuccinate lyase [Bifidobacterium pseudolongum]	-0.0168269	0.179954	0.744839
gi|651884419|ref|WP_026644119.1| nucleotide exchange factor GrpE [Bifidobacterium pseudolongum]	-0.0352536	0.181418	0.74132
gi|551237775|ref|WP_022858215.1| 50S ribosomal protein L23 [Bifidobacterium pseudolongum]	-0.0365244	0.182002	0.739925
gi|651883598|ref|WP_026643309.1| type I glutamate--ammonia ligase [Bifidobacterium pseudolongum]	0.00874702	0.188484	0.724726
gi|551238545|ref|WP_022858968.1| 30S ribosomal protein S18 [Bifidobacterium pseudolongum]	0.0210686	0.201133	0.696517
gi|651883665|ref|WP_026643376.1| dihydroxy-acid dehydratase [Bifidobacterium pseudolongum]	-0.0128292	0.201597	0.695516
gi|651883888|ref|WP_026643598.1| lactaldehyde reductase [Bifidobacterium pseudolongum]	0.0116334	0.227289	0.643421
gi|651884427|ref|WP_026644127.1| alpha-amylase family glycosyl hydrolase [Bifidobacterium pseudolongum]	-0.0107461	0.232192	0.634153
gi|651883538|ref|WP_026643250.1| 2Fe-2S iron-sulfur cluster-binding protein [Bifidobacterium pseudolongum]	0.00856754	0.236594	0.625997
gi|705415709|ref|WP_033502335.1| 4-hydroxy-tetrahydrodipicolinate synthase [Bifidobacterium pseudolongum]	-0.0256821	0.247378	0.606639
gi|1269829642|gb|ATO40448.1| hypothetical protein BP20092_07510 [Bifidobacterium pseudolongum subsp. globosum DSM 20092];gi|651883808|ref|WP_026643518.1| FHA domain-containing protein [Bifidobacterium pseudolongum]	-0.0189742	0.249216	0.603424
gi|651884550|ref|WP_026644241.1| nitroreductase family protein [Bifidobacterium pseudolongum]	-0.0271307	0.252539	0.597672
gi|705415475|ref|WP_033502255.1| isochorismatase family protein [Bifidobacterium pseudolongum]	0.0103193	0.258	0.58838
gi|651883533|ref|WP_026643245.1| pyridoxamine kinase [Bifidobacterium pseudolongum]	0.00806414	0.264494	0.577584
gi|651884586|ref|WP_026644269.1| phenylpyruvate tautomerase MIF-related protein [Bifidobacterium pseudolongum]	0.019697	0.283623	0.547259
gi|551237205|ref|WP_022857649.1| ribosome silencing factor [Bifidobacterium pseudolongum]	0.015803	0.28524	0.544789
gi|1269828814|gb|ATO39620.1| hypothetical protein BP20092_02535 [Bifidobacterium pseudolongum subsp. globosum DSM 20092]	0.0262509	0.29144	0.535451
gi|651883819|ref|WP_026643529.1| succinyldiaminopimelate transaminase [Bifidobacterium pseudolongum]	-0.00769047	0.325071	0.488022
gi|651884512|ref|WP_026644207.1| UDP-N-acetylglucosamine 1-carboxyvinyltransferase [Bifidobacterium pseudolongum]	-0.0159119	0.337853	0.471273
gi|551237091|ref|WP_022857536.1| phosphoglycerate kinase [Bifidobacterium pseudolongum]	0.00545112	0.34132	0.466839
gi|489910420|ref|WP_003813834.1| MULTISPECIES: 30S ribosomal protein S7 [Bifidobacterium]	-0.0187916	0.344885	0.462326
gi|651884320|ref|WP_026644023.1| aconitate hydratase AcnA [Bifidobacterium pseudolongum]	-0.00910189	0.358672	0.445303
gi|651884037|ref|WP_026643745.1| signal recognition particle protein [Bifidobacterium pseudolongum]	-0.0308218	0.366273	0.436195
gi|651883923|ref|WP_026643632.1| C45 family autoproteolytic acyltransferase/hydolase [Bifidobacterium pseudolongum]	0.0118645	0.367379	0.434885
gi|1269829037|gb|ATO39843.1| hypothetical protein BP20092_03865 [Bifidobacterium pseudolongum subsp. globosum DSM 20092]	0.0248725	0.370053	0.431737
gi|651883393|ref|WP_026643105.1| dihydroorotase [Bifidobacterium pseudolongum]	-0.0202963	0.372506	0.428866
gi|651883817|ref|WP_026643527.1| FAD-binding protein [Bifidobacterium pseudolongum]	0.00442403	0.393561	0.404988
gi|651884297|ref|WP_026644000.1| 50S ribosomal protein L35 [Bifidobacterium pseudolongum]	-0.0016958	0.393561	0.404988
gi|705415154|ref|WP_033502131.1| phosphoserine transaminase [Bifidobacterium pseudolongum]	-0.0027467	0.393561	0.404988
gi|651883823|ref|WP_026643533.1| 4-alpha-glucanotransferase [Bifidobacterium pseudolongum]	-0.00785058	0.393561	0.404988
gi|651883865|ref|WP_026643575.1| zinc-binding dehydrogenase [Bifidobacterium pseudolongum]	-0.00535308	0.400093	0.397839
gi|1575400775|ref|WP_129851275.1| type II toxin-antitoxin system RelB/DinJ family antitoxin [Bifidobacterium pseudolongum]	0.111392	0.42412	0.372512
gi|705415367|ref|WP_033502219.1| glutamate 5-kinase [Bifidobacterium pseudolongum]	-0.0112875	0.436818	0.359699
gi|651884441|ref|WP_026644140.1| recombination mediator RecR [Bifidobacterium pseudolongum]	0.0377142	0.44278	0.353812
gi|551238473|ref|WP_022858902.1| MULTISPECIES: 50S ribosomal protein L7/L12 [Bifidobacterium]	-0.0100101	0.44278	0.353812
gi|551238150|ref|WP_022858586.1| helix-turn-helix transcriptional regulator [Bifidobacterium pseudolongum]	0.0134198	0.443292	0.35331
gi|1269828633|gb|ATO39439.1| hypothetical protein BP20092_01385 [Bifidobacterium pseudolongum subsp. globosum DSM 20092]	0.039182	0.455905	0.341126
gi|651883693|ref|WP_026643404.1| 5-(carboxyamino)imidazole ribonucleotide synthase [Bifidobacterium pseudolongum]	0.0361606	0.456043	0.340994
gi|1269829101|gb|ATO39907.1| ABC transporter ATP-binding protein [Bifidobacterium pseudolongum subsp. globosum DSM 20092]	0.0336894	0.460577	0.336698
gi|651883318|ref|WP_026643030.1| phosphoribosyl-ATP diphosphatase [Bifidobacterium pseudolongum]	0.00895658	0.473965	0.324254
gi|651884127|ref|WP_026643833.1| tetratricopeptide repeat protein [Bifidobacterium pseudolongum]	0.00561977	0.476237	0.322177
gi|1269828947|gb|ATO39753.1| carbohydrate kinase [Bifidobacterium pseudolongum subsp. globosum DSM 20092]	0.0438925	0.489969	0.309832
gi|551237671|ref|WP_022858112.1| aspartate kinase [Bifidobacterium pseudolongum]	0.00679087	0.492528	0.30757
gi|651883921|ref|WP_026643630.1| APC family permease [Bifidobacterium pseudolongum]	0.014206	0.504862	0.296827
gi|651884164|ref|WP_026643870.1| fumarylacetoacetate hydrolase family protein [Bifidobacterium pseudolongum]	0.00642158	0.512221	0.290542
gi|651883578|ref|WP_026643289.1| bifunctional glutamate N-acetyltransferase/amino-acid acetyltransferase ArgJ [Bifidobacterium pseudolongum]	0.00623209	0.519771	0.284188
gi|651884554|ref|WP_026644245.1| ABC transporter substrate-binding protein [Bifidobacterium pseudolongum]	0.00402633	0.532322	0.273826
gi|1269829908|gb|ATO40714.1| CHAP domain-containing protein [Bifidobacterium pseudolongum subsp. globosum DSM 20092];gi|651883743|ref|WP_026643454.1| CHAP domain-containing protein [Bifidobacterium pseudolongum]	0.00795998	0.538164	0.269086
gi|1269829735|gb|ATO40541.1| glycerol-3-phosphate acyltransferase [Bifidobacterium pseudolongum subsp. globosum DSM 20092]	-0.00547018	0.538308	0.268969
gi|1172315961|ref|WP_080699240.1| Gfo/Idh/MocA family oxidoreductase [Bifidobacterium pseudolongum];gi|916985304|ref|WP_051592016.1| Gfo/Idh/MocA family oxidoreductase [Bifidobacterium pseudolongum]	-0.00549516	0.550259	0.259432
gi|651883631|ref|WP_026643342.1| alpha/beta fold hydrolase [Bifidobacterium pseudolongum]	0.00220497	0.557603	0.253675
gi|1269829165|gb|ATO39971.1| NAD(P) transhydrogenase subunit alpha [Bifidobacterium pseudolongum subsp. globosum DSM 20092]	0.00405705	0.558576	0.252917
gi|651883750|ref|WP_026643461.1| type I methionyl aminopeptidase [Bifidobacterium pseudolongum]	0.00260388	0.558576	0.252917
gi|1269828793|gb|ATO39599.1| hypothetical protein BP20092_02390 [Bifidobacterium pseudolongum subsp. globosum DSM 20092]	-0.00948745	0.562413	0.249944
gi|651883394|ref|WP_026643106.1| aspartate carbamoyltransferase regulatory subunit [Bifidobacterium pseudolongum]	-0.00451741	0.569705	0.24435
gi|1269829160|gb|ATO39966.1| histidine triad nucleotide-binding protein [Bifidobacterium pseudolongum subsp. globosum DSM 20092]	0.00678273	0.584748	0.233031
gi|651884530|ref|WP_026644223.1| helix-turn-helix transcriptional regulator [Bifidobacterium pseudolongum]	0.0819643	0.586807	0.231505
gi|651883643|ref|WP_026643354.1| uracil-DNA glycosylase [Bifidobacterium pseudolongum]	-0.0311114	0.615367	0.210865
gi|651883746|ref|WP_026643457.1| 2,3,4,5-tetrahydropyridine-2,6-dicarboxylate N-succinyltransferase [Bifidobacterium pseudolongum]	-0.00402034	0.64971	0.187281
gi|1269829859|gb|ATO40665.1| transcriptional regulator [Bifidobacterium pseudolongum subsp. globosum DSM 20092]	0.0850235	0.651123	0.186337
gi|651884030|ref|WP_026643738.1| DUF177 domain-containing protein [Bifidobacterium pseudolongum]	0.00874448	0.660273	0.180277
gi|651884522|ref|WP_026644216.1| hypothetical protein [Bifidobacterium pseudolongum];gi|1269828861|gb|ATO39667.1| hypothetical protein BP20092_02820 [Bifidobacterium pseudolongum subsp. globosum DSM 20092]	0.0589569	0.690918	0.160574
gi|651884521|ref|WP_026644215.1| PspA/IM30 family protein [Bifidobacterium pseudolongum]	-0.00460213	0.690918	0.160574
gi|1269829253|gb|ATO40059.1| FHA domain-containing protein [Bifidobacterium pseudolongum subsp. globosum DSM 20092]	0.00235265	0.766492	0.115493
gi|551237348|ref|WP_022857792.1| amidophosphoribosyltransferase [Bifidobacterium pseudolongum]	0.0442855	0.786032	0.10456
gi|1269828877|gb|ATO39683.1| peptidase [Bifidobacterium pseudolongum subsp. globosum DSM 20092]	0.0688596	0.81395	0.0894024
gi|1269828780|gb|ATO39586.1| hypothetical protein BP20092_02310 [Bifidobacterium pseudolongum subsp. globosum DSM 20092]	0.00457494	0.823302	0.0844409
gi|551237492|ref|WP_022857935.1| FHA domain-containing protein [Bifidobacterium pseudolongum]	0.00233342	0.827829	0.0820593
gi|651883410|ref|WP_026643122.1| branched-chain amino acid aminotransferase [Bifidobacterium pseudolongum]	-0.00162376	0.828117	0.0819082
gi|651883951|ref|WP_026643660.1| 3-isopropylmalate dehydrogenase [Bifidobacterium pseudolongum]	0.00257189	0.836017	0.0777849
gi|651884265|ref|WP_026643969.1| Cof-type HAD-IIB family hydrolase [Bifidobacterium pseudolongum]	0.0406891	0.841425	0.0749848
gi|651883880|ref|WP_026643590.1| UDP-glucose 4-epimerase GalE [Bifidobacterium pseudolongum]	-0.00090249	0.841425	0.0749848
gi|1269829361|gb|ATO40167.1| ABC transporter permease [Bifidobacterium pseudolongum subsp. globosum DSM 20092]	0.0267194	0.843042	0.0741509
gi|1269828452|gb|ATO39258.1| glycerophosphodiester phosphodiesterase [Bifidobacterium pseudolongum subsp. globosum DSM 20092]	0.000547996	0.865182	0.0628925
gi|1269829728|gb|ATO40534.1| AcrR family transcriptional regulator [Bifidobacterium pseudolongum subsp. globosum DSM 20092]	-0.00183659	0.883134	0.0539734
gi|916985238|ref|WP_051591950.1| Mrp/NBP35 family ATP-binding protein [Bifidobacterium pseudolongum]	0.0387931	0.888719	0.0512356
gi|651883618|ref|WP_026643329.1| metallopeptidase family protein [Bifidobacterium pseudolongum]	-0.00251964	0.889815	0.0507002
gi|651883540|ref|WP_026643252.1| TIGR00730 family Rossman fold protein [Bifidobacterium pseudolongum]	0.0859969	0.898174	0.0466395
gi|1269829084|gb|ATO39890.1| hypothetical protein BP20092_04185 [Bifidobacterium pseudolongum subsp. globosum DSM 20092]	0.00166104	0.921865	0.0353326
gi|651883851|ref|WP_026643561.1| PspC domain-containing protein [Bifidobacterium pseudolongum]	0.0326392	0.946803	0.0237402
gi|651883874|ref|WP_026643584.1| OsmC family protein [Bifidobacterium pseudolongum]	-0.000675712	0.967685	0.0142659
gi|490389138|ref|WP_004268593.1| MULTISPECIES: type Z 30S ribosomal protein S14 [Bifidobacterium]	0.00066948	0.968034	0.0141093
gi|651883726|ref|WP_026643437.1| DUF1295 domain-containing protein [Bifidobacterium pseudolongum]	0.0587508	0.996592	0.0014825
gi|651883842|ref|WP_026643552.1| ribose-5-phosphate isomerase RpiA [Bifidobacterium pseudolongum]	1.60868e-05	0.996592	0.0014825
