# Supplementary material for: Bifidobacterial genes upregulated by resistant starch investigated using multi-omics have orthologs in infant gut isolates
Source: ISME Commun. 2026 May 17;6(1):ycag136. doi: 10.1093/ismeco/ycag136 (PMC13271388; doi:10.1093/ismeco/ycag136)
Supplement: Supplementary_Table_S9_RNA_Full_Volcano_Plots_ycag136 [file supplementary_table_s9_rna_full_volcano_plots_ycag136.xlsx]

## Sheet: Sample Labelling Convention
Sample Name	Organism	Sample description	Time point (h)	Replicate
45-ino-3	B. pseudolongum subsp. globosum NCIMB 702245	Inoculum	0	3
45-ino-2	B. pseudolongum subsp. globosum NCIMB 702245	Inoculum	0	2
45-ino-1	B. pseudolongum subsp. globosum NCIMB 702245	Inoculum	0	1
45-24-m3	B. pseudolongum subsp. globosum NCIMB 702245	No substrate	24	3
45-24-m2	B. pseudolongum subsp. globosum NCIMB 702245	No substrate	24	2
45-24-m1	B. pseudolongum subsp. globosum NCIMB 702245	No substrate	24	1
45-24-g3	B. pseudolongum subsp. globosum NCIMB 702245	Glucose	24	3
45-24-g2	B. pseudolongum subsp. globosum NCIMB 702245	Glucose	24	2
45-24-g1	B. pseudolongum subsp. globosum NCIMB 702245	Glucose	24	1
45-24-N3	B. pseudolongum subsp. globosum NCIMB 702245	Normal maize starch	24	3
45-24-N2	B. pseudolongum subsp. globosum NCIMB 702245	Normal maize starch	24	2
45-24-N1	B. pseudolongum subsp. globosum NCIMB 702245	Normal maize starch	24	1
45-24-H3	B. pseudolongum subsp. globosum NCIMB 702245	HylonVII maize starch	24	3
45-24-H2	B. pseudolongum subsp. globosum NCIMB 702245	HylonVII maize starch	24	2
45-24-H1	B. pseudolongum subsp. globosum NCIMB 702245	HylonVII maize starch	24	1
45-12-m3	B. pseudolongum subsp. globosum NCIMB 702245	No substrate	12	3
45-12-m2	B. pseudolongum subsp. globosum NCIMB 702245	No substrate	12	2
45-12-m1	B. pseudolongum subsp. globosum NCIMB 702245	No substrate	12	1
45-12-g3	B. pseudolongum subsp. globosum NCIMB 702245	Glucose	12	3
45-12-g2	B. pseudolongum subsp. globosum NCIMB 702245	Glucose	12	2
45-12-g1	B. pseudolongum subsp. globosum NCIMB 702245	Glucose	12	1
45-12-N3	B. pseudolongum subsp. globosum NCIMB 702245	Normal maize starch	12	3
45-12-N2	B. pseudolongum subsp. globosum NCIMB 702245	Normal maize starch	12	2
45-12-N1	B. pseudolongum subsp. globosum NCIMB 702245	Normal maize starch	12	1
45-12-H3	B. pseudolongum subsp. globosum NCIMB 702245	HylonVII maize starch	12	3
45-12-H2	B. pseudolongum subsp. globosum NCIMB 702245	HylonVII maize starch	12	2
45-12-H1	B. pseudolongum subsp. globosum NCIMB 702245	HylonVII maize starch	12	1

## Sheet: Raw counts
GeneID	GeneProductName	Inoculum_1	Inoculum_2	Inoculum_3	Glu_12h_1	Glu_12h_2	Glu_12h_3	Glu_24h_1	Glu_24h_2	Glu_24h_3	NM_12h_1	NM_12h_2	NM_12h_3	NM_24h_1	NM_24h_2	NM_24h_3	H7_12h_1	H7_12h_2	H7_12h_3	H7_24h_1	H7_24h_2	H7_24h_3	NoSub_12h_1	NoSub_12h_2	NoSub_12h_3	NoSub_24h_1	NoSub_24h_2	NoSub_24h_3
WP_099309701_1	BspA family leucine_rich repeat surface protein	230	127	185	467	442	376	109	266	364	39	46	68	51	50	28	40	62	77	32	27	117	222	343	293	167	131	402
WP_051894165_1	sortase	12	9	10	15	817	27	2	28	20	3	5	2	6	3	2	2	4	8	3	5	5	6	3	8	7	4	28
WP_162288109_1	isopeptide_forming domain_containing fimbrial protein	770	530	648	2217	2271	2296	822	2169	2360	532	462	531	482	696	499	401	845	667	579	514	1324	1767	2457	1690	1269	718	2965
WP_225531703_1	transposase	3151	2187	3096	1429	1347	1422	2090	1973	2059	1458	1507	1535	1129	2026	1699	1373	2499	2045	1286	1017	1752	1589	1763	999	3214	2058	2685
WP_033502434_1	hypothetical protein	4037	2892	3824	5735	5962	6030	1622	10728	12313	3376	3469	3638	3576	6886	4248	2259	5431	4806	3424	1995	8002	3988	4939	3989	2073	1301	15321
WP_129887680_1	hypothetical protein	46	33	51	32	27	45	66	46	49	29	24	39	26	42	21	19	17	42	19	14	34	33	42	28	57	48	58
WP_052108666_1	helix_turn_helix domain_containing protein	796	553	811	509	495	484	854	1305	1207	617	743	740	573	939	812	588	870	851	467	423	395	494	512	346	1069	837	1626
WP_033502430_1	hypothetical protein	128	99	111	55	38	59	98	161	145	35	36	41	21	31	20	24	38	57	27	13	23	68	63	38	101	103	207
WP_026644267_1	histidine phosphatase family protein	2446	1724	2404	3788	3765	3815	1266	5359	5789	2158	2226	2592	2110	3232	2270	1218	2620	2703	932	673	2704	3040	3853	2825	1326	1119	7492
WP_026644268_1	hypothetical protein	2418	1671	2371	2513	2330	2184	1303	3406	3663	1721	1729	1871	1860	3295	2547	1116	2061	2149	1174	733	1818	2125	2544	1930	1578	1431	5056
WP_026644269_1	phenylpyruvate tautomerase MIF_related protein	11253	8755	12111	6941	7237	7370	3272	10922	13200	4352	4389	5086	2461	3656	2184	1967	5457	5026	1267	1108	3296	7658	8918	6044	5399	2534	16624
WP_033502418_1	hypothetical protein	930	604	803	589	688	619	624	819	804	244	297	342	439	701	490	286	521	545	231	189	519	799	896	505	947	606	1152
WP_026644271_1	hypothetical protein	613	352	538	289	311	253	673	418	394	84	112	127	327	717	583	161	239	299	411	337	458	472	512	312	988	673	531
nbis_pseudogene_1	uncharacterized gene	1604	1071	1530	965	964	954	2112	2058	2174	1416	1464	1483	1054	1664	1424	1131	2133	1829	1398	1003	1118	1155	1330	731	2588	2087	2943
WP_034879143_1	SpaA isopeptide_forming pilin_related protein	16735	11328	15259	16910	17603	17033	11734	28832	26744	16772	19073	22664	32858	59661	43256	19224	24285	32316	24715	27333	34680	13627	16945	11718	16864	10926	34460
nbis_pseudogene_2	uncharacterized gene	485	302	494	405	408	357	743	839	748	365	340	342	249	285	235	277	487	513	498	271	326	441	459	281	909	631	1157
WP_026644151_1	formate__tetrahydrofolate ligase	21236	15364	22746	21629	20746	21888	16439	32888	34302	49316	54931	61677	49334	72891	67907	38717	68390	69235	35709	35989	66336	19867	24651	17921	21353	13868	47601
WP_026644150_1	C69 family dipeptidase	8045	5774	8160	11963	10882	10885	9060	14355	14751	15582	16796	18333	9812	16549	14608	11174	20810	21636	7200	6463	16262	12463	14511	9968	12850	7658	19779
WP_033502384_1	YbhB/YbcL family Raf kinase inhibitor_like protein	14870	10315	15333	23344	20170	23159	25156	22795	24925	57016	68282	64378	29024	56570	51375	47810	77241	80433	32448	24781	65322	45131	49436	33089	34458	20649	34661
WP_026644149_1	phosphoenolpyruvate__protein phosphotransferase	50889	36926	55452	70705	60839	67754	109873	62351	65784	118620	118917	138304	26718	45327	39614	76273	162824	131530	29136	23577	62212	127169	146629	92739	162015	90095	87403
WP_022858101_1	HPr family phosphocarrier protein	15910	11642	17178	25136	23711	27403	31261	15326	15245	19990	19139	21617	4762	7466	5812	19121	30533	33082	7896	4753	12862	77293	81181	61827	37319	26545	20646
WP_026644148_1	DNA polymerase III subunit delta'	4091	2866	4276	3400	2973	3157	2084	5747	5795	7389	8228	8071	4209	7152	6077	5756	9251	8995	3903	2485	3516	2374	2942	2060	2673	1833	8022
WP_026644147_1	dTMP kinase	3303	2347	3508	1307	1117	1226	769	3066	3141	3233	3877	3550	3020	4869	4345	1545	2632	2672	1328	669	1549	564	663	435	865	724	4516
WP_026644146_1	type I DNA topoisomerase	19551	14286	20798	10142	9520	9839	6719	25881	29167	16563	17954	18131	13949	23783	19354	8515	15946	15541	5946	4289	8676	5631	7174	5595	9698	6048	39511
WP_080699287_1	phosphatase PAP2 family protein	10792	7602	11087	7985	7280	7539	13409	17406	19159	7233	7356	7971	6354	10544	8940	3936	8310	7865	3322	2499	7651	6824	8027	5475	14674	11665	25834
gene_BP20092_RS00135	signal recognition particle sRNA small type	222	136	182	116	90	90	233	334	339	76	89	73	157	295	280	76	103	126	135	13	111	118	133	90	104	183	436
WP_026644144_1	inositol_3_phosphate synthase	19268	13452	19226	24335	21468	23041	20619	39573	42726	33866	37612	40276	25115	42975	36392	27952	52926	52064	24314	25941	43536	28531	33840	23677	30427	17363	55747
WP_080699288_1	transglycosylase domain_containing protein	32430	23936	34932	35216	34631	34972	5159	90274	111285	21069	21082	25440	10722	16716	11922	10080	22481	21963	5472	4624	12866	15207	20293	19620	6827	4606	141607
WP_026644143_1	2_isopropylmalate synthase	8838	6675	9633	21880	19601	21181	26133	17267	18849	26330	25962	27849	10331	17133	13939	15924	38023	30729	9155	11585	21426	34716	43121	29313	42399	21775	24603
WP_022858109_1	DUF5701 family protein	2490	1639	2400	6451	6194	6716	3744	9272	9899	4744	4548	4949	2420	3496	3189	3074	6034	5489	2340	1370	4531	7402	8388	6194	3500	3204	13584
WP_026644142_1	aspartate_semialdehyde dehydrogenase	7693	5395	8274	12645	11445	12069	2117	15991	16626	25489	27943	26783	20123	33694	27321	14239	28632	24507	11636	8670	13756	3657	4944	3834	2871	2010	22450
WP_026644141_1	ACT domain_containing protein	2008	1474	2174	4419	4196	4180	828	6751	7311	5035	4988	5546	4757	6824	5315	2663	5067	5261	2054	1461	3066	1336	1829	1375	912	719	9529
WP_022858112_1	aspartate kinase	5628	3845	5722	8890	8578	8676	6468	15048	16517	12081	12506	13255	8663	13874	11407	6875	16239	13555	6570	5304	10443	6129	7357	4915	8390	5398	22088
WP_026644140_1	recombination mediator RecR	7810	5277	7442	2902	2936	2915	1680	9297	10621	2671	2651	2985	3811	7374	5732	1608	2987	2718	1498	1231	2325	1802	1994	1413	2452	1589	13864
WP_026644139_1	DNA polymerase III subunit gamma/tau	8492	6106	8857	10535	9599	9886	2734	16058	18043	12815	13787	14695	6071	11060	8562	7729	14566	12503	3943	2776	6135	4142	5322	4277	3383	2363	24424
WP_051592121_1	flp pilus_assembly TadE/G_like family protein	1129	740	1138	799	748	785	1304	1817	2105	1782	1863	2097	964	1681	1493	1481	1961	1788	680	346	1237	737	771	456	1179	1062	2890
WP_026644138_1	pilus assembly protein	408	288	402	191	215	190	319	437	462	190	183	203	123	220	187	117	218	250	108	73	173	157	194	102	556	299	559
WP_026644137_1	DUF4244 domain_containing protein	190	127	187	72	82	77	247	170	204	70	62	95	70	123	106	56	65	75	42	44	73	115	129	86	229	183	260
WP_026644136_1	type II secretion system F family protein	405	302	378	109	139	167	504	303	347	88	88	102	80	112	102	42	95	93	52	48	62	280	287	188	733	510	472
WP_051592120_1	hypothetical protein	446	330	473	143	150	147	427	409	395	95	82	105	43	89	62	70	107	102	53	27	71	268	300	168	515	434	563
WP_026644134_1	ATPase, T2SS/T4P/T4SS family	915	634	907	345	290	325	1557	707	785	925	1117	1073	614	1301	1426	920	1153	1090	760	349	827	756	773	490	1744	1625	1037
WP_236822946_1	septum formation initiator	568	438	603	272	331	293	1313	514	560	219	216	248	186	377	291	189	250	288	241	150	350	687	887	500	1614	1212	792
WP_026644132_1	RNA degradosome polyphosphate kinase	24164	18362	26776	36009	35758	36826	5353	80113	101615	26231	27612	28357	19394	34902	23166	14469	31877	30333	17945	19363	35512	17620	24166	21849	7660	4832	131114
WP_026644067_1	NUDIX domain_containing protein	15092	11524	16275	7629	7724	7827	7145	21374	26430	8658	9806	11478	8879	16996	12627	6207	11434	9434	5248	5759	9305	7051	8317	6315	9550	5842	33038
WP_033502341_1	hypothetical protein	4408	3115	4623	2959	2630	2595	2418	6395	7604	3027	3246	3375	2715	4406	3735	1998	3869	4033	1352	842	2311	1723	2121	1518	2213	2132	9776
WP_026644068_1	NAD_dependent epimerase/dehydratase family protein	6175	4255	5549	10904	8887	9839	17629	12870	11604	15925	15685	19193	10360	19486	16527	20103	32144	32917	17904	13064	17094	22316	22450	12842	19790	15056	15877
WP_026644069_1	GlsB/YeaQ/YmgE family stress response membrane protein	2499	1692	2408	181977	123874	168566	57702	42609	35261	661591	568360	826157	86725	170032	148107	873320	1169263	1355169	290997	117440	371793	178837	189251	146848	43256	42222	52449
WP_026644070_1	GlsB/YeaQ/YmgE family stress response membrane protein	2777	1651	2687	4449	3644	4337	32170	3261	3134	9323	9674	13176	1756	3617	3116	13098	9456	15954	2672	2240	6233	29368	22617	11710	44595	23182	3938
WP_026644071_1	uracil phosphoribosyltransferase	11310	7995	11925	19362	18671	20772	16559	26128	28034	22399	24252	27500	12363	25371	15802	15789	31872	31218	11692	7156	24635	21081	24403	17433	24783	13960	36002
WP_026644072_1	glycerophosphodiester phosphodiesterase family protein	34122	24653	37256	48640	44931	48340	17619	52591	56775	46477	44552	50881	12301	19709	14551	28175	54531	54176	10218	6324	16716	43312	50640	37577	17694	13900	76694
WP_026644073_1	AarF/UbiB family protein	16561	11557	16606	21513	20103	21436	10102	17376	18529	16337	15856	19247	5531	8435	7387	11280	22412	23045	4854	4228	10553	13390	16340	12943	12998	8100	25386
WP_080699279_1	phasin family protein	22908	15332	22545	38969	33079	40029	26743	41817	44881	79031	83153	102162	36453	65452	51819	73342	98468	112732	38826	24329	55638	56684	59234	40571	31925	21446	58247
WP_026644074_1	glutamine amidotransferase	4886	3635	5327	6862	6568	6585	1345	11601	12538	9234	9943	11050	7436	13009	9139	4667	7640	7749	3645	2569	6200	2740	3699	3306	1976	1304	16201
WP_026644075_1	Mur ligase family protein	10739	7659	11529	13066	11255	12552	6997	20750	23842	22984	23886	25190	11765	19216	15578	11724	20726	19622	6300	3322	12920	8788	11192	8632	6270	5518	32010
WP_026644076_1	replicative DNA helicase	5074	3812	5390	6047	6247	6342	2175	15713	18977	5277	4983	5645	2772	3729	2655	2101	6133	4452	1073	1337	3575	2940	4015	3150	3833	2101	24064
WP_026644077_1	uracil_DNA glycosylase family protein	14245	10055	14685	7812	7455	8680	9353	21236	23329	16053	15555	20445	7555	14116	10794	9685	20186	15316	4328	2904	9043	11941	13387	9111	13206	7778	29254
WP_026644078_1	uracil_DNA glycosylase family protein	3715	2560	3849	2421	2282	2406	1318	4659	4988	1985	2110	2853	1256	2275	1512	1548	3080	2875	790	591	1270	1463	1772	1337	2082	1179	6273
WP_026644079_1	nucleotidyltransferase domain_containing protein	3266	2236	3128	2617	2455	2270	3309	5983	6168	2366	2649	2806	1270	2078	1895	1605	3115	2727	2353	1204	2066	2741	3017	2174	3323	3156	8920
WP_022858139_1	P_II family nitrogen regulator	2030	1436	2050	4531	4216	4078	1235	5650	5773	2147	1940	2097	979	1430	1082	854	2047	1667	2165	1161	2288	5094	6603	5318	1562	943	8017
WP_026644080_1	ammonium transporter	5554	4011	5717	22008	21926	22806	9813	26058	26546	14089	14821	17106	7028	12152	8461	7096	14342	12169	14327	11149	12136	31783	38819	29123	16229	7733	34832
WP_026644081_1	signal recognition particle_docking protein FtsY	5465	3699	5461	15707	14117	14999	3228	19329	20557	26063	29466	30409	10541	17653	16188	20003	34220	32843	13281	12076	18648	14198	15729	11746	4689	2636	29055
WP_026644082_1	TetR/AcrR family transcriptional regulator	1360	1088	1356	6495	6302	6793	1518	8072	8050	8215	8874	11096	4724	8358	6068	7204	10596	11971	5737	5072	10247	4485	5370	4881	2260	1250	10591
WP_026644083_1	C69 family dipeptidase	2696	1852	2563	5794	5145	5578	1060	8520	8621	7112	7329	7680	2866	4928	4237	4856	8473	8007	2928	1664	4119	3017	3649	3256	1281	994	12276
gene_BP20092_RS00325	tRNA_Lys	29	14	26	23	16	20	452	47	44	22	35	28	37	62	52	36	62	52	53	5	45	96	112	61	82	302	63
WP_155266383_1	hypothetical protein	257	191	248	249	263	243	1006	657	663	125	118	137	150	278	211	111	215	197	169	134	390	327	390	235	1048	792	776
WP_026644084_1	ABC transporter ATP_binding protein	1452	1098	1457	1074	1083	1080	2534	2242	2271	1109	1199	1205	927	1842	1488	738	1556	1137	1618	927	1137	1197	1323	797	3163	2268	3050
WP_051592105_1	energy_coupling factor transporter transmembrane component T	458	333	497	376	336	353	589	659	655	409	456	459	373	660	569	247	692	446	578	268	482	370	411	234	609	601	1019
WP_051592106_1	MptD family putative ECF transporter S component	690	513	743	744	701	740	760	1346	1312	459	438	515	340	535	427	294	686	434	596	356	862	553	723	445	942	761	1786
WP_026644087_1	YhgE/Pip domain_containing protein	14609	10566	14868	9145	10107	10008	5482	19286	20395	2279	2047	2614	1353	2388	1516	1200	2320	2658	1029	481	1866	6382	7862	5564	7285	4903	26206
WP_026644088_1	YhgE/Pip domain_containing protein	6282	4472	6275	4350	4874	4963	1546	5398	5724	2061	2039	2185	863	1653	1134	977	1467	1721	662	469	1000	2602	3443	2420	2265	1670	7556
WP_236822947_1	TetR/AcrR family transcriptional regulator	2120	1514	2073	1192	1162	1146	710	2061	1948	861	967	1001	602	1054	800	539	797	864	407	274	481	777	1124	802	932	723	2580
WP_033502342_1	DUF262 domain_containing protein	9435	6886	9481	2443	2595	2607	3531	13513	12369	3631	4328	5100	6769	13130	9297	3458	4843	6223	5944	4215	9019	4281	5567	3609	4479	3575	14917
WP_051592108_1	phosphatase PAP2 family protein	773	547	689	846	878	852	571	1528	1700	1234	1569	1761	1655	3171	2237	1393	2245	2659	1487	1125	3731	746	851	610	762	487	2256
WP_051592109_1	hypothetical protein	2531	1648	2193	5075	4432	5027	4834	4541	4615	7648	7524	8735	5627	9496	8260	8010	12156	14949	13938	7383	26389	3959	3851	2596	5401	3900	5540
WP_026644089_1	VOC family protein	842	605	817	637	568	607	468	1423	1268	2012	2316	2776	795	1484	1081	2121	2380	2987	740	573	946	715	785	516	572	409	1773
WP_236822948_1	polysaccharide deacetylase family protein	2534	1786	2604	1156	1160	1146	1711	2848	2999	2426	2228	2670	4522	6439	5880	1456	3451	2705	2679	1772	5342	1879	2252	1326	2376	1540	3927
WP_099309706_1	ABC transporter ATP_binding protein	2140	1487	2109	1628	1416	1538	755	2077	2098	1759	1946	2068	1274	2431	1996	1005	1725	1619	985	773	1075	723	927	598	1202	733	2734
WP_026644091_1	ABC transporter ATP_binding protein	2700	2008	2848	2472	2101	2288	449	3013	3114	1667	1772	1806	1131	2006	1565	783	1544	1501	745	537	957	663	826	603	666	443	4192
WP_051592110_1	MarR family transcriptional regulator	1272	998	1335	1044	1022	1013	311	1983	2163	602	631	755	549	879	639	425	876	852	386	309	468	338	464	333	510	311	2803
WP_026644092_1	amino acid permease	1554	1066	1588	4328	3704	4305	1103	4445	4376	4479	4400	5095	1230	2096	1579	2771	5092	4336	1117	868	1243	1729	2044	1754	1715	965	6010
WP_080699282_1	ABC transporter permease	1740	1287	1670	766	824	746	790	2434	2725	865	962	941	1235	2384	1886	618	1012	1028	624	492	1148	1052	1335	935	1084	792	3484
WP_026644094_1	ABC transporter ATP_binding protein	905	687	952	752	729	777	1627	2345	2371	1684	2060	2174	2540	5163	3494	1339	2311	2175	1318	1304	2386	1995	2305	1590	3347	1374	3040
WP_026644095_1	hypothetical protein	216	171	250	198	198	171	205	317	341	264	252	305	250	446	367	186	409	322	282	209	404	146	174	135	310	208	469
WP_026644096_1	amino acid permease	980	686	925	1392	1306	1258	1012	3579	3600	1807	1915	1906	1550	3034	2183	902	1884	1431	1126	503	993	1011	1182	856	1364	899	5106
WP_026644097_1	DUF1524 domain_containing protein	1659	1192	1662	1142	1089	1110	1405	4584	4884	1159	1256	1298	1971	3516	2613	841	2066	1698	1240	837	1944	1058	1181	783	1869	1171	5847
WP_160268228_1	hypothetical protein	55	33	53	21	20	11	54	44	69	30	23	15	32	58	47	17	17	20	28	3	27	33	20	20	56	37	92
WP_236822949_1	alpha_galactosidase	1855	1173	1865	178	136	153	911	498	634	213	237	188	320	560	580	111	209	208	298	130	497	430	446	249	1011	813	841
nbis_pseudogene_20	uncharacterized gene	959	701	1058	60	75	65	606	284	359	64	76	66	114	172	136	26	66	83	63	41	270	191	225	136	755	420	433
nbis_pseudogene_21	uncharacterized gene	4227	2971	4340	318	253	295	2507	1222	1498	340	325	332	668	1119	1039	177	398	371	557	376	1261	1094	1196	710	3026	2326	2003
WP_026644098_1	membrane protein	5685	3905	5842	700	816	882	1481	2379	2755	904	885	999	1471	2525	2209	497	989	842	839	574	2136	1429	1789	1102	1881	1245	3402
WP_026644099_1	YesL family protein	1713	1191	1766	305	291	315	370	547	625	286	315	361	345	565	530	308	484	534	382	212	709	533	618	444	437	363	843
WP_026644100_1	LacI family DNA_binding transcriptional regulator	3288	2183	3336	2007	1924	2145	2930	2377	2457	2599	2822	3400	1892	3389	2723	2498	4009	4867	2241	2209	5624	4292	5137	3491	5165	2458	3376
nbis_pseudogene_3	uncharacterized gene	963	665	949	689	726	745	1014	1366	1206	966	1193	1046	652	1196	1068	774	1490	1352	1301	858	1031	668	776	467	1569	1013	1835
WP_051592158_1	AAA family ATPase	3124	2257	2948	1440	1710	1553	1136	5055	5898	1099	1165	1214	1805	3147	2203	755	1342	1334	1169	1208	2215	1634	2254	1540	1653	1295	7076
WP_051592159_1	hypothetical protein	2905	2196	2795	1330	1610	1343	1424	5156	5631	892	1020	1192	3496	6864	4469	848	1303	1616	2119	1872	3777	1305	1651	1114	2212	1487	6957
nbis_pseudogene_4	uncharacterized gene	663	417	657	851	736	727	710	1060	944	771	795	800	873	1605	1436	982	1792	1609	3335	1548	1916	798	796	505	748	652	1277
WP_026644278_1	IS21 family transposase	249	194	315	227	196	208	485	272	298	267	213	222	56	67	86	160	287	289	89	64	83	308	306	176	297	446	358
WP_080699321_1	IS21_like element helper ATPase IstB	95	61	92	114	85	107	128	85	65	205	249	285	107	153	142	223	421	355	130	103	125	145	130	72	127	101	103
WP_026644275_1	sigma_70 family RNA polymerase sigma factor	1494	961	1407	1117	1063	1017	939	1677	1455	2590	2913	3593	5459	9946	7866	2282	2976	4343	2400	2274	3923	799	1021	653	1165	785	1912
WP_002586626_1	class I SAM_dependent methyltransferase	937	723	925	1476	1398	1484	1149	1880	1471	2305	2254	3500	5771	9834	6272	1892	2864	4300	1304	3311	3208	874	999	710	2544	945	1768
WP_002586627_1	tetracycline resistance ribosomal protection protein Tet(W)	6098	3841	5483	5556	5241	5245	16628	13718	13584	4916	5085	6050	9803	18476	13253	5793	9891	9608	7550	7307	12430	11301	12163	7689	26149	13523	17137
nbis_pseudogene_5	uncharacterized gene	1184	709	1160	1187	1074	1118	3293	2257	2144	1595	1483	1665	957	1347	1149	1330	2230	2272	1581	1183	1056	1269	1366	883	3058	2849	2825
WP_026643825_1	ketol_acid reductoisomerase	20854	15650	24113	17265	16857	15700	5553	24850	26057	41501	40062	41662	21095	30946	29257	29448	65012	42770	14928	11161	27222	9932	13201	8707	6450	5007	35737
WP_026643824_1	MFS transporter	2593	1985	3151	1385	1638	1500	2692	2855	3262	2200	2518	3265	2952	5134	4382	1417	2841	2282	1207	537	4700	2706	3381	2151	3072	2496	4418
WP_026643823_1	MFS transporter	3430	2350	3506	6591	5938	6428	3857	10798	11407	6869	7008	7207	2408	4020	3361	3812	6469	6362	2269	1039	3501	4523	5237	4229	4221	3361	16147
WP_129851275_1	type II toxin_antitoxin system RelB/DinJ family antitoxin	677	513	704	457	528	463	1274	1679	1580	138	177	154	292	511	319	94	226	215	247	154	435	686	818	481	2054	1127	2013
WP_051592057_1	PIN domain_containing protein	875	706	976	586	610	611	1114	1674	1739	884	1010	1149	1283	2827	2001	652	1313	1039	573	518	1300	605	694	477	1847	1009	2226
WP_026643821_1	sucrose phosphorylase	2644	2044	2779	604	674	683	2650	1602	1576	398	393	408	509	896	849	319	576	568	586	657	7845	2048	2550	1523	4097	2700	2212
WP_026643820_1	MmcQ/YjbR family DNA_binding protein	1944	1417	1926	5079	5375	5679	1467	10861	12524	3031	2929	3362	1419	2549	1763	2189	4024	3709	820	1009	2584	2788	3514	2932	2350	1205	15419
WP_026643819_1	LacI family DNA_binding transcriptional regulator	4059	2807	4149	2344	2216	2273	2633	4982	5937	2066	2029	2192	1779	3512	2655	1212	2379	2513	1060	771	1996	2075	2380	1657	3829	2286	7430
WP_026643818_1	CrcB family protein	571	396	546	281	231	246	391	600	658	281	282	263	387	741	526	168	309	357	204	108	300	232	322	188	483	325	780
WP_051592056_1	CrcB family protein	4740	3336	4803	2755	2918	2772	6880	5556	5997	2107	2152	2143	3022	4434	3586	1171	2748	2750	1603	1009	3666	4198	5043	2887	7638	5591	7981
WP_026643817_1	adenylosuccinate synthase	18767	13286	19319	13270	12035	12273	6142	35912	37494	16041	17841	18505	22761	41639	30429	10604	22472	19351	9530	7233	12947	10090	12055	8380	8575	5461	50392
WP_026643816_1	class II fructose_bisphosphate aldolase	7556	5185	7902	30199	28709	33165	11879	40874	47027	80113	94655	104258	41957	74823	58915	72427	106068	109777	38171	23777	65119	33345	39237	30705	11695	9820	62530
WP_080699260_1	polysaccharide deacetylase family protein	8340	5855	8244	9906	10071	10371	3734	11730	12974	9309	9479	9920	5676	10305	8096	6172	13636	11019	6255	4647	12162	7542	9343	7581	5422	3107	17358
WP_026643815_1	hypothetical protein	2518	1723	2414	1505	1415	1461	881	1903	1940	2761	2865	3302	2081	4011	3212	2553	3903	4037	1703	1334	2732	1039	1309	1187	1196	769	2794
WP_026643814_1	cupin domain_containing protein	640	450	630	311	288	294	377	506	509	197	206	262	181	285	216	158	356	349	177	112	231	312	389	255	500	393	733
WP_026643813_1	carboxymuconolactone decarboxylase family protein	1667	1152	1692	581	520	532	668	1083	1177	455	438	533	343	614	494	374	680	659	326	262	509	597	669	437	767	656	1643
WP_026643812_1	methylated_DNA__[protein]_cysteine S_methyltransferase	4612	3312	4662	475	539	530	753	2543	3284	1199	1512	1717	2741	5046	3504	690	991	1121	644	705	1275	781	1031	588	1107	667	3680
WP_225531761_1	Fic family protein	11972	8455	11935	1142	1266	1161	1424	6853	7669	921	1093	1233	2516	5124	3320	691	1192	1226	749	588	1886	1312	1619	1058	2324	1390	9415
WP_218971628_1	multidrug efflux SMR transporter	2295	1569	2278	463	375	426	574	2693	2492	825	970	1109	1719	4445	3426	1121	1794	1460	979	673	588	604	689	383	776	543	3391
WP_080699256_1	MFS transporter	3974	2727	3831	2241	1955	2134	807	4522	4540	3270	3528	4282	1257	2276	1939	2511	3984	4344	715	397	1206	1165	1416	1139	1078	775	6162
WP_026643809_1	SOS response_associated peptidase family protein	2623	1845	2619	5367	5584	6053	1320	9318	9501	10533	12103	14542	3734	7158	5334	7005	9514	11382	2290	1653	4269	3357	3763	3254	1756	1089	12408
gene_BP20092_RS00605	tRNA_Gly	9	8	9	13	17	14	8	13	12	33	32	29	24	41	36	24	87	41	21	3	28	6	7	3	1	3	18
WP_026643808_1	zinc metalloprotease HtpX	2423	1595	2261	2403	2117	2278	1278	5202	5287	5555	5781	6164	2987	5294	4626	4248	6823	6415	3120	2331	3810	1744	1986	1340	1711	1164	7201
WP_051592055_1	hypothetical protein	7157	5137	7411	3150	2888	3100	861	9852	10129	5643	6036	6115	8756	14658	11540	2441	4414	4254	2538	1553	3548	1177	1425	958	1079	855	13312
WP_026643807_1	FAD_dependent oxidoreductase	13631	9704	13701	10421	9679	10023	2015	24484	27344	16544	18411	18336	18580	28895	22189	6985	15244	13553	7476	5882	12623	3656	5034	3674	2903	1972	36134
WP_129867439_1	hypothetical protein	1319	953	1284	841	796	775	446	995	977	702	642	809	711	1471	1233	572	1081	978	1195	796	963	523	665	398	629	504	1307
WP_026643805_1	heavy metal translocating P_type ATPase	7590	5449	7448	35661	31786	32645	6566	29332	28978	35836	36780	45337	14089	26656	19431	27331	58689	44321	23499	19645	33517	14219	17999	12868	10367	6270	38924
WP_080699255_1	trypsin_like peptidase domain_containing protein	18695	13528	19866	32107	33462	35304	2681	40667	41019	23340	22139	23311	13993	20651	16137	8276	21380	23664	16522	16453	17580	7212	9165	8285	3354	2304	55082
WP_033502281_1	tRNA guanosine(34) transglycosylase Tgt	2251	1500	2057	2433	2139	2440	551	4991	5462	3632	3789	3912	1974	3491	2838	2184	4721	3885	1388	1055	1966	1506	1929	1531	727	625	7429
gene_BP20092_RS00645	tRNA_Leu	259	192	250	653	666	699	2891	658	644	1086	1205	1757	1209	2278	1630	1503	2550	2692	2003	1537	2763	613	681	387	3686	1992	850
nbis_pseudogene_6	uncharacterized gene	11932	8663	12485	4771	5105	5242	3748	14575	17202	2734	2763	3503	2553	3390	2345	1040	2723	2526	934	1391	2942	3453	4160	3104	7800	3432	20805
WP_080699254_1	methyltransferase domain_containing protein	21247	15554	22488	5660	6042	5656	3293	12597	14734	3492	3518	4036	2557	3907	2925	1751	3968	3812	1001	782	2552	3246	4128	2956	4699	3266	19279
WP_026643802_1	hypothetical protein	11609	8747	11727	5460	5391	5386	3622	7143	6678	8027	8787	10273	1696	3022	2398	6007	9921	9200	1226	1021	1911	2822	3561	2579	4708	3567	9113
WP_236822971_1	EamA family transporter	4444	3291	4400	2023	2233	1976	1981	4324	4484	1784	1932	1951	1441	2409	1952	957	1775	1698	701	427	816	1402	1823	1111	3146	1940	5955
WP_026643800_1	alpha/beta fold hydrolase	3683	2660	3685	3758	3286	3571	2081	7164	7610	8504	9928	10470	2915	5229	4522	5036	8517	7741	1953	1655	2684	2537	2988	2145	2819	2224	10616
WP_051592054_1	prolyl oligopeptidase family serine peptidase	6080	4345	6134	7267	6684	6927	3127	14461	16156	8178	8509	8945	2486	3837	3409	4126	7277	6489	1560	1049	2472	3735	4669	3987	3926	3025	22549
WP_022857935_1	DUF3662 and FHA domain_containing protein	8391	6217	8651	12952	12844	12422	4265	11633	11549	8210	8678	9696	7319	14994	10563	8592	16553	14032	9939	7729	14339	9268	10670	7845	6929	3479	15732
WP_033489193_1	FHA domain_containing protein	8247	6507	8756	7659	7962	7274	1524	6980	8167	1846	1749	1844	1448	1846	1258	888	2454	2349	847	570	2881	2992	4039	3203	1871	1367	10190
WP_051592058_1	protein phosphatase 2C domain_containing protein	17585	12581	17906	18304	17198	17880	2150	13811	14597	15090	15265	16350	9481	16753	13452	9236	16563	16697	5085	4123	9317	4445	6274	5528	3181	2202	19679
WP_080699253_1	FtsW/RodA/SpoVE family cell cycle protein	9412	6286	9400	14295	13557	14441	1362	10634	10752	9296	8956	8601	4297	6949	6163	5215	8937	8624	2897	1865	4592	3361	4907	4514	1693	1632	15487
WP_026643796_1	penicillin_binding transpeptidase domain_containing protein	9240	7126	10097	15666	16213	16535	1151	12509	13082	8948	8516	9191	4844	7519	5619	3910	9139	7379	2298	2085	4258	3053	4605	4377	2129	1235	17556
WP_236822950_1	serine/threonine_protein kinase	6364	4320	6013	8464	8255	15475	780	7168	7496	4751	4862	5039	3117	5228	4033	2480	4741	4256	1921	1328	2805	1731	2415	2272	1076	800	9955
WP_026643795_1	Stk1 family PASTA domain_containing Ser/Thr kinase	14153	10572	14878	20284	20122	20739	1649	16728	17931	17521	17556	18005	8562	13382	10615	8548	19460	14763	5770	3924	8205	3954	5445	5039	2507	1599	24481
WP_051592053_1	aminodeoxychorismate/anthranilate synthase component II	1273	889	1332	2268	2022	2406	1402	4168	4121	8297	9919	9954	4466	8454	6391	6668	12670	9507	4239	3736	4660	1669	2086	1497	1847	1175	6024
WP_026643793_1	class E sortase	1320	976	1364	1237	1028	1127	551	2498	2283	2270	2404	2401	1867	3253	2643	1111	1954	1951	990	534	991	501	663	421	694	489	3255
WP_026643792_1	DUF881 domain_containing protein	1590	1139	1513	1369	1235	1231	786	3637	3533	2023	2211	2548	2118	3660	3034	1865	2910	2840	1466	1215	1445	875	1010	686	1049	667	4690
WP_026643791_1	cell division protein CrgA	7988	5923	8563	7072	6773	7086	2529	16866	19039	9757	10836	12922	10174	17373	11580	5778	15356	10481	4410	4972	6934	4319	5123	3732	5512	2183	23833
WP_026643790_1	DNA methyltransferase	3451	2447	3394	4101	3353	3458	4224	8919	9521	6223	6309	6254	3833	6054	5175	3034	6063	5453	2433	1418	3511	2990	3262	2129	4110	3591	13054
WP_026643789_1	rhomboid family intramembrane serine protease	344	207	290	707	502	628	277	1381	1321	1341	1518	1501	770	1444	1116	952	1331	1543	576	317	423	327	389	291	318	240	1851
WP_026643788_1	hypothetical protein	11279	7779	11158	13361	12992	13174	44611	18847	21313	14276	15647	16482	11240	27594	16931	14119	20671	19679	11465	9411	25233	57486	57212	33712	68567	35063	28822
WP_051592052_1	DUF805 domain_containing protein	23147	16620	24582	26015	25466	25436	81159	19653	21633	14837	14432	15500	9873	13437	12263	8989	18086	19640	5904	4170	21837	69004	76119	45289	101837	65536	28898
WP_026643787_1	glycogen/starch/alpha_glucan phosphorylase	100164	73609	107074	202892	201612	199591	24179	267682	268442	86053	85947	85058	62802	97971	69214	54898	119301	100050	49892	49983	96278	121142	162253	130961	40674	21240	355489
WP_026643786_1	sterol carrier family protein	3753	2510	3897	2356	2199	2294	2235	6425	6811	4842	5462	5436	3707	6963	5841	3742	6887	5378	2553	1406	2684	2118	2445	1741	2560	1923	9396
WP_026643785_1	DUF3073 domain_containing protein	39447	27056	38360	8745	9167	8692	6521	37413	40783	8602	8661	9180	8970	13583	10981	5512	15577	11407	6390	4022	10806	11264	12082	7951	8472	5962	53865
WP_026643784_1	tryptophan__tRNA ligase	1807	1290	1832	4912	5009	5027	1001	9164	10018	2891	3020	3232	2486	3545	2588	1797	4331	3869	1184	1046	2696	2037	2951	2625	1411	898	13243
WP_033502275_1	threonine/serine exporter family protein	2965	2187	3033	4521	4113	4323	986	8947	9649	9450	10382	10508	5484	9263	7401	5533	10510	9662	2940	2324	4348	2079	2741	2417	1199	872	13043
WP_026643782_1	phosphoenolpyruvate carboxylase	51729	41200	58073	58659	62275	60957	51578	129506	155797	28456	29725	30572	29553	47084	32817	11658	33805	23664	12061	13085	23087	134102	161400	119042	106323	44290	193246
WP_026643781_1	Fic family protein	1535	1097	1457	899	968	913	897	2295	2090	790	854	875	784	1577	1230	620	1169	1024	621	388	573	848	993	672	1078	812	2851
WP_026643780_1	aldo/keto reductase	1833	1208	1774	1586	1520	1591	594	4354	4785	3136	3610	3807	2955	6041	4244	2065	3497	3356	1378	1187	2413	810	1113	842	710	502	6666
WP_026643779_1	L_arabinose isomerase	1502	1050	1436	311	348	327	721	1694	1910	506	551	521	783	1620	1209	320	644	420	336	202	508	563	637	393	816	665	2498
WP_026643778_1	L_ribulose_5_phosphate 4_epimerase	371	276	367	68	66	79	133	256	267	30	44	47	88	169	109	33	54	65	31	25	67	127	171	103	231	146	376
WP_026643777_1	FGGY_family carbohydrate kinase	718	577	765	278	255	221	628	766	858	570	665	605	515	1139	849	346	598	547	298	180	498	465	542	396	977	585	1101
nbis_pseudogene_7	uncharacterized gene	151	96	162	43	73	78	90	238	257	146	150	133	45	105	68	73	139	122	39	31	62	100	122	75	156	109	305
nbis_pseudogene_8	uncharacterized gene	399	290	439	83	89	94	176	388	439	114	137	120	124	292	165	100	193	126	87	71	72	187	175	125	240	188	579
WP_026643775_1	sugar ABC transporter permease	592	489	566	354	352	340	272	856	844	387	351	357	191	280	261	217	578	354	195	185	236	310	355	205	427	281	1173
WP_026643774_1	hypothetical protein	110	91	119	167	141	161	52	206	199	288	352	333	137	219	170	166	383	328	109	104	159	51	82	66	40	30	282
WP_026643773_1	LacI family DNA_binding transcriptional regulator	760	601	760	1853	1663	1783	336	2780	2491	3719	4002	4401	2034	3681	2747	2551	5630	4477	1685	1812	2093	781	1017	773	609	362	3507
WP_033502270_1	carbonic anhydrase	7721	5111	7705	3715	3395	3950	1328	11136	11561	14483	16728	19022	6531	12050	10611	9365	16083	13964	2897	3030	4816	2564	3062	2306	2034	1124	15548
WP_026643771_1	DUF559 domain_containing protein	2219	1532	2130	728	779	672	507	2728	2936	929	934	1115	741	1241	932	588	1347	990	347	194	506	457	538	348	623	426	3675
WP_026643770_1	hemolysin family protein	2544	1825	2669	11014	10944	10845	632	14246	14414	5446	5243	5822	3135	5236	3195	2402	5922	5484	1726	1431	4645	2861	4286	3874	971	582	19173
WP_026643769_1	DNA starvation/stationary phase protection protein	8246	5859	8704	74337	69542	76452	20287	49246	42860	88106	85663	111957	13258	19568	14054	75771	120489	133996	13659	13784	26946	59464	70516	55628	27177	16412	57121
WP_026643768_1	hypothetical protein	4487	3146	4836	495	539	544	1050	1937	2081	854	970	1062	3232	5712	4700	700	946	1214	1868	1468	3177	1156	1157	662	1568	840	2573
WP_051592050_1	alpha_amylase family glycosyl hydrolase	2623	1651	2139	813	810	788	1065	2198	2272	1271	1609	1509	1767	3546	2805	1544	2384	2297	1057	491	1023	978	1170	702	1299	1138	3106
WP_155266378_1	hypothetical protein	639	438	592	126	157	127	281	487	448	124	143	152	326	621	541	153	176	254	232	115	300	286	267	173	345	261	637
WP_026643767_1	hypothetical protein	2306	1554	2166	1079	1156	1065	1263	4164	4445	925	940	1082	1978	3507	2459	577	1292	972	948	512	1428	1319	1628	1026	1822	1257	5342
WP_026643766_1	hypothetical protein	2436	1671	2154	687	951	817	1115	3263	3051	374	445	488	1938	3470	2366	267	450	524	498	633	878	1304	1641	1047	1679	1311	3835
WP_026643765_1	hypothetical protein	929	661	778	307	408	378	598	887	902	89	88	87	314	645	478	79	96	151	156	107	354	641	754	469	601	559	1124
WP_080699250_1	ATP_binding protein	2042	1416	1603	993	1004	1036	1653	4536	3762	884	970	1097	5016	8186	6573	1066	1929	1777	1187	1541	1794	1573	1888	1215	1844	1360	5117
WP_026643763_1	hypothetical protein	3150	2246	3218	2091	2104	2103	1599	7153	7497	3075	3188	3244	3881	7130	5823	1640	2995	2723	1894	1321	2687	1753	2208	1559	2254	1684	9529
WP_051894177_1	DUF1287 domain_containing protein	4222	2858	4229	391	411	379	409	2595	2863	304	354	331	1036	1878	1503	216	444	453	310	306	365	508	633	415	697	515	3588
WP_026643762_1	hypothetical protein	1399	968	1281	1407	1419	1340	693	3090	3154	1146	1272	1266	1643	2999	2405	698	1149	1481	968	323	2054	1227	1507	1155	584	619	4112
WP_033502268_1	hypothetical protein	2010	1342	1865	2103	2201	2118	789	6631	6566	8693	10031	12073	14714	28773	25575	7740	10276	10855	5379	5882	8188	2186	2639	2017	1210	653	8136
WP_152595144_1	helix_turn_helix transcriptional regulator	2289	1650	2097	3877	3785	3794	3615	5923	5335	4863	4603	6360	6663	9715	7685	3886	5513	8178	2629	4569	8778	4415	4960	3064	5338	2510	7187
nbis_pseudogene_9	uncharacterized gene	618	403	620	854	766	807	1030	953	826	1295	1371	1453	1208	2216	1718	1046	1643	1725	1021	814	1387	977	1146	622	1398	977	1214
WP_026644220_1	GNAT family N_acetyltransferase	1179	776	1069	1111	1300	1186	1381	3783	3606	1461	1482	1688	1634	3194	2259	1014	1868	1616	743	582	1114	1189	1299	916	1969	1281	4873
WP_026644222_1	aminoglycoside 3'_phosphotransferase	3634	2510	3591	7102	7356	7801	4473	7050	7010	3063	2794	3500	695	910	722	1517	3326	3786	390	283	1269	7463	8477	5983	5017	3814	9393
WP_051592144_1	hypothetical protein	1745	1184	1659	1470	1608	1482	2009	2330	2074	3102	3691	4367	3617	7182	5789	3451	5344	4984	3000	2621	3794	1537	1641	1098	2850	1829	3011
WP_236822951_1	hypothetical protein	269	177	263	153	176	187	388	319	319	83	77	76	95	203	170	66	107	106	100	57	92	197	234	149	579	318	424
WP_051592145_1	hypothetical protein	1497	1084	1444	678	827	705	1535	2345	2400	288	359	372	874	1678	1094	222	466	417	289	343	495	1264	1458	919	2739	1434	3077
WP_026644223_1	helix_turn_helix transcriptional regulator	321	233	308	133	157	122	224	412	398	139	192	186	255	379	363	103	185	149	142	151	123	209	293	180	383	186	549
WP_026644224_1	hypothetical protein	689	427	659	252	252	266	387	892	1010	613	943	919	1075	1948	1504	497	573	709	484	540	581	501	500	326	592	389	1478
WP_080699301_1	zinc_ribbon domain_containing protein	3927	2613	3530	1476	1667	1404	1922	7057	6713	1539	1783	1800	4208	9247	6488	1469	3009	2140	2766	1985	2396	1896	2269	1395	3527	2098	8712
WP_026644226_1	excinuclease ABC subunit UvrA	14685	10512	15552	3757	3759	3637	3558	17844	19690	5696	6585	6280	5587	9909	8361	3476	5973	5420	2197	1411	2914	4376	5170	3643	4617	3303	26347
WP_026644227_1	class I SAM_dependent methyltransferase	3128	2152	3039	1348	1359	1325	1012	7204	6988	1772	2048	2108	2378	4445	3224	1100	2475	1894	1201	901	1074	1158	1447	946	1414	981	9395
WP_051592146_1	alpha/beta hydrolase	4441	2752	3861	2562	2185	2151	1116	5696	5862	1494	1557	1852	1323	3105	2011	1490	2842	2641	789	682	727	1619	1912	1272	1883	1304	7584
WP_033502424_1	NADPH_dependent FMN reductase	19012	10661	15450	6191	5580	5725	4033	16861	18069	6170	6868	8179	4638	7951	6536	6749	10083	10334	2419	1729	2352	5331	6113	4531	3897	3598	22763
WP_033502425_1	TipAS antibiotic_recognition domain_containing protein	658	424	619	568	460	550	369	1638	1613	1093	1209	1299	900	1605	1298	611	1184	1112	431	331	483	415	504	369	454	306	2278
WP_026644230_1	SprT family zinc_dependent metalloprotease	858	551	809	808	713	728	561	2652	2569	2566	3105	2935	1797	3570	2891	1729	2978	2543	1065	555	1061	441	547	401	542	524	3754
gene_BP20092_RS01005	tRNA_Ala	24	16	20	27	15	31	46	57	53	138	110	144	168	387	317	105	324	182	114	81	133	38	37	38	46	40	78
WP_051592155_1	site_specific integrase	1862	1307	1635	822	979	906	2144	3318	3069	743	828	901	1571	3119	2385	756	1296	1228	1029	1005	1057	1517	1823	1071	3139	1857	3897
WP_051592156_1	tyrosine_type recombinase/integrase	2933	2065	2862	1309	1402	1343	2420	7458	7833	1143	1254	1225	2099	3843	2856	815	1482	1401	993	494	1043	1590	1917	1180	2945	2105	10491
WP_026644262_1	hypothetical protein	319	230	271	186	182	162	244	701	531	403	410	511	703	1412	1048	377	642	602	338	277	528	206	226	161	329	201	710
WP_026644263_1	hypothetical protein	134	64	102	57	42	31	88	220	212	105	154	152	272	695	543	148	244	224	238	111	163	75	91	51	79	81	221
WP_026644264_1	helix_turn_helix domain_containing protein	338	283	370	203	196	196	257	1085	879	515	661	787	1695	3391	2366	720	1301	1164	866	728	780	219	254	157	380	234	1159
WP_026644265_1	hypothetical protein	1646	1204	1638	2484	2327	2640	1352	8532	8304	13077	17488	22484	17575	34949	26302	15470	17000	21089	9287	10226	13614	2860	3383	2658	1956	1121	10699
nbis_pseudogene_10	uncharacterized gene	174	111	159	150	144	157	302	379	326	580	582	723	677	1278	867	803	1202	818	622	370	524	260	283	197	298	262	433
WP_080699321_1	IS21_like element helper ATPase IstB	82	1	0	11	2	3	5	2	12	95	42	4	1	9	5	55	35	51	3	2	3	28	22	34	12	6	21
WP_157928606_1	IS1249 family transposase	947	713	932	576	632	483	1291	2108	1946	523	589	633	505	964	731	313	728	542	309	294	289	677	837	495	1656	1208	2545
WP_026643880_1	large conductance mechanosensitive channel protein MscL	4511	3444	4836	7829	7955	8057	4535	17535	16819	16269	16517	18135	7472	12446	7566	10139	20827	14918	4749	3582	6192	7622	8580	6129	7605	3594	22040
WP_080699266_1	MFS transporter	12009	7516	10786	4837	4514	4611	14675	28163	28988	7731	7987	8446	5779	10605	8393	4016	7505	7513	2127	928	3129	7840	7768	4449	10641	8925	37949
WP_026643882_1	NADP_specific glutamate dehydrogenase	6526	4918	7289	7516	7919	7757	4106	23244	25363	32966	37766	38093	25040	41445	32050	13497	33929	24078	7094	8220	17042	5861	8072	5778	6296	3643	33950
WP_051592074_1	hemolysin III family protein	8022	5541	8092	2414	2209	2488	3413	8866	9551	7425	8121	9178	5120	10698	8970	4855	7912	7574	2562	1666	3909	2808	3032	1956	4107	2695	12485
WP_157928607_1	VanZ family protein	7995	5655	7919	6304	5608	5907	2171	12639	13025	10058	10621	11456	3110	5340	4428	5614	10320	9635	2059	1531	3108	3772	4153	3173	3061	2007	17012
WP_157928608_1	hypothetical protein	2209	1613	2285	908	869	814	1410	2654	2714	717	704	713	990	2271	1366	386	936	731	470	439	633	564	661	371	2574	1286	3517
WP_051592079_1	DUF3566 domain_containing protein	9499	6754	10162	15643	13639	14922	8491	23180	21983	25424	25549	25441	10915	18637	15505	16190	29205	26492	7328	4293	9492	10446	12369	10578	9420	7841	30812
WP_162165650_1	DNA gyrase subunit A	5363	3816	5204	34299	36443	36657	15671	13073	11884	17279	16049	17941	4847	7099	5574	7492	18307	13764	3422	3718	11433	10300	14043	13137	24212	13538	17215
WP_051592080_1	DNA topoisomerase (ATP_hydrolyzing) subunit B	6059	4438	5782	30630	30161	30004	46339	14295	14233	13536	13626	15579	6295	11302	7883	7957	21104	15821	4840	4267	16961	35351	40171	28687	77093	38732	19155
WP_026643888_1	DUF721 domain_containing protein	964	686	1021	1736	1662	1614	496	3599	3572	2269	2362	2082	1369	2395	1948	957	2233	1744	554	558	922	546	661	468	813	478	4946
WP_033502326_1	DNA replication and repair protein RecF	4585	3193	4822	5832	5157	5520	1123	13119	13083	12386	13291	13040	8058	14384	11898	5731	10843	9417	3055	1879	5207	1479	2047	1577	1240	1110	17838
WP_026643889_1	DNA polymerase III subunit beta	4768	3642	5226	8102	8634	8505	1777	20946	21992	4435	4400	4880	3578	5637	3961	1800	4916	4155	1506	1551	3816	3176	4092	3162	2810	1617	27692
WP_026643890_1	chromosomal replication initiator protein DnaA	1624	1241	1761	6981	6925	6821	1800	13981	14084	5252	5414	5930	4618	7503	5325	4087	9789	8881	2738	2432	5931	3659	5009	3960	2467	1774	17984
WP_026643891_1	50S ribosomal protein L34	619	412	559	2252	1978	1982	1261	2760	2585	2894	3015	2731	1695	2596	2212	3366	5975	5759	2881	558	2290	2826	2680	1753	705	922	3672
WP_026643892_1	ribonuclease P protein component	2020	1454	1974	5901	4573	5073	2892	5697	4928	14101	15583	15119	9610	15808	13088	12422	19104	18294	10230	4834	7566	5760	6422	3939	2267	2459	7230
WP_054321385_1	membrane protein insertion efficiency factor YidD	296	226	297	827	704	673	239	800	647	957	1090	989	866	1651	1154	746	1246	1509	758	362	752	632	745	364	325	241	930
WP_026643893_1	membrane protein insertase YidC	1679	1243	1770	5926	5315	5152	1311	5090	4488	5212	4929	4370	3443	5556	3754	2149	4916	5508	2356	2217	3315	2015	2278	1419	2272	1625	6096
WP_026643894_1	hypothetical protein	3800	2613	3831	3083	2944	3163	10008	10258	11066	12714	15972	16181	11225	23191	17726	11911	20378	15292	7963	5676	9293	9554	9270	5256	16945	8396	13958
WP_026643895_1	16S rRNA (guanine(527)_N(7))_methyltransferase RsmG	1309	979	1179	2804	2485	2606	2326	5691	5283	8653	9493	10835	3740	5856	5092	5948	12061	8538	2739	2578	3444	1961	2308	1414	3648	1974	7308
WP_022857851_1	AAA family ATPase	3897	2935	4051	8404	7570	7672	5117	15265	14568	12324	11812	13328	7902	12446	9738	5844	14725	11227	3501	3393	6851	4133	4966	3672	7722	4647	19978
WP_026643897_1	ParB/RepB/Spo0J family partition protein	4284	2834	4284	6873	5979	6538	5377	10396	9836	19558	20353	20644	12309	22405	19215	8912	15485	14329	5352	2957	6691	2462	3011	2247	7749	4978	13961
WP_033502325_1	YdcF family protein	6602	4829	6542	7444	6821	7065	9867	13381	14179	11523	11127	12282	3915	6238	5110	6031	12757	10685	2330	1785	3397	4876	5348	3669	15961	8262	18858
WP_026643899_1	thioredoxin_disulfide reductase	10922	7354	10790	28162	26004	29585	20189	29591	30864	61626	64189	66963	9513	17623	15408	39685	69034	60587	10868	6699	17276	26636	29220	22381	22350	16648	43028
WP_026643900_1	LacI family DNA_binding transcriptional regulator	11734	8271	12029	9189	7690	8497	24244	20104	22448	38064	46523	46901	19790	41588	32700	33774	48741	46336	14972	6167	18431	19872	19894	13300	23966	18579	30883
WP_026643901_1	nucleoside hydrolase	4549	3298	4657	23461	28378	30589	36365	16090	20206	10579	10234	9961	3317	5009	4206	4509	9287	7354	1905	1701	8076	87080	108800	82671	48004	32109	25562
WP_026643902_1	MFS transporter	5686	4143	5607	7695	12912	16199	18553	13737	17842	4253	4330	4719	1731	2857	1981	2247	4582	4255	756	742	4010	44344	61536	52028	26686	16882	22672
WP_026643903_1	ribokinase	5098	3421	4971	3643	3375	3573	9321	6661	7436	7058	7658	7801	3592	6449	6079	5388	9161	8324	2393	1627	3591	13225	17867	15668	10003	8883	10346
WP_026643904_1	murein biosynthesis integral membrane protein MurJ	28829	20538	28018	29737	30092	29589	58873	59160	57645	35629	35491	36022	21045	37465	27423	15424	32494	26792	9107	5416	15478	22564	26924	19992	77222	51232	76252
WP_026643905_1	DUF6049 family protein	20365	14762	19814	14083	15208	14522	72241	36532	37513	15703	16857	17367	13430	23474	18056	8391	17896	15177	4966	4070	9399	13406	15665	9413	103069	64181	48842
WP_026643906_1	NUDIX hydrolase	7288	5291	7091	6272	6783	6370	24256	14335	15099	6534	7254	7648	4537	8075	5942	4259	9796	7555	2419	1564	4871	6974	8111	5112	34849	21257	19871
WP_026643907_1	CCA tRNA nucleotidyltransferase	12032	8135	11228	7951	8049	8048	50295	16302	16889	11818	12658	12322	7157	11259	9912	7344	15606	12991	5642	3934	9669	14487	16226	10176	57119	45658	22859
WP_026643908_1	LytR C_terminal domain_containing protein	7687	5438	6878	8345	8521	8389	60287	15701	15577	15495	18163	19080	10252	19720	15451	11314	20371	17264	6138	5886	9962	11582	13502	8206	110546	51985	21730
WP_026643909_1	4_diphosphocytidyl_2C_methyl_D_erythritol kinase	6197	3931	5476	3163	3190	3024	57414	5462	5377	4697	4970	4432	3241	5859	5837	3028	4425	4710	2552	1169	4649	9363	9507	5079	51183	53413	8206
WP_026643910_1	16S rRNA (adenine(1518)_N(6)/adenine(1519)_N(6))_dimethyltransferase RsmA	12140	8545	11728	6418	7561	6714	125364	13389	13994	2785	2743	2857	2992	4451	3771	1448	2840	2888	1762	1062	6311	20430	23283	13405	153579	110545	19044
WP_026643911_1	G5 domain_containing protein	38789	27636	36056	23064	27631	24046	289537	62822	65576	7141	7357	7654	10625	15078	12198	5184	12688	11373	8959	10328	28200	83324	96938	58665	507079	261506	86622
gene_BP20092_RS01235	tRNA_Thr	357	213	303	1450	1531	1813	2912	1607	1732	3879	4556	5950	4912	8887	6780	4546	7406	6983	2364	4294	5965	1377	1512	900	3917	2014	2111
WP_026643912_1	thioredoxin domain_containing protein	4606	3227	4815	3586	3467	3310	2007	13562	15301	10355	12008	12479	14803	26373	18639	5640	11252	9234	4865	2182	5062	1543	1860	1284	2441	1600	20661
WP_026643913_1	serine/threonine_protein kinase	6819	4766	6888	3743	3643	3674	4425	12883	14685	7888	9175	9967	6851	11310	9244	5006	9431	8330	3474	2264	6173	2701	3396	2349	4740	3888	19931
WP_080699269_1	potassium channel family protein	1083	845	1104	2137	2244	2221	1230	5130	5772	1134	1163	1150	897	1333	847	590	1223	1316	561	324	1366	1592	1885	1312	1495	1245	7142
WP_026643914_1	sn_glycerol_3_phosphate ABC transporter ATP_binding protein UgpC	74110	58452	82681	40944	44531	46264	178184	98334	120113	20337	23475	25604	25515	42309	33451	12488	20693	25372	11577	9765	53561	209010	263344	164426	264631	146207	147077
WP_026643915_1	DUF4032 domain_containing protein	20123	15632	21661	24479	26039	26610	42253	56971	61901	26872	26276	28220	12142	19758	13852	12348	33558	25442	8083	9189	23749	29850	36983	26468	72771	36998	77889
WP_026643916_1	23S rRNA (guanosine(2251)_2'_O)_methyltransferase RlmB	3734	2356	3478	9184	7821	8944	6636	13077	13438	40814	44088	42454	18828	36429	30973	29265	46650	41780	17627	6001	19092	7878	8905	6755	5940	5598	19386
WP_026643917_1	cation_translocating P_type ATPase	35361	26586	38418	78646	78080	78283	19467	87096	85460	39137	36404	39776	8749	13316	10169	15571	38116	26432	5943	4531	9533	34424	43601	35325	28931	17343	117627
WP_026643918_1	alpha/beta hydrolase_fold protein	2787	1888	2738	4582	4188	4768	3201	10058	10352	12700	13185	13906	4726	8948	7442	8274	13929	11960	3835	2968	5566	3163	3579	2621	4094	2758	13954
WP_026643919_1	dCTP deaminase	7040	5241	7283	11612	11391	11326	25128	17510	17928	15824	17661	20676	11230	23712	15572	15234	23486	25557	11843	8340	23687	17615	19314	12366	44011	19643	23635
WP_033502324_1	FIVAR domain_containing protein	7925	5447	7983	4558	3980	4137	5215	11118	10917	6655	7527	7082	4637	7474	6006	5077	9046	8673	3606	2307	4537	3678	3960	2678	7427	4599	15109
WP_180325843_1	Na+/H+ antiporter	2133	1613	2059	1323	1285	1314	2159	3819	3736	2101	2263	2412	1704	2996	2381	1293	2363	2111	1380	862	1866	1544	1911	1111	3168	2054	4995
WP_099309710_1	nucleoside deaminase	555	405	500	457	400	478	912	1324	1414	1732	2068	2062	1023	2037	1661	1222	2289	1916	810	468	783	609	652	396	1014	821	2043
WP_026643922_1	alpha_galactosidase	4291	3175	4389	3106	2710	3024	3137	5343	5669	4572	4722	4815	3395	5538	4739	2522	4445	4224	1467	1029	1767	1707	1957	1197	4355	2921	7783
WP_026643923_1	ROK family protein	1951	1496	1972	1496	1556	1596	1132	4435	4578	2136	2303	2439	2651	5010	3870	1245	2096	1980	1042	647	1268	925	1016	725	1475	1092	6313
WP_026643924_1	extracellular solute_binding protein	1821	1399	1874	864	812	839	1010	2000	2211	355	376	425	1016	1930	1357	267	453	396	296	164	379	827	874	469	1439	921	2750
WP_051592081_1	sugar ABC transporter permease	993	731	1016	371	365	383	557	844	878	262	345	323	382	774	578	260	551	334	279	265	377	391	426	268	834	505	1140
WP_026643926_1	carbohydrate ABC transporter permease	1389	1075	1472	357	324	333	315	622	710	85	92	95	186	315	241	75	145	128	97	70	156	223	257	182	517	335	876
WP_026643927_1	type II toxin_antitoxin system RelB/DinJ family antitoxin	168	122	157	41	47	40	74	118	129	10	16	17	23	63	57	7	14	7	17	7	22	50	75	36	135	107	176
WP_236822952_1	Sip1_related alpha_galactosidase	2178	1595	2050	2290	2146	2252	2145	11689	12492	5008	5950	5605	3610	8000	5669	3240	6470	4489	2314	1572	2639	2505	3278	2257	3475	1980	16029
WP_026643929_1	alpha_glucosidase	1724	1254	1754	3764	3685	3908	1222	6518	6739	2889	3075	3237	3680	6034	4566	2098	3899	3640	1133	888	1871	1528	2007	1536	1997	1090	8618
WP_026643930_1	hypothetical protein	1980	1391	2015	655	592	702	983	2756	2775	879	1002	1125	1668	3573	2633	708	1218	1062	884	559	941	996	1091	720	1489	928	3673
WP_202961609_1	hypothetical protein	2500	1918	2752	655	680	607	722	2140	2248	699	723	729	1255	2479	1677	527	866	825	725	377	996	521	700	479	912	627	3021
WP_026643932_1	threonine ammonia_lyase	4444	3199	4578	5131	5547	5664	5531	9954	11276	18910	21551	23811	11318	20044	15165	12467	25469	19351	8474	6319	16628	5985	7487	4960	6735	4600	15549
WP_022857813_1	Sir2 family NAD_dependent protein deacetylase	14314	10818	15137	5240	5961	5688	7631	17844	21810	7032	7648	8635	11722	17796	12882	3136	7130	6370	3458	3851	9504	5194	6105	3960	12635	6080	27292
gene_BP20092_RS01360	16S ribosomal RNA	86	39	67	63	96	53	1041	60	48	235	182	127	46	44	58	55	117	116	65	6	257	285	68	114	62372	944	217
gene_BP20092_RS01365	23S ribosomal RNA	60	30	37	75	63	70	382	98	81	24	17	15	25	25	27	13	15	21	59	1	36	116	156	75	69	247	127
WP_026644260_1	MFS transporter	4655	3354	4773	7805	6753	6433	24706	9327	7657	2925	2936	2827	1592	3059	2230	1158	1995	1841	3772	1734	3489	10187	10711	5389	32783	20652	10509
WP_236822953_1	Fic family protein	3983	2948	3870	6010	5429	5294	7182	8329	7413	1975	2008	1972	900	1612	1137	809	1504	1278	1207	829	1519	3830	4249	2577	10658	6188	9742
WP_080699313_1	hypothetical protein	5482	3755	5637	3594	2971	3031	4502	5082	4576	4116	4160	4328	1411	2799	2579	2375	4051	3707	1834	990	2004	2499	2635	1558	5730	4119	6742
WP_080699315_1	NAD+ synthetase	3779	2560	3717	3268	3027	3222	3005	5225	5136	3780	3642	3995	1169	2470	1852	2437	4919	3934	1122	871	1604	3125	3468	2356	5294	2624	6938
gene_BP20092_RS01405	23S ribosomal RNA	62	18	18	28	4	16	799	14	39	54	5	29	6	198	32	38	6	41	24	1	16	210	122	15	79	55	15
nbis_gene_unknown	nbis_gene_unknown	4	2	4	11	18	10	20	17	10	6	12	6	11	24	14	5	7	7	12	0	8	8	17	3	5	11	29
WP_026644240_1	hypothetical protein	4043	3176	4403	6987	6493	6438	6103	9680	8675	3546	3536	3848	2739	4227	3465	1807	3341	2857	2436	1539	3848	3333	4293	2884	5672	5050	11141
WP_026644241_1	nitroreductase family protein	9018	6155	9054	7903	6922	7257	5727	13151	12979	6191	6516	7226	4791	7988	6219	4194	7288	7363	3660	2490	5652	5409	6138	4263	7765	5284	16899
WP_026644242_1	DUF4235 domain_containing protein	3031	2224	3056	9167	9241	8975	7228	12097	10620	19031	20861	23057	7984	17512	13343	19151	22435	22835	8129	4188	12679	8923	9335	6590	10469	5833	14664
WP_026644243_1	histidine phosphatase family protein	5359	3717	5454	7416	7214	7729	6077	16956	17677	31806	37867	41578	13350	24636	23479	25485	35228	36094	9943	11373	19814	6806	7855	6378	9428	5785	24682
WP_026644244_1	glycoside hydrolase family 13 protein	9298	6637	9563	18950	17941	17909	9406	25856	26236	15173	15602	17137	6981	11702	10194	10216	20954	17963	5465	4337	7402	15560	20475	16062	12546	8480	34934
WP_026644245_1	ABC transporter substrate_binding protein	178342	133969	190750	132986	141296	156152	179320	158869	242075	53032	52369	55345	36704	52464	37177	33227	70648	78761	22548	20419	76188	484988	703708	552102	270682	176304	287838
WP_026644246_1	LacI family DNA_binding transcriptional regulator	20187	13945	19602	5032	4919	5251	37405	8212	9058	3214	3175	3295	3818	6600	5620	2184	4660	4583	3069	1913	6942	26325	30056	19054	50574	32223	11794
WP_026644247_1	sugar ABC transporter permease	9127	5795	8688	11251	11332	12843	39212	22580	25084	8903	11581	12335	12916	24708	17695	9470	9914	15130	12426	7588	25040	83999	109430	68507	50653	30456	29825
WP_022858412_1	carbohydrate ABC transporter permease	7739	5142	7433	6476	6071	6491	6179	11620	13183	3974	4618	4355	5183	11277	8130	4488	5370	8768	6423	3365	13615	35987	48774	32300	8006	5669	16534
WP_051592150_1	YesL family protein	3617	2557	3758	3436	3259	3295	2877	9050	9054	3589	3973	4785	4336	7449	5618	2790	4256	4911	3074	2979	4520	3957	4641	3029	5458	2599	11779
WP_225531838_1	transposase	2190	1532	2267	973	913	853	1237	2065	1951	1323	1299	1348	1034	1930	1632	970	1755	1482	880	738	1227	927	1075	634	2108	1099	2807
WP_033502434_1	hypothetical protein	2977	2229	3149	3610	3492	3476	718	8833	10282	2472	2439	2540	2605	5120	3181	1438	3824	3210	1592	912	4512	1976	2599	2157	832	551	12519
WP_099309712_1	BspA family leucine_rich repeat surface protein	2068	1572	2008	3982	4640	4089	710	4108	4307	646	698	708	496	763	548	384	759	892	410	479	821	1467	1976	1855	1994	764	5371
WP_099309713_1	Cna B_type domain_containing protein	3476	2520	3560	6580	6759	6760	1155	7876	8008	2851	2945	3106	1882	4001	2508	2145	4521	3761	2299	1975	3431	2127	2962	2524	1663	1236	10323
WP_052108661_1	sortase	646	477	648	1617	1573	1450	230	1948	1947	419	481	564	598	1021	704	421	690	701	764	517	912	548	724	639	357	228	2542
WP_160268239_1	isopeptide_forming domain_containing fimbrial protein	2065	1703	2399	6250	6902	6870	949	8507	9894	1224	1088	1230	1142	1463	916	562	1322	1283	784	893	2582	2899	3870	3367	1469	773	11065
nbis_pseudogene_11	uncharacterized gene	1723	1294	1737	2720	2392	2406	1585	3814	3545	1540	1460	1622	1275	2245	1528	1287	2438	2606	1711	1121	2034	1643	1902	1276	2170	1636	4883
WP_225531840_1	transposase	419	295	470	129	194	195	501	385	528	192	125	234	145	328	141	94	169	135	124	69	113	299	199	171	660	428	521
WP_026644128_1	4_alpha_glucanotransferase	12546	8133	11583	6638	7136	8053	18134	11460	13039	10314	10547	12317	6556	10668	9052	9103	16564	19836	6375	5602	13254	10001	13063	10301	23206	15526	16887
WP_026644127_1	alpha_amylase family glycosyl hydrolase	9758	7348	10695	6586	6817	6855	1672	8396	9991	2684	2643	2964	3108	4897	3477	2421	3955	4314	1741	1053	3089	6453	8363	6598	1933	1402	12940
WP_026644126_1	extracellular solute_binding protein	81447	60373	87670	47827	49846	50655	59495	84804	96539	36036	39055	39925	35683	54280	39650	27016	54219	51196	21583	23126	35594	100539	129501	88733	99365	49131	125014
WP_026644125_1	sugar ABC transporter permease	20125	15193	21648	12750	14682	13232	5816	20612	23558	2640	2594	2694	4047	6717	4014	1626	3056	3708	2645	1571	5906	16146	22571	15921	8427	5008	30323
WP_051592118_1	sugar ABC transporter permease	12296	9332	13314	9133	10245	9485	1965	11684	13669	3855	4104	4036	4177	6429	4374	2777	4408	5378	2876	2509	5817	8379	11619	8727	3300	1852	17503
WP_033502359_1	type I pullulanase	18567	13359	19615	8370	8792	8991	10125	15127	16133	11750	12406	13031	8694	15032	12282	8861	15057	15059	8313	5793	11987	8779	10630	7409	13182	8221	22128
WP_051592117_1	HAD family hydrolase	3458	2549	3447	1091	1157	1122	1110	2635	2613	1161	1222	1212	1037	1887	1442	1069	1495	1765	1134	769	1564	1060	1340	960	1673	1066	3864
WP_026644122_1	TraX family protein	3385	2469	3642	1149	1285	1253	994	3016	3240	860	869	885	844	1560	933	640	1143	1203	733	682	1197	961	1253	997	1637	1954	4298
WP_026644121_1	LacI family DNA_binding transcriptional regulator	2388	1780	2581	983	937	972	910	1808	1810	2011	2257	2338	1644	3212	2349	2061	3367	3567	1600	1143	1915	865	1156	837	1065	792	2440
WP_026644120_1	molecular chaperone DnaK	349338	233408	335635	136534	117986	133495	21715	190683	200717	145339	147363	166238	60436	112272	86614	77861	194927	167454	28632	30190	58233	96224	107893	86966	34070	19932	268116
WP_026644119_1	nucleotide exchange factor GrpE	64196	43293	63468	26840	21969	23717	5643	31294	33328	34359	37869	45891	18701	35288	26486	32489	51282	50001	10869	7707	18242	15691	18207	15560	5942	4637	43556
WP_026644118_1	DnaJ C_terminal domain_containing protein	27482	19110	27261	22878	19366	20878	4505	21934	21959	17001	16208	18675	6788	10849	9376	8101	16889	18479	2412	2913	5488	13795	15966	13160	7075	4025	31193
WP_026644117_1	helix_turn_helix transcriptional regulator	15002	10575	15255	10848	8994	10252	3648	10332	10729	17860	18706	21640	7635	14267	13440	12093	18028	19851	4574	2514	7803	6332	7153	5745	3319	2881	15463
WP_051592119_1	HAD family phosphatase	4512	3398	4672	5382	5240	5584	4893	11319	11710	17154	20725	25432	16031	27724	21142	9523	16442	17239	6133	7322	10605	4748	5550	3985	8300	4100	15378
WP_026644115_1	glycoside hydrolase family 3 N_terminal domain_containing protein	7772	5599	7531	3928	4128	4010	14631	8961	9215	4469	5331	5447	6850	13024	10595	3303	4921	5718	3214	2600	6367	7115	8103	5073	25344	14144	12203
WP_051592116_1	flavodoxin	1558	1127	1413	861	909	922	3986	1680	1693	278	264	300	415	652	610	237	503	523	443	357	1399	1998	2166	1357	5921	3812	2233
gene_BP20092_RS01595	tRNA_Ala	71	45	55	145	102	137	523	303	228	486	481	457	536	857	1419	605	827	904	926	87	472	274	269	125	134	377	300
WP_051592115_1	LacI family DNA_binding transcriptional regulator	224	174	241	103	131	116	224	298	280	135	165	179	154	280	233	127	267	208	147	132	155	176	194	119	287	249	449
nbis_pseudogene_12	uncharacterized gene	44	26	36	32	24	24	26	53	53	18	16	18	15	34	24	15	25	23	8	3	21	30	33	17	32	31	68
WP_026644112_1	GtrA family protein	1378	1105	1457	5779	5687	5894	450	5355	4724	10326	11270	14614	5062	8357	5899	9082	15295	16603	4399	5852	5728	2195	2978	2665	742	349	6260
WP_026644111_1	VTT domain_containing protein	1175	822	1046	1100	1031	1079	415	2362	2155	615	640	640	629	1132	805	499	895	956	572	348	558	720	858	571	616	464	3028
WP_129865824_1	hypothetical protein	306	195	311	211	183	142	251	521	473	103	83	102	126	191	145	66	120	149	52	46	90	200	218	164	272	207	654
WP_080699285_1	TetR/AcrR family transcriptional regulator	3475	2470	3683	2188	2092	2366	5414	7525	7706	1880	1833	2187	2232	3242	2485	1097	2082	1837	818	900	2030	3223	3466	2257	7003	4392	9725
WP_026644110_1	alpha/beta hydrolase	775	545	795	1289	1296	1327	247	1653	1726	744	358	410	245	318	232	136	402	387	115	113	284	501	755	710	395	257	2234
WP_080699284_1	phospholipid carrier_dependent glycosyltransferase	2049	1372	2012	2709	2515	2666	1140	4737	5287	2181	2047	2064	964	1688	1510	1254	2342	2053	756	489	1223	2138	2668	2256	1349	1041	7476
WP_051592113_1	16S rRNA (cytidine(1402)_2'_O)_methyltransferase	2771	1972	2857	1034	975	962	1440	3616	4122	3348	3836	3805	2996	5899	4984	2097	3547	3021	1846	1327	2080	1115	1122	771	1955	1319	5581
WP_236822954_1	hypothetical protein	352	210	324	107	117	107	224	414	420	405	428	339	244	468	427	310	481	360	242	77	155	161	147	101	160	223	613
WP_052108660_1	hypothetical protein	1141	730	1135	501	519	505	822	1874	2092	537	571	496	344	636	533	313	679	520	325	139	287	451	478	319	861	703	2828
WP_026644107_1	methionine__tRNA ligase	6463	4583	6400	15480	14477	14615	2100	27497	31566	14673	14484	14055	6017	9183	7032	7045	15323	12176	3601	2698	7908	8638	11675	9583	2703	1993	42671
WP_026644106_1	ABC transporter ATP_binding protein	2875	1901	2879	2821	2242	2532	7866	4104	3828	1919	1814	2348	905	1522	1508	2100	4879	3437	963	680	2559	6617	6457	3637	8985	6724	5360
nbis_pseudogene_13	uncharacterized gene	183	105	145	125	100	99	266	223	230	37	28	46	30	46	40	34	52	49	14	31	97	166	195	125	544	292	303
WP_162165651_1	hypothetical protein	351	238	308	200	190	198	434	608	520	149	153	140	121	257	182	86	168	164	86	49	168	321	340	222	509	449	701
WP_026644103_1	TatD family hydrolase	1533	1024	1455	2217	2018	2341	1675	5994	6197	11853	13790	15586	5285	9820	8412	9097	14106	13015	5294	4765	6626	2231	2564	1944	2389	1511	8090
WP_026644102_1	KUP/HAK/KT family potassium transporter	6583	4922	7052	11629	11698	11492	2362	17962	19542	9787	10242	10620	3755	7028	5551	6007	13626	9284	2091	1586	2885	3566	4554	3599	3023	2181	25472
WP_026644101_1	class II glutamine amidotransferase	1206	888	1181	3499	3692	3594	1149	5989	6571	10559	12355	14848	4748	8273	5976	7408	12750	11475	4714	2976	9453	1815	2479	1730	1145	899	8674
WP_034878931_1	IS607 family transposase	1056	601	862	847	727	792	351	1621	1498	2252	2717	3024	1608	2827	2209	2330	3823	2972	1809	2026	2212	489	666	450	510	381	2021
WP_225531861_1	IS607 family element RNA_guided endonuclease TnpB	3539	2343	3610	2428	2204	2442	1372	4602	4455	6340	7101	7449	4226	6636	5383	4932	8388	7718	3884	2422	5805	1407	1870	1351	1577	1283	6226
WP_026644164_1	HD domain_containing protein	5737	3931	5834	2337	2219	2430	2515	8854	10884	4487	5426	5337	7410	13570	11809	2632	4418	4882	3952	1971	5866	2366	2727	1864	2431	2187	14673
WP_051592130_1	ATP_binding cassette domain_containing protein	7641	5494	7931	3364	2842	2774	1399	14902	16625	6233	7525	7204	12772	21321	18224	3221	5121	6213	4605	2492	4812	1374	1644	1205	1489	1255	22526
WP_026644163_1	ABC transporter permease	10214	7486	10641	4715	5230	5008	1375	27431	29663	6559	7764	9078	12400	20083	13981	2407	5066	5252	3173	3196	4726	2086	2546	1753	1943	1339	39130
WP_051592129_1	hypothetical protein	2215	1517	2049	1073	1152	1110	1899	3100	3285	393	405	517	349	616	475	215	549	547	212	97	391	1411	1672	961	2251	1861	4477
WP_026644162_1	glycosyltransferase	7056	4924	6761	9192	8747	8514	1635	13827	13884	6824	7288	8242	8144	16453	10802	6098	10092	10123	6050	4282	8583	4825	6312	5154	2354	1519	18225
WP_051592128_1	ABC transporter permease	2035	1404	1992	3563	3263	3545	518	4730	4659	3341	3700	3624	3223	7143	4336	2264	3696	3426	2416	1698	2998	1270	1712	1372	720	442	6394
WP_051592127_1	ABC transporter ATP_binding protein	4148	2967	4190	7225	7355	7405	690	8860	8856	5336	5152	5375	3702	6068	4163	2137	4688	3670	1951	1656	3113	1896	2740	2489	1022	724	11698
WP_225531866_1	polysaccharide pyruvyl transferase family protein	6166	4419	6413	18197	16735	17512	8376	29068	27605	18541	20091	22683	12696	23425	16158	11999	21117	19650	10933	7339	15405	8494	10587	7809	9415	6762	35674
WP_026644159_1	glycosyltransferase	8944	6375	8848	17973	17176	17386	3524	22427	23527	14234	14528	16004	12172	21731	15272	9070	17007	17546	8391	7633	13457	15425	19359	13156	5875	2971	30465
gene_BP20092_RS01745	tRNA_Ser	57	39	55	373	264	295	409	256	251	935	971	1085	696	1617	1177	759	1458	1254	568	247	752	213	201	139	344	264	272
WP_051592126_1	hypothetical protein	785	610	738	403	481	394	1034	1444	1432	424	578	697	663	1448	1003	610	1374	947	741	663	881	580	664	393	1787	890	1767
WP_026644158_1	CHAP domain_containing protein	209	139	173	82	83	98	396	255	207	138	142	161	136	266	228	146	232	226	147	69	165	133	194	112	392	359	310
WP_160268237_1	hypothetical protein	333	261	337	121	161	133	283	365	384	55	60	39	92	142	132	45	84	63	85	31	118	184	218	159	434	260	509
WP_160268235_1	InlB B_repeat_containing protein	814	604	731	289	305	283	728	844	783	92	95	96	178	310	236	78	141	120	148	79	163	456	539	337	818	683	1136
WP_051894178_1	GH25 family lysozyme	3047	2184	2864	6907	6108	6324	4406	10912	10285	3959	3776	4303	1970	3611	2627	3033	6608	5792	1747	1346	2376	5396	6469	4734	7821	4021	13199
WP_026644156_1	glycosyltransferase	9542	7215	9804	21010	19303	19985	7065	40296	44376	13156	13101	14155	7592	11630	8557	6585	15719	13831	5454	4940	13052	12106	15707	13586	9941	6375	58294
WP_099309751_1	alkaline phosphatase family protein	5382	3792	5415	3778	4061	3650	1863	10779	11831	1641	1960	1983	3575	6646	4171	1040	2086	1923	1477	1160	1961	1701	2001	1366	3274	1837	14042
WP_026644155_1	glycosyltransferase	1811	1296	1912	3481	3214	3409	2456	7303	7787	4939	5306	5521	2682	4676	3771	3068	5450	5381	2510	1573	4318	3485	4128	3167	2824	2126	10580
WP_051592132_1	glycosyltransferase	3674	2690	3697	5709	5439	5749	4087	14383	15045	8552	9120	9410	5926	9755	7898	4895	10388	8867	4108	2864	6715	4210	4949	3623	5776	3524	19924
WP_080699289_1	sialate O_acetylesterase	2321	1660	2318	1541	1491	1478	1225	5536	6609	1374	1454	1644	1555	2394	1665	591	1271	1232	647	473	1211	1407	1839	1150	1829	1225	8494
WP_026644153_1	UDP_galactopyranose mutase	8374	6186	8576	4465	4274	4322	2411	12904	14109	5252	5725	6707	9762	19116	11525	3041	5747	6245	4741	3672	7289	3343	4420	3283	3834	2067	17380
WP_236822955_1	acyltransferase family protein	1301	908	1245	1023	1095	1009	3779	1386	1441	673	738	718	750	1537	1298	467	719	767	641	395	687	1269	1488	836	4980	3293	1998
gene_BP20092_RS01805	16S ribosomal RNA	1014	101	726	1010	909	372	3247	1915	655	3970	2636	3057	593	1199	1342	3701	9090	4020	1950	762	1476	2195	2313	1136	4417	3350	1290
gene_BP20092_RS01815	23S ribosomal RNA	1379	313	286868	3575	337	78461	996334	444	585	785	1001	515	472	27656	32635	485	882	438	1150	189	1013	27212	127144	3869	7959	5359	1076
gene_BP20092_RS01820	5S ribosomal RNA	18	11	22	53	61	24	104	61	30	44	37	31	20	29	40	21	23	52	104	5	39	42	64	23	11	49	78
WP_051592071_1	signal peptidase I	1557	1143	1600	3152	2867	2762	1536	4174	3858	1008	1019	1046	1019	1919	1254	670	1499	1162	1173	648	1359	1398	1662	1012	2193	1327	5233
WP_026643879_1	ribose_phosphate diphosphokinase	6071	4246	6287	5915	5621	5692	6372	13301	12515	8805	9746	10660	9513	16629	11696	7709	15076	14275	4631	3820	8766	5261	6000	3969	9252	5327	16469
WP_022858970_1	30S ribosomal protein S6	6922	5540	7366	19374	18154	18524	7451	17358	16848	15475	15474	17329	9429	16689	12124	12260	22707	22554	10929	8248	13198	27522	32105	19183	9715	5774	21930
WP_022858969_1	single_stranded DNA_binding protein	9898	8053	11294	31999	31040	31353	6957	24428	23244	19109	19695	21152	10027	15528	12069	11347	26042	23347	9820	10592	12982	36462	43927	27192	12697	5831	29969
WP_022858968_1	30S ribosomal protein S18	2935	2390	3343	9764	9563	9197	1795	6084	5904	3502	3012	3187	1782	1791	1333	1324	4643	3843	1470	2081	2687	10390	11792	7616	3034	1408	7971
WP_026643878_1	50S ribosomal protein L9	8408	6478	9262	24520	23238	23134	5171	16864	15982	13609	13172	13413	5921	9027	6540	7194	18432	14664	7570	6533	8395	27262	31100	19000	8012	4564	21560
WP_202961610_1	DUF4878 domain_containing protein	4741	3682	5266	1740	1770	1661	1069	6724	7670	701	783	749	1186	1922	1219	414	766	723	799	528	1442	1241	1749	1104	1520	992	9273
WP_026643876_1	zinc ribbon domain_containing protein	3989	2680	3969	601	621	529	578	3778	3758	973	1246	1348	3029	5566	4190	1077	1405	1650	1653	940	2124	650	822	559	705	523	4776
gene_BP20092_RS01865	tRNA_Lys	39	3	25	46	35	37	94	49	31	201	212	156	144	198	195	226	477	359	495	34	157	59	62	37	33	66	55
WP_022858877_1	aquaporin family protein	2016	1474	1986	1419	1529	1440	2256	5237	4856	1861	2102	2168	4288	7607	4874	2035	3870	4601	2196	2566	3781	1593	1763	1133	3335	1783	6030
WP_026643875_1	DUF3152 domain_containing protein	1566	1154	1560	2792	2445	2501	2124	7692	8370	4642	5340	5948	4989	8789	6690	3233	6090	5422	2817	2599	4869	1676	2127	1418	3347	1791	10783
WP_026643874_1	tRNA glutamyl_Q(34) synthetase GluQRS	673	457	573	763	658	641	767	1637	1478	1430	1707	1434	1051	1942	1734	1123	1710	1693	788	409	843	516	552	436	890	718	2220
WP_026643873_1	YggS family pyridoxal phosphate_dependent enzyme	2997	2033	2988	1746	1711	1706	1028	4427	4938	6017	7639	8008	5450	9688	8308	4923	7946	7171	3932	3847	5053	1402	1737	1293	1712	897	6754
WP_026643872_1	class C sortase	3219	2261	3111	830	3793	843	1045	4344	4568	591	724	775	2064	3749	2902	602	1146	1026	716	715	968	912	1147	799	1721	1087	5815
nbis_pseudogene_22	uncharacterized gene	1	0	0	1	0	0	0	3	1	0	0	0	0	0	2	3	0	4	91	5	0	0	0	0	0	0	4
WP_099309718_1	VWA domain_containing protein	8346	5535	7567	7826	7259	7365	10861	21554	20294	6260	6551	8157	8975	19074	13407	7545	10977	12925	12019	8778	15277	11410	12942	8213	21516	9692	25732
WP_051592070_1	SpaA isopeptide_forming pilin_related protein	4779	3398	4924	2011	1988	2096	3458	6795	7170	1526	1460	1455	2264	4560	3162	890	1774	1903	1468	966	1777	2297	2926	1886	5258	3304	9081
WP_225531880_1	transposase	4208	2464	3317	1063	1102	947	3169	4439	4339	1032	1079	1194	2599	4626	4034	1471	2470	1949	3467	1593	2295	3367	3401	2005	3803	2964	6089
WP_026643870_1	fumarylacetoacetate hydrolase family protein	5518	3628	5008	8085	8068	8864	5481	15529	17112	6846	7156	7538	4856	7873	6151	4656	8539	8838	4091	3144	9397	8951	10284	7645	6657	4952	23238
WP_026643869_1	ATP_dependent chaperone ClpB	192217	128366	183376	62996	59382	64355	44006	101716	117387	52109	53994	61861	30876	55492	43858	31920	64772	61968	16682	15879	39444	111410	139032	106942	108840	38331	154485
WP_026643868_1	hypothetical protein	7251	4865	7137	4205	3560	3731	1966	6059	6137	5455	5476	5631	2910	5208	4252	3534	5754	6494	2235	1238	2893	2822	3596	2812	1921	1766	8403
WP_026643867_1	orotate phosphoribosyltransferase	1615	1103	1431	2854	2722	2602	885	4268	4820	8131	9546	9501	4033	9784	6834	7250	13808	11528	5309	3341	6994	2305	2556	2101	1434	802	6569
WP_051592069_1	hypothetical protein	835	591	781	485	476	430	756	1171	1229	273	296	404	674	1469	871	271	562	559	295	281	690	505	622	347	1371	675	1556
WP_026643866_1	TrmH family RNA methyltransferase	2695	1892	2687	2096	2267	2319	1288	7253	8456	2746	3073	3350	2297	3951	2767	1497	2832	2776	1360	933	2290	1470	2029	1584	1711	1146	10472
WP_026643865_1	ATP_binding cassette domain_containing protein	3806	2833	4090	6846	7106	7382	3421	12614	12840	30172	35082	39160	17335	28415	23558	18565	33234	30051	14061	12283	24475	5267	7074	5329	3915	3048	17242
WP_236822957_1	ABC transporter permease	1297	972	1366	2190	1952	2111	460	4530	4463	5914	6280	6674	3800	6440	5500	3304	6051	5863	2680	2033	4411	1041	1506	1318	621	496	6290
WP_026643863_1	Asp_tRNA(Asn)/Glu_tRNA(Gln) amidotransferase subunit GatC	3126	2258	3311	5734	5931	6034	1744	9619	10667	3622	3502	4094	3198	5109	3461	1809	4493	4023	1538	1349	4925	4252	5287	4223	2660	1598	13723
WP_026643862_1	Asp_tRNA(Asn)/Glu_tRNA(Gln) amidotransferase subunit GatA	13478	9552	14111	16063	14971	15703	2584	27397	29871	13590	13602	13524	8196	12196	10337	5887	13007	11991	4603	3789	9823	9102	11959	10963	3649	2335	40287
WP_026643861_1	Asp_tRNA(Asn)/Glu_tRNA(Gln) amidotransferase subunit GatB	14538	10504	15592	17771	17047	17842	1772	26854	29100	23701	25772	25230	13041	22191	17994	12645	26174	22235	10335	9671	15984	8128	11433	10720	2751	1679	38846
WP_099309719_1	GNAT family protein	14541	10141	14684	3662	3410	3618	1870	11555	11471	7518	8395	9506	12571	21462	17631	7512	9960	14523	15585	11831	16245	1785	2195	1586	2441	1617	15956
WP_022858892_1	DUF2469 domain_containing protein	3019	2122	3055	918	758	805	437	2541	2472	1738	2031	2457	3016	5420	4495	2216	2958	4183	2694	3698	3023	341	422	260	681	396	3330
WP_026643859_1	NAD(P)/FAD_dependent oxidoreductase	24903	16700	24013	17572	15382	15592	5057	24398	24551	14993	14857	17002	9909	17194	12988	10802	23000	21680	8499	8092	13609	9438	12635	9174	8069	4274	31729
WP_026643858_1	transcription termination factor Rho	25703	17002	24391	17734	14990	15197	7630	20385	20696	17615	17224	18349	11874	21044	15725	13832	28959	28725	16127	10230	17998	11078	12779	8660	9605	6694	27722
WP_026643857_1	Lrp/AsnC family transcriptional regulator	5150	3596	5360	4799	4713	4796	2049	6410	6712	5065	5171	6872	1826	3437	2543	3899	6216	7055	1670	1462	2549	2934	3313	2126	3415	1583	8506
WP_026643856_1	chorismate mutase	4867	3499	4877	3557	3776	3920	1196	8223	8598	4415	4605	4971	2340	4752	2861	2517	5117	4395	2281	1564	3925	1873	2196	1714	1768	968	11089
WP_129887578_1	tubuliform spidroin	10425	6942	10251	5426	4759	5051	2178	11337	12193	9973	10611	10928	5930	10235	8540	6537	10990	10733	3722	2246	4694	1885	2346	1637	2678	1940	16369
WP_026643855_1	valine__tRNA ligase	17888	13346	18799	34550	33681	33214	3620	53960	63035	25534	25874	26554	14534	24301	21357	12367	25801	22906	8976	7651	16691	11548	16608	16837	6275	3320	82041
WP_026643854_1	ABC transporter substrate_binding protein	7056	5236	7572	8456	7298	8243	2653	15713	15873	15388	16440	18395	10188	18186	14979	8304	13472	14349	5221	3064	8782	3740	4806	3849	3068	2442	22428
WP_026643853_1	endonuclease III	8244	6101	8542	8567	8837	9363	3870	24595	27785	11203	11640	13834	11933	21672	15540	5494	9755	10627	4282	3940	12605	6701	8798	7075	5680	3117	35513
WP_026643852_1	response regulator transcription factor	5901	4358	6233	3307	3233	3204	5779	8714	9393	8450	9521	10936	8032	13514	10287	6491	13438	11139	5201	5780	9313	4497	5403	3621	12052	4993	12685
WP_026643851_1	hypothetical protein	3387	2296	3385	5808	4881	5465	4754	6790	6964	8085	8978	9606	5600	9361	8471	7046	11021	12215	5999	2772	8066	6145	7122	5137	5063	3728	9960
WP_026643850_1	inorganic diphosphatase	10912	7753	11756	26580	24472	26986	13176	33363	32277	56244	63770	69110	43708	92262	65862	51915	77601	79640	54046	51281	68279	29859	32792	23555	25534	11248	44499
WP_162165649_1	DUF3416 domain_containing protein	9742	7225	10579	14568	15145	15073	4894	29692	35808	6738	6618	6864	4567	6740	5039	3086	10035	5922	3279	2142	6298	7918	10672	9554	6616	4443	46859
WP_152595145_1	hypothetical protein	1124	787	1006	490	553	524	2789	1366	1496	328	310	374	224	403	320	200	405	352	183	150	311	739	794	476	4171	2726	1938
WP_080699261_1	chloride channel protein	3798	2685	3859	7098	6750	7422	5296	10276	10285	8025	8753	10130	2759	4920	3670	5577	9792	9552	1873	1385	2993	3584	4480	3830	9108	4436	13654
WP_026643847_1	oxalyl_CoA decarboxylase	124394	93079	133466	156435	168891	171967	49913	175043	187945	60314	58626	72051	18422	30235	21758	38498	72057	72135	12104	11032	35682	173485	219504	178187	260098	39946	241639
WP_026643846_1	AEC family transporter	40062	29701	42406	30924	31697	31052	5638	28761	30096	5430	4957	5622	1625	2254	1661	2697	6124	6315	1033	883	3895	41280	55178	44445	8522	4893	39107
WP_026643845_1	formyl_CoA transferase	29252	20807	30907	43975	42459	47052	15023	34626	33863	41415	44713	53448	8287	14771	10482	32116	49018	64042	9823	8333	22453	29272	37095	33895	24632	12106	46493
gene_BP20092_RS02065	tRNA_Met	25	15	27	45	25	35	251	52	42	84	80	90	146	311	194	160	234	177	427	70	188	70	89	61	118	194	64
WP_026643844_1	homoserine O_succinyltransferase	1154	783	1176	1657	1654	1695	983	3972	4314	3102	3373	3889	2450	3933	3167	1981	4016	3516	1663	1603	2997	994	1248	919	1507	867	5824
WP_026643843_1	F0F1 ATP synthase subunit A	11738	7689	10741	36813	23527	23717	1806	37310	36584	17288	17510	18128	11599	23878	15963	11092	21585	20554	9144	6747	14960	14299	18226	16802	2646	1829	49071
WP_004219171_1	ATP synthase F0 subunit C	2429	1745	2492	4450	4351	4109	92	7879	8162	1704	1735	1857	1989	3552	2263	1109	1935	2077	1252	845	1819	1935	2617	2265	129	105	11373
WP_026643842_1	F0F1 ATP synthase subunit B	9402	6860	10113	15542	16531	15479	355	26880	28031	6335	6387	7188	6734	11140	7135	3775	6764	7073	3835	3824	5752	6482	8909	8006	687	353	38615
WP_026643841_1	F0F1 ATP synthase subunit delta	25065	19705	28165	28342	31593	29033	654	51020	54142	9828	9614	10035	7835	10532	7574	4003	8959	8272	3008	3128	5874	11089	16216	14827	1003	580	70733
WP_026643840_1	F0F1 ATP synthase subunit alpha	50552	38527	56683	44133	46035	45616	1159	75521	79634	26374	25174	25479	15527	24717	16711	10454	25985	19387	7513	6365	11077	17036	24138	22600	1692	1184	107712
WP_026643839_1	F0F1 ATP synthase subunit gamma	13069	9223	13598	12710	12828	12350	302	19635	19323	10479	11789	11095	6953	12610	9082	7110	10352	9651	6131	3433	5434	5101	7164	6443	349	302	27348
WP_026643838_1	F0F1 ATP synthase subunit beta	28714	21447	31448	36714	38864	37554	757	53402	54965	29247	29432	29783	12013	18192	13525	13636	31049	24577	9515	10705	12283	11610	16595	16022	1278	822	75930
WP_026643837_1	F0F1 ATP synthase subunit epsilon	3749	2828	4104	4271	4425	4435	109	5856	5447	5025	5654	5631	2155	3511	2689	4195	7684	5798	2562	2267	1945	1560	1980	1933	104	113	8026
WP_026643836_1	endonuclease NucS	1104	808	1121	1997	2012	1913	268	3879	3978	1740	1809	1941	1080	1910	1392	1174	2157	1967	810	650	1299	505	670	560	313	218	5270
WP_026643835_1	FKBP_type peptidyl_prolyl cis_trans isomerase	2408	1556	2230	8148	7209	7681	730	8311	8420	4770	4806	5359	3729	6006	4575	3874	9050	8077	4766	5559	8560	3051	4036	3681	1324	696	11617
WP_033502287_1	hypothetical protein	23278	15790	23266	33925	31579	32998	9048	40313	43607	36267	34335	38623	7929	13886	10890	22724	52940	41198	8277	5416	16151	21637	25761	22410	12195	7359	60793
WP_026643834_1	hypothetical protein	17299	12004	17710	20636	17640	18702	2048	25405	26418	16658	15935	18123	4815	7883	6148	10604	22325	20128	4023	3143	7075	7012	9640	10052	3161	1956	35604
WP_026643833_1	tetratricopeptide repeat protein	17213	11762	17721	18136	14964	16796	2851	20985	22756	19294	19122	21519	7601	12075	10892	11909	19839	21767	5696	4300	10052	8389	10528	8916	3642	2578	31904
WP_051592065_1	hypothetical protein	4644	3318	4797	4584	4103	4269	1951	5098	5138	6008	6480	7372	2733	5024	3981	5756	8329	9281	4141	3292	6251	3242	3655	2852	2771	1483	7040
gene_BP20092_RS02145	tRNA_Arg	1834	1292	1750	889	958	823	1158	2336	2414	991	1024	1081	1301	2971	2079	752	1835	1423	1387	899	1979	1280	1295	744	2008	839	2923
WP_026643831_1	Rid family detoxifying hydrolase	8850	6504	9458	3495	3341	3288	3078	9153	10321	5642	6022	6810	7655	14110	10596	4358	7572	7741	5411	3934	9606	3830	4350	2570	4667	2611	13340
WP_026643830_1	arginine__tRNA ligase	11850	8941	12454	16361	16893	16473	1958	23214	25485	7824	7600	8536	5053	6991	4607	3455	8272	7418	2932	2916	8906	6711	9886	9313	3083	1911	33137
WP_026643829_1	diaminopimelate decarboxylase	4450	3138	4554	9223	8893	9141	622	10015	10081	9817	10037	9934	2956	4435	3461	4505	8938	7513	2930	2011	5510	3134	4393	4025	936	701	14257
WP_026643828_1	homoserine dehydrogenase	8401	5987	8562	20102	20149	20927	1248	23711	23315	24038	24461	26603	15647	25690	20392	14717	26316	23936	16678	9097	31633	6981	10030	8545	1479	1101	32387
WP_026643827_1	homoserine kinase	3084	2322	3310	8891	8180	8314	551	7031	6834	10052	9942	10698	4320	7609	5802	7180	14472	12391	5015	3921	9529	2393	3166	2849	754	581	9085
WP_236822972_1	polysaccharide biosynthesis tyrosine autokinase	9009	6425	8535	6258	5382	5421	3094	11304	10126	5881	6295	7599	10472	19129	13123	6655	9762	14694	7280	7038	16037	6345	8712	6147	4617	2601	12574
WP_051592063_1	DUF4012 domain_containing protein	1622	1117	1511	1206	1123	1126	838	3891	3298	1123	1268	1260	3404	7382	5093	1377	1735	3082	2582	1790	3021	769	980	608	1180	821	4233
WP_051894162_1	Ig_like domain_containing protein	38474	25571	36026	13768	13371	13410	62578	23198	25467	26407	29722	30934	28925	53880	42050	41236	54571	72317	70891	69250	238563	64024	88445	56202	106376	45610	32874
WP_099309720_1	Ig_like domain_containing protein	8072	5467	7208	3530	3806	3532	10682	10569	10538	4497	5170	5662	14496	28403	18806	7611	9570	14722	26478	22877	78501	7589	9661	6117	18122	9857	13856
WP_162288110_1	Ig_like domain_containing protein	1228	904	1109	722	697	639	1219	1365	1337	453	484	477	846	1610	1191	666	764	1271	2895	1867	7836	842	998	594	1720	1161	1877
WP_051592152_1	glycosyltransferase family 2 protein	5186	3641	4875	2173	2416	2201	1792	10513	9469	1860	2043	2623	6366	12683	8718	2505	2622	4338	3297	3863	6421	1966	2545	1734	3511	1634	11334
WP_080699309_1	polysaccharide pyruvyl transferase family protein	972	753	975	1360	1319	1257	589	3237	2886	3001	3473	4781	3651	6814	4842	4397	6334	6718	4110	4384	4272	769	978	765	900	552	3538
WP_026644253_1	oligosaccharide flippase family protein	2103	1565	2197	907	915	783	782	3536	3505	418	438	551	1658	3134	1954	626	952	1164	943	839	1249	859	1061	715	1161	767	4407
WP_026644252_1	Coenzyme F420 hydrogenase/dehydrogenase, beta subunit C_terminal domain	2529	1879	2479	1412	1444	1289	1334	3864	3846	1112	1257	1148	1814	4423	2720	1149	2117	2192	2085	1316	2144	1656	2036	1418	1999	1358	4732
WP_080699307_1	glycosyltransferase family 2 protein	1342	1042	1351	526	723	580	859	2626	2586	140	177	181	610	1140	726	158	255	297	381	347	664	998	1269	918	1378	801	3054
WP_026644250_1	EpsG family protein	2669	1723	2343	702	772	742	1037	4803	4172	495	582	715	2473	5052	3349	649	791	1260	1331	1125	1602	1336	1662	933	1617	1076	5192
WP_026644249_1	IS607 family transposase	2495	1547	2182	643	473	515	695	2113	2203	867	984	993	1433	3288	2721	755	1141	993	1099	614	842	819	858	532	858	753	3100
WP_225531910_1	IS607 family element RNA_guided endonuclease TnpB	15168	10197	14010	4130	3720	3612	6208	7069	8866	12861	13773	11693	11813	18525	15477	10814	24442	17360	12453	5696	14936	4864	5586	3435	6883	4816	12048
WP_033502307_1	glycosyltransferase family 1 protein	4772	3125	4493	1212	1349	1457	1229	5411	5511	1613	1908	2049	4079	8616	6282	1447	2214	2131	2133	1876	2587	1417	1664	1129	1850	1187	6788
WP_051592015_1	glycosyltransferase	1327	836	1158	331	388	331	497	1227	1133	178	197	204	672	1392	928	197	316	289	513	257	511	569	624	404	656	492	1490
WP_034878930_1	S_layer homology domain_containing protein	144	97	119	61	85	64	140	220	215	71	77	75	146	392	231	75	123	126	74	47	87	109	138	83	219	132	277
WP_026643696_1	Ig_like domain_containing protein	687	509	572	247	271	225	636	992	949	97	93	121	240	489	339	84	230	170	187	131	246	497	618	352	876	568	1318
WP_129896038_1	leucine_rich repeat domain_containing protein	1032	721	991	339	324	356	1281	954	854	181	192	240	520	1067	807	238	393	354	574	356	990	1340	1616	935	1824	1117	1103
WP_129867840_1	leucine_rich repeat domain_containing protein	736	484	652	386	395	358	1349	1072	1107	282	324	343	683	1430	949	418	663	569	1349	1011	1712	1738	2055	1256	2726	1127	1303
WP_051592014_1	glycosyltransferase	2548	1589	2231	1037	1047	975	918	2126	2098	537	652	710	1206	2143	1544	753	1360	1578	826	774	1238	1186	1445	836	1462	870	2574
WP_026643693_1	protein_tyrosine_phosphatase	3606	2332	3189	2856	3197	2988	3917	5951	5421	1414	1383	1704	2751	5548	4160	1825	2518	2942	2176	1382	4180	4515	5145	3165	4272	2685	7031
WP_026643692_1	polysaccharide pyruvyl transferase family protein	2734	1920	2508	5001	4589	4585	1042	5049	4677	1846	1749	2229	3112	5908	4397	2004	3325	4345	6464	5321	11110	2197	2629	1978	1529	960	5983
WP_026643691_1	Maf family protein	5702	3968	5377	7594	6537	7193	3452	12665	12818	15738	17683	20388	13792	24738	19736	13925	25260	23311	12015	11152	12832	4944	5845	4464	4589	3161	17641
WP_026643690_1	AMP_dependent synthetase/ligase	9222	6711	9580	3422	3632	3755	2519	15070	16794	2596	2734	3094	3092	5552	4494	1857	4130	3483	2022	1616	2438	2383	2898	1831	3506	2404	21857
WP_026643689_1	ATP_binding cassette domain_containing protein	16016	10751	16093	19835	18149	18023	3652	36721	34167	19008	19649	21582	21208	37932	28792	7413	18922	11218	15148	11418	14660	4795	6261	4171	4750	3776	50400
WP_026643688_1	pyridoxal 5'_phosphate synthase glutaminase subunit PdxT	1404	997	1583	1249	1056	1045	2845	2602	2764	2171	2423	2581	2077	3567	2866	2096	3576	3135	1891	776	2138	1547	1631	1000	1781	2166	3779
WP_026643687_1	pyridoxal 5'_phosphate synthase lyase subunit PdxS	1702	1302	1892	959	1020	923	999	3438	3963	1203	1173	1294	1551	1995	1595	595	1480	1211	653	689	1341	907	1180	717	1335	964	5312
WP_051592013_1	restriction endonuclease	1706	1199	1632	426	476	459	729	2266	2310	580	682	777	1782	3908	2440	591	905	867	759	685	957	612	743	479	1193	690	2893
WP_026643686_1	hypothetical protein	798	575	717	306	347	280	463	706	819	125	136	139	181	316	235	98	192	191	156	115	309	316	450	274	804	453	1021
WP_026643685_1	hypothetical protein	596	423	521	544	529	446	460	1099	1138	137	149	168	273	422	341	114	221	334	197	125	500	346	445	294	612	439	1423
WP_080699237_1	acyltransferase	2614	1826	2651	3635	3399	3360	2469	6855	5851	1555	1544	1830	2994	5330	3448	1378	2713	3492	2334	2434	7551	2171	3074	2166	3556	2100	7276
WP_026643684_1	HNH endonuclease family protein	677	457	599	857	847	912	407	2800	2957	2122	2788	2985	1439	2515	1987	1484	2540	2384	1589	1591	2196	656	791	578	587	388	4063
WP_051592011_1	Nramp family divalent metal transporter	6790	4898	7048	5113	4833	5103	5094	13141	14270	7353	8265	8601	3953	7143	5866	4404	8228	7992	2817	1739	3914	5782	6294	4511	6461	4576	19663
WP_080699236_1	MDR family MFS transporter	4141	3016	4248	9943	9202	9086	2119	12226	11817	2882	2430	2730	935	1448	1078	1460	3643	3282	612	528	1252	3439	4215	3226	3064	2041	15845
WP_225543291_1	hypothetical protein	3259	2143	3147	6343	6063	6645	3311	9354	9174	3913	3677	4126	731	1148	812	2387	5912	4750	920	936	1414	6181	6944	5170	5682	3149	11871
WP_026643681_1	sugar transferase	4053	2914	4086	5125	4471	4661	1210	10501	9559	6656	7331	9138	8074	17570	11029	7008	11992	11973	5482	8904	7923	1957	2654	1884	2551	1162	11980
WP_026643680_1	nucleotide sugar dehydrogenase	4663	3323	4499	8408	8436	8155	1482	10904	10981	5571	5940	6509	6255	11495	7382	3881	7444	8215	3794	4249	6997	3181	4298	3398	2372	1167	13790
WP_026643679_1	glycosyltransferase	1850	1246	1653	4014	3215	3488	1456	3970	3312	6978	7897	9652	4856	9214	7438	9516	13307	15556	8376	4536	9430	2633	2967	2122	1602	1178	4451
WP_026643678_1	DUF4422 domain_containing protein	1847	1241	1740	4233	3574	3518	679	3111	2735	3615	3817	4099	3132	5492	3845	3438	5366	7430	3183	2135	4397	1105	1633	1261	909	653	3780
WP_236822958_1	glycosyltransferase	1314	898	1238	2283	2102	2060	486	1744	1499	2231	2052	2022	1517	2436	1921	1449	2320	3194	1676	1060	1666	638	859	544	644	546	2175
WP_051592010_1	glycosyltransferase	1264	832	1221	2034	1879	2108	631	1940	1794	2907	3014	3036	1886	3803	2884	1854	2801	3649	1709	1244	1854	636	799	537	786	637	2435
WP_051592009_1	capsular polysaccharide synthesis protein	1321	1133	1498	3366	3791	3686	707	2858	2655	2993	3115	3355	2424	4232	2766	1668	2953	3420	1654	1555	2444	643	908	748	1173	667	3354
WP_033502305_1	glycosyltransferase	946	690	943	2386	2471	2574	482	1779	1686	2643	2853	3155	2242	3852	2631	1956	2856	3467	1740	1372	2120	492	688	437	749	548	2228
WP_033502303_1	oligosaccharide flippase family protein	1508	1108	1397	2584	2547	2356	868	3381	3354	1322	1428	1378	1366	2510	1823	936	1439	1793	1048	751	901	691	877	640	1252	854	4562
WP_026643674_1	hypothetical protein	3269	2442	3211	8299	8134	7773	1846	12270	12915	5128	5649	7071	5328	8937	5398	3801	6472	7968	2741	2408	3789	2424	3214	2686	2439	1637	16501
WP_033502302_1	glycosyltransferase	4577	3370	4630	2155	2272	2150	3427	8496	8784	2294	2574	2864	4731	10112	6306	2088	4242	3940	3226	2544	3793	2097	2529	1636	5984	2853	11085
WP_026643672_1	dTDP_glucose 4,6_dehydratase	3791	2734	3868	12572	12821	12714	1874	16247	16767	4557	4700	5466	3438	5318	3607	2806	6352	6260	2894	2825	6777	7640	10194	8689	3193	1773	22367
WP_026643671_1	bifunctional dTDP_4_dehydrorhamnose 3,5_epimerase family protein/NAD(P)_dependent oxidoreductase	4127	3086	4290	18447	17760	18122	2267	18902	19352	10383	10331	11283	4615	6814	5303	5534	10217	10393	3818	3867	7609	8365	11367	10404	2964	2143	26371
WP_026643670_1	glucose_1_phosphate thymidylyltransferase RfbA	2030	1423	2040	9692	8635	8715	1444	8413	8107	7742	7798	8322	3898	6831	5158	4497	6629	7695	4225	2703	5683	3685	4881	4526	2012	1443	11524
WP_051592008_1	DUF4012 domain_containing protein	3756	2732	3765	9982	9564	9654	4881	12261	11440	8774	9537	10206	6041	11338	7479	6031	9665	9659	6489	5256	7343	3890	4857	3992	11168	4836	14875
WP_026643668_1	hypothetical protein	1253	861	1230	1752	1726	1826	7747	2686	2499	934	921	1053	1217	2418	1325	988	1733	2166	2235	1922	3991	4800	4990	2911	13617	7110	3091
WP_026643667_1	G5 domain_containing protein	73365	51924	74660	54970	52799	55446	162440	64295	79271	25736	24479	29596	21536	34993	27188	21676	45145	49850	28396	27497	96932	146789	162696	111309	255119	180097	99413
WP_026643666_1	thioredoxin family protein	34495	24476	34700	77331	76767	81558	66652	49694	52473	63155	62392	83898	18269	33706	25237	80759	109229	128514	30415	22374	65502	165902	174814	115244	92507	54514	68721
WP_022858828_1	NUDIX hydrolase family protein	4395	2980	4398	2136	2076	2110	4060	6861	7776	4910	5707	5960	3158	5990	5374	3111	5344	5363	2304	2070	4213	2949	3266	2155	5860	3824	11142
WP_026643665_1	alpha/beta hydrolase	4290	2928	4112	3273	3132	3160	2525	6535	7375	3413	3685	3669	1971	3076	2687	1955	3659	3643	1176	915	1879	2878	3427	2391	3374	2248	9893
WP_026643664_1	NAD(+) diphosphatase	3612	2698	3746	2655	2650	2703	1349	4274	4952	3214	3252	3544	2467	4256	3039	1641	3016	3288	880	735	1868	1726	2278	1785	1738	1342	6739
WP_026643663_1	glycine cleavage system protein GcvH	2967	2039	2912	6588	6438	6793	3557	7434	7903	6201	5468	6240	2100	2877	2551	2878	6445	5607	1780	1898	4253	7838	8777	6153	5361	2878	11090
WP_026643662_1	DUF2183 domain_containing protein	10313	7402	10581	19657	17570	19274	6069	23524	24369	19065	18964	21197	8394	13584	11348	10768	20716	20219	5996	5322	12782	12284	14764	12500	8867	5426	33008
WP_026643661_1	S9 family peptidase	8409	5684	7873	7154	6286	6718	3143	10326	10815	12169	13159	13963	6675	10970	9474	8575	14626	14759	5720	4192	7653	4608	5568	4183	3940	3136	15674
WP_026643660_1	3_isopropylmalate dehydrogenase	3605	2664	3771	10510	10803	11002	2174	14293	14693	23074	24431	25754	8818	13317	12368	16334	34423	25339	11646	11129	18688	7186	9663	6452	3002	1945	20282
WP_051592007_1	TM2 domain_containing protein	21328	16702	23900	70858	73022	75076	29800	64154	69294	18146	17150	20058	10755	11787	8550	7742	17456	22627	6182	6593	23495	54500	66401	51611	40007	22451	88670
WP_026643659_1	lipoate__protein ligase family protein	7208	4981	7561	14582	11902	13571	4423	9919	9383	23702	24224	28014	8777	15507	14947	16509	24391	27303	9123	6928	13932	6560	7817	6234	4910	4006	14269
WP_033502311_1	Crp/Fnr family transcriptional regulator	7954	5305	7522	3773	3219	3345	4239	8311	8603	5565	5827	6241	6132	10556	9954	5020	8964	8989	4929	3684	5953	4358	4696	3036	5824	3488	12046
WP_026643657_1	transglycosylase domain_containing protein	14159	10093	13937	21273	19921	20059	4944	30674	33901	15839	16312	17288	10504	18126	14295	11268	21286	20483	12056	10183	20238	14173	18339	16083	8518	4840	44703
WP_236822959_1	NADH:flavin oxidoreductase/NADH oxidase	9542	6955	9771	9392	8633	9035	7395	20520	22220	13821	15232	15351	8968	14860	11980	8800	15438	16335	8401	5210	19757	8243	9802	7730	10251	6482	29874
WP_026643655_1	quinone_dependent dihydroorotate dehydrogenase	4827	3396	5094	7230	6962	7524	3255	14436	16368	6366	6987	7059	4508	7659	5857	3974	7491	7587	4394	3134	9912	5775	7475	5614	4000	2931	21588
WP_080699232_1	glycosyltransferase	5151	3535	5410	2664	2471	2570	3194	7683	8283	5436	6107	6777	2378	4093	3525	4115	7741	6290	1714	1633	2379	3623	3831	2485	5167	2995	11309
WP_026643654_1	DeoR/GlpR family DNA_binding transcription regulator	3112	2524	3501	10952	11129	13289	3248	12866	13541	9908	10388	11716	7988	12222	9854	10093	16815	20064	4964	6305	17848	5130	5010	3920	5242	2449	17408
WP_026643653_1	galactose_1_phosphate uridylyltransferase	2851	2146	2824	5607	5425	6157	1794	7397	8651	2718	2834	3149	3445	4730	3788	2142	5858	6728	891	1044	4404	3369	3439	2652	3030	1682	11359
WP_033502301_1	galactokinase	2123	1444	2066	1977	1648	1884	806	2622	3014	4393	4986	5070	6883	12426	12603	4903	8935	11854	3163	2187	6252	1193	1134	812	994	847	4290
WP_236822960_1	class C sortase	6355	4224	6291	1350	1413	1290	1296	3865	4227	1575	1560	1753	2623	4591	3670	1436	4062	2860	2256	2012	3752	1174	1419	836	1710	1245	5396
WP_022858672_1	ACT domain_containing protein	578	406	546	837	820	820	327	1271	1106	2617	2576	2904	1998	3332	2680	2238	3901	3363	1759	1633	2555	790	861	632	348	254	1550
WP_026643651_1	PFL family protein	7006	4707	7174	7768	6582	7382	1881	10424	10410	26011	28223	30219	18771	35522	28422	18646	33559	31680	13902	13389	20899	4704	6194	4519	2635	1586	14303
WP_099309753_1	tRNA (cytidine(34)_2'_O)_methyltransferase	2714	1967	2721	2437	2343	2412	1818	4590	5193	3955	4342	4776	3598	6308	4913	2740	5784	5165	2172	1957	3705	2166	2666	1875	2833	1483	6541
WP_080699231_1	A/G_specific adenine glycosylase	1139	793	1089	1081	900	927	822	1746	1834	2314	2700	2984	1341	2498	2191	2156	3555	3068	2129	1354	2607	771	876	655	898	673	2570
WP_051592006_1	hypothetical protein	1513	1023	1571	2362	1981	2227	1712	4541	4280	5105	6028	6583	4045	8046	6906	5345	7761	8090	5294	4361	5418	2868	2987	1986	2823	1572	6379
WP_022858677_1	DNA_directed RNA polymerase subunit beta	133999	90737	130639	86074	85388	84995	77514	116210	119643	28523	29486	29280	33871	55507	45199	16333	33871	32974	19510	15281	51212	79001	85285	62536	119857	66415	155408
WP_026643647_1	DNA_directed RNA polymerase subunit beta'	89581	63102	93138	79186	78596	81881	20095	68386	66766	40968	41067	37850	30335	46707	40927	18217	41042	33634	23848	15673	38206	37071	48373	41291	30169	19029	93356
WP_026643646_1	FHA domain_containing protein	3901	2981	4194	3472	4088	3897	3278	8277	9722	5168	5561	6147	3414	5115	4184	2609	6186	4964	2584	1938	6573	3213	3800	2678	4550	2811	13242
WP_026643645_1	hypothetical protein	10407	7674	12065	2252	2086	2225	27384	5498	6907	3880	3905	4698	3531	5316	4451	2621	6018	5312	2659	2987	8462	9294	9893	6021	41954	21962	9011
WP_026643644_1	protein phosphatase 2C domain_containing protein	1801	1109	1702	718	698	693	5196	1637	1913	2249	2565	2841	1655	3406	2648	2292	3903	3449	2082	1475	3356	2365	2376	1511	5117	3938	2739
WP_080699230_1	transglutaminase domain_containing protein	620	473	599	820	876	883	1015	925	955	1275	1442	1277	963	1520	1193	1181	1796	2087	1122	570	1103	501	570	384	1133	807	1246
WP_026643642_1	DUF58 domain_containing protein	409	302	406	635	830	765	590	725	748	515	533	648	498	838	504	398	750	922	414	362	619	300	328	281	960	560	975
WP_026643641_1	MoxR family ATPase	351	292	386	555	675	593	540	641	652	431	441	428	431	682	502	366	558	645	389	266	647	241	323	284	778	497	996
WP_051592005_1	tandem_95 repeat protein	2820	2304	2976	2956	3108	3032	6930	3998	4320	2983	3232	3153	2831	4740	3517	2426	4286	4369	2338	1510	4108	2268	2828	2058	9076	6103	5908
WP_051592004_1	serine/threonine_protein kinase	1430	1158	1529	1686	1694	1691	6980	2952	3568	3774	3964	4310	2723	4247	3751	3467	6456	6295	2991	2620	8288	3544	4350	2804	8648	5802	4398
WP_099309754_1	PD_(D/E)XK nuclease family protein	54219	38213	57589	2851	2769	2688	20504	12863	14508	3774	4224	3974	7260	11418	10709	2231	3940	3992	3025	1649	5432	5388	5896	3468	21715	16501	19712
WP_026643638_1	ATP_dependent DNA helicase	25080	17401	26336	1686	1644	1721	2730	6687	7663	2817	3135	2933	5038	8584	7155	1689	2747	2452	2541	1419	3711	1340	1734	1083	3264	2403	10149
WP_051592002_1	GNAT family N_acetyltransferase	18291	13792	19651	9036	8282	8540	16206	16979	20489	7420	7862	8603	6465	9668	7374	4197	9641	9476	3113	2364	6379	10185	11500	7879	24340	12188	25576
WP_026643637_1	MFS transporter	5885	4063	5990	3108	2742	2804	1367	5400	6263	1694	1520	1609	1751	2532	2361	682	1382	1434	563	360	1040	1298	1570	1138	1899	1239	8303
WP_026643636_1	4_hydroxy_tetrahydrodipicolinate reductase	12708	8797	12938	7610	6885	7485	5899	13190	15813	12328	12815	13886	8696	14059	11475	7680	13248	14090	6434	4068	13025	7589	8550	6097	6548	4544	21518
WP_033502335_1	4_hydroxy_tetrahydrodipicolinate synthase	12153	8755	12605	29457	27296	29079	9196	25205	26504	18931	18637	21172	11411	17334	14103	12652	21908	24914	8207	5348	17471	31272	28985	24919	9546	7182	35431
WP_033502334_1	ribonuclease J	19035	13126	19599	47522	45258	46326	3110	32254	32529	28383	27082	29617	14963	24868	19509	16999	33093	32978	13097	8042	23220	17550	25041	24941	3989	2652	44693
WP_026643634_1	aminopeptidase N	15434	11873	16545	27330	27719	26850	2075	14727	16343	7662	7193	7850	3186	4743	3266	4185	10433	8110	3942	2955	6182	6865	10325	9879	3000	2021	21748
WP_026643633_1	phosphoglucosamine mutase	13879	9776	14468	14269	12610	13679	12448	21238	22916	18464	19697	22739	10241	16628	13757	12353	21202	23165	8632	6248	15886	24230	28666	20237	13213	9732	30475
WP_022858694_1	peptide deformylase	7084	4804	6962	5501	4838	5066	3071	8199	8565	9210	10229	10676	7798	16536	12899	7633	13167	12487	7703	4509	10428	7093	8420	5875	4145	2627	11919
WP_026643632_1	C45 family autoproteolytic acyltransferase/hydolase	18830	13265	19054	2932	3326	3194	3246	12259	15277	1963	2254	2565	2463	4486	3564	1628	2240	3021	921	599	2029	6786	8200	6580	4400	2772	19689
WP_026643631_1	C1 family peptidase	30465	22941	32663	6200	6746	6511	855	19795	24127	1874	2208	2409	2798	5474	3625	1845	2366	3627	984	634	1742	8044	10631	9482	1355	999	32149
WP_026643630_1	APC family permease	67575	52297	73536	11279	12717	11672	2174	32083	38320	2150	2324	2369	1952	2979	2352	1614	2934	2961	1607	1373	2451	11844	17228	15995	3173	2228	51813
WP_026643629_1	peptidase S10	56175	43771	61725	8005	8949	8874	1640	21060	26457	2275	2260	2312	1582	2405	1912	1460	2601	3254	612	482	1682	7285	10631	10217	2124	1665	35437
WP_026643628_1	hypothetical protein	17334	12596	19950	19791	19699	20243	10518	12097	11078	8224	7306	8785	2904	4183	3638	5325	11877	12415	2953	3659	7721	11993	14588	12393	17998	10969	14713
WP_080699240_1	Gfo/Idh/MocA family oxidoreductase	37095	27810	39971	145996	143239	151835	47225	69575	68031	46056	41620	76426	7357	10180	7733	26189	58640	64752	6997	5735	34953	122341	159160	106108	66003	79855	89036
WP_236822975_1	aminotransferase class I/II_fold pyridoxal phosphate_dependent enzyme	11148	8200	11640	6478	6692	6612	5984	13532	17060	2632	2644	2827	3106	3987	3037	1483	3204	3889	1349	1509	4554	7761	9186	7203	8472	5074	21903
WP_026643625_1	exopolyphosphatase	7482	5200	7491	3052	2530	2759	5070	5359	5951	4971	5180	5248	4045	7460	6907	4091	6924	7389	3876	2187	6027	3005	3528	2198	4661	4438	8038
WP_026643624_1	DUF4391 domain_containing protein	5852	3971	5690	6244	5903	6066	16771	7766	7561	10774	11093	12739	5948	11252	9687	8935	19761	16728	10184	7306	19901	10247	11251	6494	23938	13693	10894
gene_BP20092_RS02700	tRNA_Arg	190	144	196	291	335	295	875	379	393	516	585	624	357	885	751	441	1120	772	454	487	969	449	411	226	1828	713	487
WP_026643623_1	endonuclease/exonuclease/phosphatase family protein	4407	3081	4277	4551	4117	4667	3474	5715	6145	8438	8637	9651	4710	8393	6861	5451	9426	9532	3872	3275	6666	4878	6002	4222	4291	2821	8194
WP_026643622_1	exodeoxyribonuclease VII small subunit	1087	787	1060	1429	1183	1206	367	2473	2866	1431	1380	1409	985	1162	1058	945	1586	1607	1071	524	1383	1105	1407	1089	263	397	3982
WP_022858707_1	exodeoxyribonuclease VII large subunit	5560	3958	5840	5417	5166	5331	3466	12729	14931	5004	5048	5400	3945	5303	4449	3096	6129	5867	2593	2337	6124	5635	7644	6050	4920	3058	19186
WP_026643621_1	anaerobic ribonucleoside_triphosphate reductase	123915	78818	115186	227994	207700	218741	19713	208700	237558	215222	223861	246601	191560	335814	250080	160023	268187	282075	159375	118656	375021	192069	278156	239844	35310	18649	311009
WP_080699239_1	anaerobic ribonucleoside_triphosphate reductase activating protein	7981	5207	7543	7863	6952	7163	1177	6618	7211	7065	7377	7724	5787	9175	7749	5267	8654	9902	4990	4158	8180	3623	5111	4150	1590	1110	9212
WP_225531967_1	hypothetical protein	5593	3803	5465	4788	4346	4608	3125	6512	6490	5999	6897	7791	3976	7258	5620	5658	9788	8516	3881	2689	5765	3607	4115	2808	4058	2929	8682
WP_236822961_1	acyl_CoA dehydratase activase_related protein	10443	7727	10564	10354	11869	10554	5624	11172	12147	6246	6819	7284	3844	6677	4589	3484	6855	6450	3052	2404	5820	4022	5053	3419	8388	5755	16097
WP_026643618_1	glutamate_cysteine ligase family protein	2246	1615	2190	3139	3058	3174	938	7820	8602	7256	7973	9314	3403	5879	4608	5017	11654	8427	3882	4023	5132	1683	2109	1521	1444	1025	11454
WP_033502332_1	DEAD/DEAH box helicase family protein	11132	8281	11374	6196	6774	6081	4859	15662	16249	6872	7622	8704	11975	23133	16020	6468	10744	10404	8465	8681	14805	5268	6486	4354	8427	4622	21373
WP_026643617_1	hypothetical protein	88	63	77	56	77	71	83	130	130	131	137	157	212	375	285	166	246	246	135	101	146	75	101	49	134	97	171
WP_157928612_1	hypothetical protein	154	119	129	61	81	61	127	210	209	96	115	138	303	587	527	105	203	197	138	87	160	129	127	93	183	145	258
WP_157928613_1	3'_5' exonuclease	320	239	292	121	175	130	326	382	330	34	27	46	137	243	173	52	68	79	58	53	125	267	321	215	426	316	394
WP_155266376_1	hypothetical protein	481	316	438	163	183	193	354	913	871	142	210	230	564	1101	847	237	319	327	362	316	451	337	403	253	537	345	1123
WP_026643612_1	hypothetical protein	593	397	516	242	247	263	426	931	1019	199	210	258	372	772	465	179	283	332	245	227	511	436	540	323	636	418	1237
WP_026643611_1	hypothetical protein	378	251	330	151	174	170	328	620	615	661	791	738	696	1612	1013	537	783	767	664	529	812	307	399	225	455	342	816
WP_026643610_1	hypothetical protein	425	314	342	123	146	129	282	609	538	101	132	132	260	463	354	166	253	266	273	195	441	286	316	236	473	280	686
WP_026643609_1	hypothetical protein	405	217	278	181	175	170	426	700	572	237	237	313	422	816	590	362	429	601	345	401	528	329	391	212	420	299	717
WP_236822962_1	very short patch repair endonuclease	539	366	486	190	192	184	457	460	441	131	146	148	190	445	267	121	206	239	179	110	194	354	418	249	673	461	662
WP_026643607_1	NAD(P)H_dependent oxidoreductase	372	241	352	212	211	197	203	374	400	581	628	734	269	532	426	415	748	588	151	82	218	259	331	180	263	201	529
WP_026643606_1	MarR family winged helix_turn_helix transcriptional regulator	779	554	777	2170	2035	2000	555	1531	1401	613	581	576	216	401	267	454	941	978	391	245	326	721	872	652	846	510	1769
WP_026643605_1	ABC transporter ATP_binding protein	2550	1919	2545	4648	4623	4522	865	2919	2658	1818	1846	2106	770	1311	947	1056	1891	1945	974	877	1298	1388	1762	1381	1407	816	3618
WP_193345761_1	ABC transporter ATP_binding protein	2656	1850	2587	3476	3226	3392	875	2207	2181	2332	2275	2320	647	1454	1147	1218	2929	2113	1125	712	746	1098	1332	1109	1116	797	3029
WP_022858865_1	hypothetical protein	4046	2822	4060	16185	14108	15963	20344	12201	10877	33466	37480	42956	5339	9376	7839	36726	61175	56380	7414	7367	10628	25857	25679	16627	36964	14633	15264
WP_080699321_1	IS21_like element helper ATPase IstB	608	343	571	2205	1961	2324	1971	1124	1154	5767	6473	9060	896	1591	1193	6664	8079	10151	1100	1236	1774	2656	2907	1856	2565	1364	1426
WP_026644278_1	IS21 family transposase	19	11	14	17	15	13	31	17	21	15	16	17	7	15	11	10	19	19	10	3	2954	21	716	10	32	211	24
WP_004218197_1	hypothetical protein	13766	10183	14497	10589	11015	12084	41795	10269	12991	10106	11143	14520	3784	6226	4346	9339	14152	16434	3754	3829	7827	35971	37505	22224	30298	13281	15666
WP_026644218_1	tyrosine_protein phosphatase	20035	14965	21339	14467	14141	16928	15578	15648	19469	7915	8439	10333	3381	5178	3937	5564	11477	11996	2556	3033	6849	41401	45531	31935	27213	12921	24033
WP_033502397_1	hypothetical protein	9353	6775	9580	8400	9022	9400	32702	7819	9905	6207	6279	7553	2539	4557	2978	5650	10301	10304	3750	3694	16519	46555	48446	29232	56894	25936	12361
WP_269146819_1	mupirocin_resistant isoleucine__tRNA ligase	18104	12315	17336	17686	16884	17098	15024	20173	19912	15814	15707	17653	15139	27650	20122	12500	23169	23516	15840	11707	22736	14520	16102	10695	23253	12060	27085
WP_026644216_1	hypothetical protein	9288	6344	9136	20146	20208	21909	6284	20572	21479	23744	25209	28140	16728	30118	22007	22439	35890	35767	32440	18567	56450	14244	18013	17457	7612	5533	28531
WP_026644215_1	PspA/IM30 family protein	9045	6552	9623	19337	18221	19514	918	17855	18685	19622	19049	20166	9719	18922	12911	18516	33828	37649	18254	6317	30324	7241	10783	12073	888	919	25308
WP_236822963_1	MFS transporter	2369	1591	2079	1422	1334	1310	2442	1509	1479	976	975	1116	453	877	636	1228	1777	2649	604	476	996	2297	2652	1583	3813	2432	2084
WP_236822964_1	hypothetical protein	2437	1447	2238	1648	1443	1545	2330	1636	1453	2537	3126	3828	994	2160	1524	4359	5242	5928	1109	959	1192	2934	3066	1911	2925	2101	2053
WP_026644214_1	ABC transporter substrate_binding protein	13366	8072	10936	17519	17135	16989	13106	11336	11481	2403	2093	2787	753	1258	871	2789	5798	6737	1063	887	2638	28999	36244	26292	19158	12122	15183
WP_004218185_1	hypothetical protein	21130	16278	22652	33771	32494	36107	110623	15547	15698	48534	50583	79231	14088	20248	16736	81262	109064	157564	12123	16833	34748	129582	127799	79094	206324	69633	20727
WP_026644213_1	hypothetical protein	2400	1621	2360	2384	2099	2429	9090	3315	3276	1713	1601	2102	873	1456	1251	1631	2852	3193	1358	798	2560	8650	8749	5235	10552	7538	4416
WP_236822965_1	basic amino acid/polyamine antiporter	9624	6801	9547	5564	6162	5528	6950	19293	19722	1982	1935	2171	1618	2658	1845	1371	2064	2597	906	547	1130	6118	6804	4241	9659	6358	25436
WP_026644211_1	TetM/TetW/TetO/TetS family tetracycline resistance ribosomal protection protein	12224	8615	11599	5254	5940	5321	8306	14773	14701	2402	2615	2536	2949	5243	3977	1659	2753	2954	1462	1124	1966	6584	7541	4725	11222	8211	19716
gene_BP20092_RS02895	tRNA_Gly	50	44	39	37	47	32	66	120	130	32	48	50	133	301	190	23	110	40	24	89	97	25	22	17	223	47	159
gene_BP20092_RS02900	tRNA_Val	22	14	26	45	49	52	172	40	53	11	14	18	4	30	37	15	34	37	32	21	56	102	111	68	212	180	66
gene_BP20092_RS02905	16S ribosomal RNA	405	236	327	763	617	785	4044	879	712	3066	1458	1686	622	731	938	1482	3364	2421	785	438	796	2049	977	585	1872	1974	1057
gene_BP20092_RS02915	23S ribosomal RNA	12984	47669	6344	12900	18067	169787	718785	50788	3454	28559	34496	8532	8328	11747	11845	8406	5735	82534	12904	9846	45242	373355	119408	94989	405039	1030376	13517
gene_BP20092_RS02920	5S ribosomal RNA	10	55	73	61	36	41	2169	42	11	17	76	61	32	55	79	6	23	45	56	2	49	138	133	17	117	188	19
WP_033502378_1	3'_5' exonuclease	1264	903	1297	1558	1599	1595	863	4175	4263	1166	1262	1434	2056	4185	2755	940	2254	2309	1305	895	2257	938	1187	917	1283	793	5235
WP_236822966_1	N_acetyltransferase	749	561	805	1203	1230	1109	700	3135	3166	721	768	817	1565	2855	2136	758	1695	1898	1179	771	1833	863	969	648	990	579	4225
WP_080699295_1	APC family permease	17473	12337	17862	11774	11777	12366	4115	23437	25359	11077	10957	12572	4778	9243	6114	7091	13355	13571	2685	1983	6161	9593	12146	10431	5981	3199	32931
WP_026644168_1	ketopantoate reductase family protein	624	482	618	712	673	624	21604	1300	1281	203	193	264	121	267	165	162	306	291	157	119	184	333	366	226	459	285	1664
WP_051592134_1	MetQ/NlpA family ABC transporter substrate_binding protein	384	235	372	408	392	368	176	731	605	82	85	87	60	85	41	37	77	90	49	34	60	173	209	141	193	178	884
WP_080699296_1	methionine ABC transporter ATP_binding protein	648	419	632	645	760	714	320	1123	1035	303	299	311	93	136	95	154	268	274	101	61	121	298	393	245	443	300	1322
WP_022858083_1	ABC transporter permease	389	270	412	430	443	433	192	686	617	106	114	114	52	122	86	53	108	96	60	38	69	186	183	160	264	178	805
WP_026644170_1	aminotransferase class I/II_fold pyridoxal phosphate_dependent enzyme	942	654	868	872	855	807	530	1465	1374	413	374	420	233	415	349	228	389	381	178	131	231	394	506	321	636	504	1991
WP_026644171_1	amino acid ABC transporter permease	2678	1823	2693	2250	1983	2079	942	5184	5011	4305	4816	4776	2179	4449	3473	3838	5801	4996	2270	1496	2011	1673	1902	1480	1325	799	6715
WP_026644172_1	amino acid ABC transporter permease	1263	919	1230	1274	1215	1188	254	2504	2323	1168	1209	1314	765	1545	1179	770	1347	1383	526	409	740	701	821	652	400	258	3188
WP_026644173_1	amino acid ABC transporter ATP_binding protein	2826	2037	2857	2674	2659	2735	471	5341	5520	2149	2256	2306	1440	2268	1625	960	2129	1954	845	788	1126	1510	1949	1516	747	467	7194
WP_026644174_1	cysteine ABC transporter substrate_binding protein	3472	2417	3474	1383	1423	1417	324	3143	3008	1196	1300	1330	1582	2582	1864	660	1180	1023	909	579	613	1142	1474	1028	513	352	4221
WP_026644175_1	SPFH domain_containing protein	2594	1909	2795	6268	6163	6750	2564	4666	4894	12299	12146	14813	4710	7608	6287	12230	25899	20083	10693	10562	25646	7061	9423	6305	3648	2292	6634
WP_033502379_1	patatin family protein	3474	2558	3583	4179	3804	3860	588	5896	6440	2837	3134	3521	2109	4099	2953	2709	5561	4809	1914	1264	4620	2096	2839	2380	794	638	8361
WP_026644177_1	glutamate racemase	9484	6885	10053	8695	8988	9120	2181	19480	22845	7544	8235	9963	4952	9536	6224	4821	9761	9025	2505	1696	5235	4963	6376	5419	3267	1963	27976
WP_026644178_1	diaminopimelate epimerase	4047	2695	3997	17954	16401	18805	3646	14671	14671	38659	41358	45323	9261	18480	14563	29434	54013	46280	12546	14111	21457	14062	16239	12598	6150	3083	20317
WP_051592135_1	vitamin K epoxide reductase family protein	1831	1293	1720	2169	1876	2028	680	2630	2710	4955	5282	6617	1755	3346	3065	4585	7577	6820	2656	2100	3362	1621	1793	1253	1016	702	3484
WP_051592136_1	PHP domain_containing protein	4825	3394	5110	2337	2480	2369	1857	5120	5849	3077	3462	3937	3349	5996	4572	2690	4545	4555	3310	2337	5503	2204	2629	1922	2673	1693	7671
WP_022858071_1	DUF3107 domain_containing protein	3605	2895	3917	3141	3713	3083	911	5652	7090	1661	1833	2127	2205	3263	1959	810	2009	2083	754	625	2813	1501	2011	1679	1429	752	8808
WP_129861325_1	phosphotransferase	9481	19977	10392	10484	10834	10624	4725	20487	23306	4999	5151	5459	3855	5323	4153	3106	7550	6867	2370	2075	5323	8218	12717	9739	7009	4197	29933
WP_026644181_1	ATP_dependent helicase	3893	2781	3872	1901	1800	1829	1689	5570	5869	3072	3629	3931	2961	6464	4693	2133	3580	3476	2007	1405	2751	1868	2323	1608	2411	1587	7591
WP_026644182_1	zinc_dependent metalloprotease	10221	6684	9885	3936	3449	3664	1705	10556	11640	6798	7594	7906	5212	9193	7428	4233	8029	7360	3555	2700	5632	3273	4338	3180	2363	1704	15392
WP_026644183_1	Lon protease	2689	1716	2669	1449	1375	1382	1771	3767	4178	2556	2891	2917	1834	3067	2894	1799	3414	3110	1288	1165	1818	1587	1812	1272	1743	1130	5624
WP_026644184_1	DUF3052 domain_containing protein	1927	1319	1915	1328	1137	1340	794	2700	2625	2336	2580	2815	2898	5729	4795	3354	5388	5591	2899	2289	3073	945	1122	845	1269	637	3373
WP_155266385_1	hypothetical protein	213	161	246	109	107	93	75	376	335	208	292	311	515	921	896	329	456	665	252	224	205	72	72	80	94	49	457
WP_034879165_1	IS607 family transposase	778	499	694	544	480	542	318	1418	1270	737	823	931	1109	2383	1647	914	1433	1682	976	1225	1023	373	435	300	534	330	1680
WP_225531995_1	IS607 family element RNA_guided endonuclease TnpB	3631	2375	3209	1914	1889	1833	1346	3936	3896	1722	2057	1975	1812	3050	2287	1602	2520	2782	1589	1344	2561	1552	1900	1250	1971	1361	5297
WP_034884603_1	MbeD/MobD family mobilization/exclusion protein	2505	1574	2035	1807	1776	1783	952	2974	2743	1174	1163	1327	1378	2414	1935	1418	3486	2918	1868	1325	2592	1494	1660	1017	1356	824	3709
gene_BP20092_RS03060	tRNA_Val	706	144	166	220	262	228	133	402	377	83	123	121	264	1522	351	62	315	185	167	84	370	97	168	87	183	126	454
WP_051592149_1	DivIVA domain_containing protein	31697	24381	35062	19078	18691	19001	4565	32708	38521	10262	10308	11112	10149	17024	11882	6641	15152	13371	7982	6096	14807	11674	16355	14288	7955	4282	49671
WP_026644238_1	1_deoxy_D_xylulose_5_phosphate reductoisomerase	12461	8658	12833	9215	8237	8703	1672	14182	14607	7228	7474	7374	5823	9759	8408	4617	8444	7949	3933	2953	5656	4622	5954	5019	2193	1712	20312
WP_022858062_1	flavodoxin_dependent (E)_4_hydroxy_3_methylbut_2_enyl_diphosphate synthase	9274	6276	9418	8165	7576	7672	2468	10114	9664	6715	6804	7354	5073	9107	7203	4998	9993	8678	5128	4281	6073	3850	4785	3344	3759	2499	13696
WP_026644237_1	alpha/beta hydrolase	9057	6437	9179	13787	13228	13604	3276	13416	13478	8339	7753	8286	4893	7800	5907	3653	7705	7961	3491	2669	6174	6135	8028	6758	4461	3115	17830
WP_026644236_1	DNA repair protein RecO	1690	1249	1705	1999	1970	1983	731	2134	2000	2383	2239	2448	1401	2469	1963	1444	2532	2464	1227	1189	1362	831	1129	808	1062	752	2975
WP_026644235_1	isoprenyl transferase	2490	1751	2300	3878	3565	3638	1034	4288	4347	5758	6251	6839	3247	5659	4830	5130	8724	8628	4537	2840	5774	2495	3109	2421	1408	1025	6488
WP_026644234_1	nucleoside hydrolase	4532	3050	4528	3673	3509	3665	1295	5028	5236	4831	5400	5119	4363	6875	6044	2957	5208	5040	3283	1993	3199	1519	1765	1200	1328	1292	7473
WP_026644233_1	ABC transporter substrate_binding protein	2869	2033	2899	2499	2811	2557	948	4334	4549	694	722	725	1582	2475	1590	271	588	787	612	503	1023	1068	1351	869	1495	976	6257
WP_026644232_1	ABC transporter permease	4294	3285	4375	4368	4448	4047	2098	8602	8902	2799	2958	3238	4103	6999	5026	1733	3540	3668	2596	1428	4318	2808	3412	2323	2808	1903	11414
WP_051592148_1	glycoside hydrolase family 32 protein	2053	1392	1975	14736	13630	14175	1694	9068	9217	5875	5982	6834	2340	3589	3098	4376	7469	10019	4193	3893	13459	8534	12148	10573	2817	1472	12624
WP_236822977_1	IS30 family transposase	9590	6782	9760	1793	1760	1645	2236	5290	5355	2178	2171	2428	4543	6968	5995	1789	3656	3715	2729	2605	4049	1999	2441	1413	3199	1946	6920
nbis_pseudogene_23	uncharacterized gene	6	4	6	1	0	0	2	1	0	2	2	1	4	9	32	4	10	2	42	4	0	1	0	0	2	1	0
WP_026644066_1	MFS transporter	820	552	830	251	300	305	1280	928	935	93	112	130	256	479	343	83	138	156	128	126	706	733	779	550	1973	1030	1337
WP_026644065_1	LacI family DNA_binding transcriptional regulator	3579	2449	3579	2917	2630	2876	1259	5524	6508	3018	2979	3206	1887	2962	2463	1746	3560	3627	1412	947	2771	2945	3334	2728	1496	1057	8914
WP_033502249_1	thiamine_binding protein	1390	1050	1454	725	701	756	742	1356	1528	1296	1315	1591	1349	2368	1699	839	1201	1518	1112	689	1277	623	727	478	690	578	2009
WP_033502250_1	bifunctional hydroxymethylpyrimidine kinase/phosphomethylpyrimidine kinase	6407	4916	13911	2876	2704	2683	1087	5244	5930	4120	3967	4542	3323	4906	3799	1433	2942	3302	1660	1288	2724	1581	2106	1445	1540	971	7728
WP_033502251_1	hydroxyethylthiazole kinase	4124	3094	4394	2654	2407	2461	2129	4569	5064	3384	3428	3549	2418	3803	3354	2196	4541	4689	2229	1447	3363	2817	3304	2109	2439	1949	7374
WP_026644061_1	glycine__tRNA ligase	5284	3773	5385	16928	15663	16532	2259	10188	10802	10499	10425	12219	7136	11350	8647	8970	18819	18436	10601	9192	19138	8151	11078	9255	3638	1915	14339
WP_080699278_1	tRNA dihydrouridine synthase DusB	16067	11228	16282	10695	9155	9751	1975	15009	14130	20479	21566	24003	27031	43255	37970	15754	27387	34709	21905	19962	25129	3231	3892	2994	2739	1988	19630
WP_026644059_1	cell division protein FtsZ	46397	33117	48757	27388	26640	28174	10700	26622	30125	22445	23205	25558	15784	21827	18184	19501	36012	38478	15619	14409	33081	15995	19611	16104	13704	8649	40318
WP_022858047_1	cell division protein SepF	14330	10359	14767	7883	7479	7639	1655	7513	8282	5117	5566	5659	4971	8525	6109	4842	9620	10492	5365	4682	9767	2782	3966	3648	2698	1428	10707
WP_022858046_1	YggT family protein	1508	1021	1421	1405	1307	1247	2599	1721	1642	1371	1486	1777	1412	2870	1986	2123	2461	3579	1604	1227	2940	3331	3549	2360	2330	1888	2225
WP_026644058_1	DivIVA domain_containing protein	67156	49750	72656	25421	26073	25308	5569	35232	40984	10919	11152	12698	11467	19945	12836	9346	17636	19917	13566	8138	26580	21076	28519	23346	7456	5130	53751
WP_051592103_1	signal peptidase II	2062	1422	2019	2163	1818	1865	726	1759	1548	2602	2628	2796	915	1444	1245	1756	3335	3222	1310	1417	2134	689	908	693	1326	672	2294
WP_026644057_1	RluA family pseudouridine synthase	3656	2572	3602	5367	4679	4980	2122	4249	4091	5551	5391	5348	1993	3148	2700	3031	6086	6535	2491	2261	4025	2053	2624	1957	3238	1989	5656
WP_155266382_1	hypothetical protein	391	250	381	403	324	339	307	419	372	539	546	515	210	372	362	418	639	711	352	164	409	479	472	297	301	287	621
WP_026644056_1	DNA polymerase III subunit alpha	7832	5557	7756	12585	11481	12047	3934	18046	17625	24278	26765	27424	14001	27096	21927	17654	30037	26726	17457	14338	28190	7389	9559	7781	6159	3951	24882
WP_022858041_1	histidinol dehydrogenase	12195	9072	13514	22845	21304	23003	17240	29043	34622	21015	20732	22114	10966	16029	14992	10899	24737	20202	8710	7712	21845	31506	38804	29493	23237	14792	46875
WP_026644055_1	histidinol_phosphate transaminase	9129	6845	9896	18556	17452	18076	4051	21132	24896	11230	11311	12169	6263	9896	7446	5955	11896	12152	6068	4668	14404	13151	18037	16038	6335	3692	33414
WP_022858039_1	imidazoleglycerol_phosphate dehydratase HisB	3881	2922	4263	8951	8233	8750	1270	8884	9588	8757	9119	9984	5184	9033	6950	5353	9929	10301	5269	4139	9986	3929	5439	5083	1812	1062	13389
WP_026644054_1	hypothetical protein	1694	1119	1822	3419	3034	3460	462	2894	3124	5535	5956	6048	2298	3965	3421	4548	8229	6956	2979	2272	4146	1373	1634	1682	547	447	4605
WP_026644053_1	imidazole glycerol phosphate synthase subunit HisH	2489	1806	2772	5374	5421	5753	747	5130	5074	5911	6170	6848	2675	3962	2926	3538	7144	6768	2299	2935	4074	1488	2091	2217	1378	788	6786
WP_026644052_1	bifunctional 1_(5_phosphoribosyl)_5_((5_phosphoribosylamino)methylideneamino)imidazole_4_carboxamide isomerase/phosphoribosylanthranilate isomerase PriA	2076	1469	2287	3576	3064	3369	517	2868	2855	6081	6338	6228	2404	4409	3803	4316	7094	6699	2969	2651	3486	1133	1454	1401	731	581	4470
WP_033502253_1	DUF2252 domain_containing protein	3067	2180	3194	4651	4179	4470	1730	5936	5969	5389	5685	6193	2530	4382	3318	3326	5978	6421	2880	1940	3819	3074	3794	3273	2276	1567	8300
WP_026644050_1	type I glutamate__ammonia ligase	3812	2591	3703	11858	10756	12274	4566	14342	15082	14615	15468	15923	7773	13330	11379	10005	19914	17898	14277	9106	23971	15989	19657	17617	6248	4042	20750
WP_236822967_1	hemagglutinin	3502	2564	3716	2848	2640	2822	924	2894	3023	3171	3512	3910	2719	4851	3681	2371	3993	4140	3677	2341	4263	2047	1871	1463	1421	892	3985
WP_026644048_1	ATP_dependent RNA helicase HrpA	29238	21165	30463	11798	12073	11722	4279	16608	19064	5670	5743	5907	5633	8585	6718	2945	6714	5701	3172	2373	5341	4397	5769	4891	5783	4360	25854
WP_026644047_1	methyltransferase	4527	3252	4700	1689	1687	1666	1352	4080	5090	910	1020	1056	1430	2189	1889	606	1051	1086	716	475	1305	1393	1649	1233	1421	1204	6366
WP_080699277_1	GTPase HflX	3340	2220	3181	3581	2925	3255	2627	4237	4260	8468	9327	9691	3947	8052	7636	8002	12133	11964	7992	4065	8100	2095	2493	1753	3191	2427	6091
WP_026644045_1	L_lactate dehydrogenase	21898	16449	23613	47203	48279	49920	10182	48144	51554	20858	19618	23108	8320	11296	7910	10564	22773	24911	7073	5895	17066	37646	45327	35469	12976	8319	66569
WP_026644044_1	cation diffusion facilitator family transporter	10094	7537	10678	8670	8829	7913	5471	14402	15636	2960	2926	3196	2097	3270	2599	1877	3809	3663	2212	1743	4424	4245	5262	3640	7500	4582	20236
WP_174876534_1	transcriptional repressor LexA	12905	9411	13767	11179	10345	10589	5568	22206	23201	12252	13752	14822	13274	24090	19107	9220	15549	13257	13551	7582	19872	6174	7220	4966	6524	4780	29948
WP_157732267_1	LysM peptidoglycan_binding domain_containing protein	6791	5220	7656	19021	18479	19789	7287	56884	54528	10304	11078	11379	5746	9617	6783	6867	12884	10618	5852	9436	10653	7400	8957	6111	13974	6935	71604
WP_026644042_1	transcriptional regulator NrdR	4801	3213	4589	11157	10121	9663	8256	21542	20590	17046	21667	19396	8634	16776	14666	22023	34225	29738	15826	12482	19145	9754	10294	7286	10272	7344	28774
WP_026644041_1	phosphoglycerate dehydrogenase	6500	4892	6970	12659	12515	12929	3436	14289	14603	12879	11650	13181	4219	5897	4830	7503	21276	15796	4554	6020	12787	8676	12255	9948	5206	3204	20044
WP_026644040_1	AAA family ATPase	7913	5807	8330	6789	6527	6566	2721	14297	14690	5348	5255	5807	4678	6707	5796	3348	6662	6711	2901	2782	4246	3728	4774	3420	3906	2791	20289
WP_225532120_1	division/cell wall cluster transcriptional repressor MraZ	10740	6961	9759	18257	15755	17763	25369	17668	17739	44033	47268	54648	25772	56116	42730	46916	83949	78287	45655	40031	70189	25669	28004	17911	43292	20307	24063
WP_026644039_1	16S rRNA (cytosine(1402)_N(4))_methyltransferase RsmH	6919	4120	6283	7194	5702	6236	8721	7734	7662	14798	9369	10241	4462	8727	7490	8604	15210	16764	8099	5057	10732	7063	7745	5244	12103	7593	11058
WP_026644038_1	hypothetical protein	1837	1268	1803	1889	1600	1695	923	1946	2017	1879	1927	2218	1289	2514	1924	1755	2685	3421	1436	1285	2329	937	1190	1021	1209	833	2787
WP_026644037_1	penicillin_binding protein 2	13354	9659	13725	13058	12735	12852	5422	12297	13073	6262	6003	6304	3704	6509	4952	4325	8309	9214	4110	3691	6912	5161	6977	5845	9521	5022	16569
WP_026644036_1	hypothetical protein	7301	5371	7623	6465	6541	6681	2176	5721	5818	4686	4204	4422	2091	3038	2513	2279	4800	4522	1976	1681	2837	2336	2920	2475	3499	2132	7980
WP_026644035_1	UDP_N_acetylmuramoyl_tripeptide__D_alanyl_D_alanine ligase	8933	6127	8728	7726	6956	7644	3807	6043	6176	9992	10192	10561	5130	8855	7729	6837	10240	10486	5475	3344	6780	3503	4128	3430	3961	3547	8709
WP_022858016_1	phospho_N_acetylmuramoyl_pentapeptide_transferase	4716	3372	4755	6229	5923	6301	1459	3892	3609	3411	3105	3230	1370	2077	1654	1745	3466	3163	1479	1212	2203	1840	2378	2131	2244	1426	5104
WP_026644034_1	UDP_N_acetylmuramoyl_L_alanine__D_glutamate ligase	6019	4086	6149	7801	7463	7887	1844	4282	4042	9279	9222	9589	3013	4827	4234	6180	11225	9870	3723	2865	4244	2455	3213	2899	2428	2276	5879
WP_236822968_1	putative peptidoglycan glycosyltransferase FtsW	3392	2269	3218	3631	3391	3679	1077	2264	2181	4259	4409	4748	2212	4000	3182	3204	4649	4996	2584	1504	2345	1182	1544	1244	1236	1060	2968
WP_026644032_1	undecaprenyldiphospho_muramoylpentapeptide beta_N_acetylglucosaminyltransferase	4983	3613	5335	5002	5085	5174	1738	4007	4415	4510	4596	4922	1948	3387	2657	2992	5164	4843	2309	1834	2307	1627	2121	1549	2297	1588	5886
WP_236822978_1	UDP_N_acetylmuramate__L_alanine ligase	6092	4363	6191	7378	7259	7564	1597	4549	4721	19798	6346	6770	2011	2937	2193	3400	6997	6223	2156	1432	2380	1720	2213	1718	2058	1571	6654
WP_236822969_1	FtsQ_type POTRA domain_containing protein	4653	2967	4233	3575	3314	3565	983	2122	1995	4824	4587	4709	1354	2313	1731	3072	5520	4792	1938	1256	1302	876	1144	861	1326	955	2965
WP_193345759_1	glycoside_pentoside_hexuronide (GPH):cation symporter	10333	4290	5802	1084	1044	1141	1135	1485	1531	1198	1144	1357	624	1157	951	824	1815	1542	764	621	586	921	1135	747	1526	1131	2131
WP_026644028_1	glycoside hydrolase family 2 TIM barrel_domain containing protein	30688	18758	26903	1080	1217	1112	3664	2190	2214	812	774	864	943	1820	1587	546	1020	1173	697	559	945	2872	3213	1918	5329	4188	3192
WP_026644027_1	LacI family DNA_binding transcriptional regulator	7604	5256	7691	2531	2563	2507	2984	5665	6883	1428	1423	1552	1858	2627	2236	901	2018	2028	1069	887	2496	2561	3020	2287	4520	2787	8974
gene_BP20092_RS03360	transfer_messenger RNA	2202731	1504753	2510239	1622460	1342826	1552103	3994226	1405993	1542485	2500028	3925524	4674409	4379040	10472065	6487608	7289657	6482452	6886042	3665179	13526695	7253182	3006748	3095894	1840823	5288087	3422883	2101434
WP_051592153_1	site_specific integrase	480	347	443	973	901	949	7185	395	417	467	474	581	232	356	329	489	1043	1223	1040	897	2038	3229	3605	2484	9193	5674	572
WP_034884610_1	hypothetical protein	122	78	104	122	141	128	1201	62	86	123	64	79	22	49	40	73	120	193	196	126	232	590	614	430	1773	1116	138
WP_026644258_1	hypothetical protein	160	124	180	63	78	74	1016	44	33	21	25	38	21	47	44	40	73	119	134	76	267	558	633	332	1454	829	62
WP_152595143_1	hypothetical protein	511	359	549	203	231	208	137487	148	175	91	88	110	78	145	96	113	180	283	205	169	505	943	1097	729	5211	2892	238
WP_026644256_1	hypothetical protein	94	84	108	469	459	500	5372	155	225	249	169	228	103	221	164	217	288	311	96	89	273	2799	2388	2373	13570	4008	248
WP_026643979_1	D_aminoacyl_tRNA deacylase	1544	1060	1507	1556	1311	1453	6295	2078	2168	2883	3574	4003	2084	4460	3342	2904	4371	4282	3155	2795	4728	2658	3118	1920	8063	5432	2776
WP_022858004_1	carbohydrate kinase	2947	2137	3205	1623	1487	1644	8633	1925	2499	809	824	873	617	1112	995	758	1319	1459	1377	1043	2494	3580	4289	2760	14069	7858	3212
WP_051592089_1	ROK family protein	4614	3342	4701	3011	3076	3100	19003	3516	4179	1802	1784	1984	791	1465	1126	1185	2248	2398	1907	1479	4483	7870	9520	5800	26462	16792	5194
WP_026643980_1	ABC transporter substrate_binding protein	3014	2319	3378	2229	2587	2230	16489	8069	8801	1097	1221	1183	1500	2451	1677	557	1390	1028	1929	1338	3032	4994	6003	3731	28358	14268	11625
WP_026643981_1	ABC transporter permease	806	592	835	729	863	735	3887	1598	1680	176	180	225	264	434	264	111	316	247	354	193	667	1294	1544	1039	5318	3354	2140
WP_026643982_1	ABC transporter permease	1165	888	1306	932	1082	874	3313	1888	1940	232	232	269	467	695	476	102	241	265	511	291	642	1003	1215	751	5427	2934	2443
WP_026643983_1	ABC transporter ATP_binding protein	5004	3447	5014	1658	1681	1570	4480	3664	3791	2471	3012	3239	3915	7693	5490	1765	3226	2996	5684	4793	3581	1400	1607	1130	8461	3958	4876
WP_026643984_1	NAD(P)H_binding protein	6203	4323	6307	921	941	978	1468	2544	3090	1180	1199	1535	1343	3028	2080	1125	1656	2017	1128	547	1208	1801	1853	1437	2172	1320	4177
WP_026643985_1	NUDIX domain_containing protein	5294	3952	5872	668	633	624	628	2548	3495	967	1186	1206	2180	3759	2343	482	1094	1093	752	609	1551	428	621	439	835	621	4307
WP_026643986_1	aminopeptidase P family protein	20400	14318	21268	2263	2398	2267	3400	9937	12572	2630	2776	2998	3924	5879	5255	1344	2797	2795	1773	1724	2398	2246	2717	1885	4889	3197	16493
WP_051592090_1	nucleotidyltransferase domain_containing protein	1485	985	1342	624	717	644	822	2255	2078	658	773	723	1396	3081	2067	771	1388	1164	1867	1133	2871	860	922	581	1302	721	2557
WP_051592091_1	DUF86 domain_containing protein	1268	763	1203	271	269	252	325	871	814	247	297	309	440	1034	782	249	621	488	693	574	813	300	321	216	726	384	1156
WP_026643987_1	hypothetical protein	2083	1454	2012	1225	1325	1411	806	1420	1496	2185	2486	2724	1067	1973	1609	2265	3287	3279	1879	1873	3386	1168	1367	1011	1295	805	1865
WP_129867766_1	hypothetical protein	1717	1114	1573	513	530	527	575	1084	1150	1069	1300	1507	886	1715	1261	1418	1956	1836	1628	1691	1885	471	510	354	1154	547	1523
WP_026643989_1	bifunctional folylpolyglutamate synthase/dihydrofolate synthase	5488	3693	5194	4116	3698	3933	1983	5113	5122	7698	8696	9730	4312	7367	6406	6917	10820	11189	4503	3177	5772	3593	4057	2876	2773	1754	7288
WP_026643990_1	hypothetical protein	2151	1660	2044	1120	1108	1002	1370	1861	1954	768	828	992	1152	2655	1752	665	1374	1493	890	992	1112	874	1100	625	2878	1323	2450
WP_051592093_1	GNAT family N_acetyltransferase	6558	4926	6984	5036	5106	4896	1007	6924	7650	4060	4298	4844	4815	8535	5840	2755	4490	4890	2701	1955	3946	2692	3558	3081	1686	923	9874
WP_026643991_1	UDP_N_acetylmuramoyl_L_alanyl_D_glutamate__2,6_diaminopimelate ligase	13830	10586	14837	10031	11036	10643	3425	17375	20356	3271	3237	3961	3801	5914	3982	1665	3765	4042	1467	1241	4464	9231	11728	9366	7141	2921	25672
WP_026643992_1	sigma_70 family RNA polymerase sigma factor	5828	4124	6074	9768	9706	9760	5540	13353	14520	11199	11383	12741	4707	8202	5216	8769	15768	16737	5650	3920	9230	6838	7984	6755	9072	4679	18808
WP_236822980_1	hypothetical protein	3549	2176	2946	2431	2670	2491	1481	4439	4661	4145	4668	5246	3516	7755	5360	4537	7606	6900	3101	2179	4529	1608	1916	1519	2467	1285	6200
WP_026643994_1	aldose 1_epimerase family protein	15816	11790	17267	1923	1926	2123	6373	2568	3133	1217	1261	1506	1265	2061	1745	1203	1887	2397	1355	1065	4711	6359	7313	5045	9047	5544	4038
WP_026643995_1	4_hydroxy_3_methylbut_2_enyl diphosphate reductase	13295	8718	12973	4287	3854	4255	3646	10625	11924	13254	15437	16879	20260	33873	29131	9263	15413	14911	12937	6141	15753	4363	5130	3601	4803	3209	17138
WP_026643996_1	Cys_tRNA(Pro) deacylase	5013	3268	4869	1858	1812	1918	1764	2971	3220	3068	3378	3513	4908	11729	8424	2636	4155	4468	3840	2381	4584	2673	2850	1968	2344	1590	4469
WP_026643997_1	type I glyceraldehyde_3_phosphate dehydrogenase	90545	69601	100769	87515	89692	90216	89534	66511	69986	49319	53802	57003	33982	58566	40218	33830	66122	66744	35534	33612	96413	207769	240457	151004	210104	75243	92350
WP_051592094_1	thiamine diphosphokinase	1842	1290	1911	11499	9369	11368	2735	4667	4432	14864	14924	16598	2182	3584	3404	13887	23287	23795	5249	2957	6555	7993	9218	7066	2651	2282	6443
WP_026643999_1	translation initiation factor IF_3	23529	17096	22933	26369	25327	25118	66372	44395	41003	18047	19346	22677	40242	76532	51222	16185	27752	34294	32824	28738	33539	123031	72448	36324	97657	51526	52708
WP_026644000_1	50S ribosomal protein L35	1649	1081	1439	1966	1935	1723	2843	1817	1653	1175	1121	1073	943	1774	1308	622	1469	1396	1936	766	1216	5838	4615	2032	3995	2364	2521
WP_026644001_1	50S ribosomal protein L20	8862	6154	9011	13168	13185	12265	17643	11010	9931	7183	7096	6600	4888	7888	4824	3262	7781	7707	8772	3785	6868	30250	27339	12932	21036	13764	13236
WP_026644002_1	site_specific tyrosine recombinase XerD	3361	2308	3253	2251	2105	2026	2744	3912	3936	1707	1746	1739	1229	1837	1392	704	1386	1668	1160	948	948	3302	3304	1678	3927	2456	5555
WP_026644003_1	AAA family ATPase	9296	6393	8719	5881	5622	6377	7638	10138	10729	13156	14365	17093	11405	20738	15837	11788	21269	19238	9560	9267	16562	6877	7452	5145	12105	6122	13918
WP_051592095_1	NUDIX hydrolase	2418	1664	2594	1798	1540	1659	2690	2492	2377	4850	5365	5428	2270	3920	4030	4221	7545	6450	2336	1101	2802	1411	1614	1130	2205	2405	3511
WP_026644004_1	MFS transporter	1606	1131	1464	1130	1047	1060	857	1875	1952	648	636	685	480	803	576	357	800	791	378	214	645	672	862	554	1020	896	2694
WP_026644005_1	translational GTPase TypA	20197	14646	20914	22272	20391	20047	4146	25171	25840	10436	10570	10434	9071	12305	9827	6953	18156	17241	6527	8796	15565	13457	16789	10934	6840	3656	33284
WP_026644006_1	hypothetical protein	2067	1460	2027	3894	3996	4354	2353	4585	5052	3199	3072	3902	2281	3131	2333	1993	3099	4070	1956	1590	5171	4208	4915	4265	2736	1753	6927
WP_026644007_1	prephenate dehydratase domain_containing protein	3895	2894	4228	6640	6359	6795	1418	8656	9101	5474	5567	6179	3928	7062	4938	3698	6827	7541	3219	2896	7604	3629	4960	4868	2329	1278	12066
WP_236822981_1	prephenate dehydrogenase/arogenate dehydrogenase family protein	10104	7590	10868	17609	16990	18178	3219	22191	23716	14236	14091	16833	8995	14922	10653	8092	18280	17119	5476	5692	13922	8523	11173	10536	5322	2800	31217
WP_026644009_1	hypothetical protein	2679	1913	2675	1856	1584	1712	1491	2298	2478	1957	2095	2208	1613	2887	2553	1518	2558	2717	1607	814	2141	1136	1227	956	997	1236	3456
WP_026644010_1	glycerate kinase	3756	2590	3831	5211	4632	4897	719	4020	3894	7052	7256	7391	3045	5971	4471	4740	8795	9452	3630	2794	5620	1412	27755	1838	1157	686	5389
WP_026644011_1	FtsX_like permease family protein	2531	1742	2505	7474	6041	6623	1700	2815	2377	8780	7373	9659	2891	4227	4475	4833	10566	11707	5263	6441	9481	2645	3370	2432	3067	1639	3499
WP_026644012_1	ABC transporter ATP_binding protein	958	655	870	4112	3679	3783	995	1629	1308	2126	1831	2630	1254	1723	1310	1992	5567	5040	3874	4665	8548	2288	2795	1938	1767	926	1730
WP_026644013_1	tyrosine recombinase XerC	3349	2123	3210	2066	1751	1960	2302	4283	4099	5529	6127	6446	3278	5886	5303	4727	7432	7906	4456	2372	3863	1973	2241	1442	2773	1988	6158
WP_026644014_1	ABC transporter substrate_binding protein	72243	53618	79152	35199	32894	34405	9016	41863	41786	47789	22507	26019	16460	24077	18138	13598	28497	26668	14640	12521	26581	36835	46893	34856	12457	7374	56247
WP_026644015_1	ABC transporter permease	5114	3593	5126	6832	6575	6472	2402	8281	8586	2052	1952	2336	2254	4371	2570	1778	3589	4257	2712	1838	6681	6160	7645	5290	47295	2191	11213
WP_026644016_1	ABC transporter permease	4687	3454	4979	7907	7456	7317	933	7089	7602	3302	3212	3703	2963	5409	3346	1868	3909	4228	2554	1973	5422	2977	4353	3399	1530	843	10158
WP_026644017_1	ABC transporter ATP_binding protein	9068	6197	9256	12531	11467	12030	4599	11827	10615	14912	15629	15893	9777	18480	14016	9560	15472	17640	12385	9658	17645	4811	6373	5327	2571	1538	14965
WP_051592096_1	hypothetical protein	2603	1965	2650	2953	3086	3467	1320	3390	4034	1798	1803	2305	657	1164	768	997	1965	2226	708	664	1727	3356	4076	3206	2089	1208	5109
WP_026644018_1	exodeoxyribonuclease III	4269	3070	4482	5657	5669	5875	3129	8510	8852	7356	8671	9615	3742	6358	4669	5223	8901	9206	4342	3964	7057	5998	6928	5158	5151	2728	12186
WP_026644019_1	DUF3710 domain_containing protein	6277	4317	6206	6192	5767	6080	3683	7905	8228	8403	9055	9631	4931	7979	6577	5787	11382	10505	5043	4452	8571	5726	6888	4889	5500	3164	11850
WP_026644020_1	DUF3159 domain_containing protein	3202	2422	3531	3845	3552	3744	1168	4679	4709	3393	3548	3984	3031	4593	3305	2044	3874	3871	1759	1915	3566	1379	1826	1374	1889	1072	6120
WP_051592097_1	hypothetical protein	2755	1794	2825	2394	2284	2294	962	3001	4136	2021	1999	2155	1720	2503	2045	1024	2087	2160	1031	851	1809	872	1094	790	1476	816	4300
WP_026644022_1	RsmD family RNA methyltransferase	4505	2974	4346	4067	3662	3874	1270	4230	4053	6526	7043	6691	4240	7448	6732	3975	5548	6660	3483	1935	4266	1275	1604	1080	1519	1231	6246
WP_180325815_1	HAD_IC family P_type ATPase	5567	4030	5604	10170	9258	9984	2515	11699	12105	9701	10565	11465	5915	10235	7831	7037	11991	12597	6072	5127	9752	6587	8698	8295	3623	2229	16717
WP_026644023_1	aconitate hydratase AcnA	5036	3777	5349	20179	19478	20652	4362	19032	18646	18116	18251	19588	10032	17012	13225	10882	23705	18843	14077	10898	22435	13205	17885	16181	6661	3844	25688
WP_236822970_1	hypothetical protein	265	171	252	64	92	77	346	170	162	99	140	139	64	150	126	178	214	209	118	74	191	322	312	165	480	286	204
WP_033502255_1	isochorismatase family protein	2960	2022	2953	2037	2020	2181	4275	5166	5466	6433	7086	7886	5118	8037	6935	5503	8305	8906	6183	4341	9509	4000	4405	3046	4563	3499	7877
WP_026644025_1	DUF262 domain_containing protein	4034	2877	4108	4091	3575	3845	1050	9309	10019	12438	14203	15545	11234	20441	16399	9027	16040	17268	8022	6974	16881	2284	3159	2722	1580	985	14086
WP_034878885_1	IS30 family transposase	664	486	745	165	126	127	181	392	407	258	300	298	507	815	785	395	588	567	494	521	454	122	150	98	154	132	569
WP_026643934_1	ABC transporter permease	2342	1497	2055	2192	2138	2225	2350	3085	3343	2012	2017	2254	1892	4032	3000	2021	4442	3942	3520	2327	7496	3030	3351	2133	3195	2064	4516
WP_026643935_1	ABC transporter permease	1062	799	1053	845	935	949	597	1620	1662	442	468	466	305	589	341	273	515	491	408	330	557	767	882	614	914	623	2158
WP_026643936_1	ABC transporter ATP_binding protein	669	437	619	477	437	496	478	1090	1147	438	491	469	357	748	556	253	508	442	292	184	430	454	592	555	606	429	1458
WP_026643937_1	histidine kinase	33643	11617	17857	5635	4592	5280	9331	13994	17491	15413	16415	17277	18475	31378	30842	9187	16237	14141	15643	9006	23842	4190	5025	3626	3241	2847	24816
WP_026643938_1	response regulator transcription factor	5946	4530	6471	1742	1710	1595	947	4359	5372	2339	2585	2992	5136	8323	6208	1191	2423	2362	2088	1942	5807	874	1217	936	1117	827	6723
WP_026643939_1	Bax inhibitor_1/YccA family protein	18195	11744	17606	22230	20032	23830	5103	20969	20347	77720	86274	107331	68728	130218	106015	70394	88290	131862	99222	62282	117101	13338	15025	10752	5215	3833	29278
WP_026643940_1	(p)ppGpp synthetase	2105	1493	2089	4312	4194	4382	2485	6738	6843	4413	4461	5232	3634	6871	4648	3728	7301	7237	4759	4546	11071	4337	5119	3359	3938	2103	9012
WP_026643941_1	tRNA (N6_isopentenyl adenosine(37)_C2)_methylthiotransferase MiaB	2308	1677	2276	5596	5215	5505	948	6345	6114	6067	6802	7318	2252	3949	3008	3969	7401	6750	2943	2780	3886	2579	3525	2915	1589	889	8644
WP_034879119_1	tRNA (adenosine(37)_N6)_dimethylallyltransferase MiaA	1078	832	1146	3270	3019	3192	297	2837	2669	3174	3270	3224	935	1544	1217	1625	3201	2692	1091	847	1686	890	1240	1134	432	338	3807
WP_026643943_1	DNA translocase FtsK	9758	6671	9586	8947	8036	8266	2457	14574	15434	10849	10939	10638	7104	12585	10247	6117	11164	10277	5018	3555	6801	3817	4879	3905	3528	2544	21311
WP_026643944_1	CDP_diacylglycerol__glycerol_3_phosphate 3_phosphatidyltransferase	1210	890	1161	2426	3578	2474	446	3374	3588	4625	4817	5882	2548	4932	3022	3763	5496	6982	3469	2114	5109	1346	1731	1478	611	401	5141
WP_051592082_1	nicotinamide_nucleotide amidohydrolase family protein	653	489	618	499	494	491	1294	971	994	596	612	767	490	789	531	521	928	973	570	550	1214	911	1124	642	2025	858	1330
WP_026643946_1	helix_turn_helix transcriptional regulator	3925	2720	4048	4271	3961	4301	8945	4804	4318	16527	19970	18247	26899	47963	44842	19099	24392	32213	58747	34805	38281	9911	9335	5061	14721	7594	6699
WP_026643947_1	DUF3046 domain_containing protein	532	451	602	919	763	789	661	1062	1086	976	929	1064	883	1537	1253	1225	1876	2134	2760	1937	1431	792	877	534	1009	647	1460
WP_022858747_1	recombinase RecA	9084	6689	9168	8394	7608	7217	5660	17942	18056	7469	8029	8790	6258	11409	9027	4958	9852	9082	6463	5236	8068	4970	5860	3644	8683	5084	24335
WP_026643948_1	regulatory protein RecX	14601	9779	14045	3973	3272	3327	102092	6340	6370	5109	5377	5314	4180	7471	6668	4434	8738	8406	6917	2667	7362	6172	6347	3427	26619	15608	8902
gene_BP20092_RS03755	RNase P RNA component class A	207584	142380	224315	84047	76788	69558	100383	79729	103623	318353	524713	404960	385915	1152196	694446	726823	1054241	690871	723195	375290	391219	116802	105592	66673	75138	89526	129364
WP_022858748_1	ribosome_associated translation inhibitor RaiA	65548	49497	71113	33543	32059	34484	130589	20201	23342	45997	52837	57821	25550	53083	35217	38976	62893	69971	46101	25599	95978	137825	146884	93533	347541	97013	29776
WP_026643949_1	preprotein translocase subunit SecA	20568	14533	21003	8537	8112	8450	6718	11433	13154	7158	7280	7422	5596	9023	6702	4673	9999	8325	7280	6839	9131	8637	10978	8311	10193	6385	17386
WP_026643950_1	anthranilate phosphoribosyltransferase	3295	2260	3470	2895	2619	2895	1638	4655	4978	9908	10989	11508	6108	10872	9498	6139	12420	9515	5735	3655	8147	3023	3660	2699	2041	1518	6904
WP_026643951_1	membrane protein	1086	751	1006	1104	1009	1056	491	1505	1686	1541	1817	1814	1335	2496	1867	1374	2716	2444	1548	979	2332	855	965	722	539	451	2306
WP_026643952_1	lysophospholipid acyltransferase family protein	5474	3992	5765	1956	1858	2003	1000	4346	4512	4493	5176	5751	5045	8373	6555	4201	8071	7483	4446	4337	5692	1985	2456	1549	1457	847	5894
WP_026643953_1	Stk1 family PASTA domain_containing Ser/Thr kinase	5339	3825	5379	3738	3675	3513	2153	5750	6063	4857	4999	5713	4653	7945	6086	4054	8553	7051	4006	4333	6896	2451	2821	2023	3257	2018	8060
WP_026643954_1	polyprenyl synthetase family protein	1341	1004	1477	2717	2561	2613	1183	3309	3616	2733	2987	3213	1379	2217	1663	1427	2941	2730	1126	1005	2085	1277	1658	1315	1872	1106	4686
WP_051592083_1	DUF4192 family protein	277	193	304	58	105	63	179	151	163	18	25	29	22	50	41	9	32	26	5	6	28	121	118	82	205	184	244
WP_033502168_1	RNA polymerase sigma factor	25330	16019	23389	9041	8262	7929	9225	21450	23584	5352	5202	4883	3474	6227	4822	4057	9381	7754	4937	3092	6379	9718	11269	7417	11717	8470	32449
WP_026643956_1	DNA topoisomerase IV subunit B	21997	15496	22370	6193	6348	6164	4201	11510	12845	5479	5733	6088	4784	8556	6043	3249	5641	5963	3941	2502	5377	3559	4435	2846	5919	3721	16509
WP_026643957_1	glycosyltransferase family 4 protein	7857	5476	8026	5034	4459	4696	39894	6613	7270	4785	4589	5433	2791	4242	3472	2551	4666	5619	2548	1640	5361	4816	5723	4216	4741	3190	10144
WP_033502169_1	MFS transporter	1915	1425	1887	823	707	767	1174	1437	1542	463	493	432	404	850	644	339	555	651	412	361	491	1001	1197	708	1632	1166	2149
WP_026643958_1	hypothetical protein	677	464	687	223	181	185	311	652	713	245	259	269	258	366	307	188	266	249	159	75	169	280	313	185	308	298	998
WP_051894176_1	hypothetical protein	765	501	713	227	205	221	390	629	609	179	194	210	141	341	245	177	233	243	148	97	114	303	369	217	463	344	870
WP_026643960_1	DEAD/DEAH box helicase	15826	11690	16746	11787	10802	10938	16164	24244	26973	15710	17693	18169	10294	19278	15959	10529	17704	16551	10277	6575	14835	11031	13423	8853	17055	12619	36894
WP_033502186_1	GRP family sugar transporter	4993	3424	4962	2717	2577	2499	3614	6147	6890	1586	1543	1480	963	2374	1613	1000	2507	1916	1005	552	1663	4981	5498	3298	5370	3089	8633
WP_026643962_1	DNA topoisomerase IV subunit A	7832	5397	7821	12974	12192	12167	9480	11863	11873	8751	8324	9331	3747	6573	5147	5878	10775	11090	6200	4378	11472	12703	15493	11380	13229	8032	16321
WP_026643963_1	alkaline phosphatase family protein	4734	3240	4702	2522	2202	2201	3618	4026	4576	2306	2358	2414	2000	2981	2730	1661	2839	3141	1679	1087	3625	3300	3680	2829	3894	3112	6331
WP_026643964_1	septation protein SepH	4998	3578	4928	5384	5270	5553	4526	6274	6935	2865	2974	3034	2090	3448	2700	2458	5356	4950	2907	1987	6826	7440	8466	6248	6314	3878	9622
WP_026643965_1	DUF4193 domain_containing protein	1206	887	1180	723	813	778	470	1624	2041	836	893	1017	596	861	667	579	1268	1057	458	398	899	1004	1100	681	962	381	2862
WP_026643966_1	dUTP diphosphatase	2558	1829	2597	762	688	638	625	2078	2573	1301	1330	1390	1187	1918	1561	990	1962	1706	787	519	852	914	977	596	658	585	3478
WP_026643967_1	bifunctional (p)ppGpp synthetase/guanosine_3',5'_bis(diphosphate) 3'_pyrophosphohydrolase	14203	9712	14298	5143	4672	5017	3408	9990	10569	6099	6640	6836	8177	14515	11699	4465	8699	8589	5874	4265	7388	5564	6481	4296	5111	3198	14442
WP_026643968_1	peptidylprolyl isomerase	4126	2771	4045	13422	11675	13249	1664	7931	7814	10234	10119	10831	3104	5372	4466	8291	13945	16573	5382	4080	9092	9828	10873	8057	2136	1434	11066
WP_026643969_1	Cof_type HAD_IIB family hydrolase	4596	3066	4374	1936	1995	1948	1947	3545	3988	2245	2232	2725	1722	3113	2614	1644	3249	3054	1439	1160	2468	2055	2583	1641	2655	1800	5416
WP_026643970_1	MetQ/NlpA family ABC transporter substrate_binding protein	3015	2264	3093	8157	8199	8105	1432	7527	7722	4087	4142	4997	2053	3404	2171	2651	5759	6433	2186	1541	3977	5621	7053	5112	2071	1221	9857
WP_051592085_1	methionine ABC transporter ATP_binding protein	3718	2773	4030	4208	4015	3979	789	4261	4451	3025	3157	3407	1562	3059	2512	2202	4486	3545	1324	1196	1525	2423	3035	2203	1383	837	6155
WP_230473189_1	ABC transporter permease	2807	2195	3081	3785	3851	3868	424	3447	3770	1278	1213	1275	704	877	655	479	1187	1093	413	463	643	1206	1676	1306	736	4020	4753
WP_099309728_1	amidohydrolase	4423	3291	4701	4358	4353	4443	612	3666	4090	2254	2314	2589	1188	1810	1457	1163	2117	1971	906	678	1053	1422	1853	1367	873	588	5404
WP_026643973_1	NAD+ synthase	10851	7576	11190	17048	16416	18353	7583	16155	17881	24421	25174	28189	8023	13809	11767	18202	31224	30567	9976	6696	17354	25031	29188	24192	10093	6809	25274
WP_022858776_1	hypothetical protein	613	396	610	654	660	582	145	593	700	740	833	859	420	858	693	1022	1177	1416	869	218	894	801	906	786	183	143	873
WP_026643974_1	formate C_acetyltransferase	537520	409241	627600	166716	166867	173807	232114	153202	201077	76676	70906	75447	60075	96694	70065	55746	122997	134946	92202	87228	389745	376583	488261	364973	441934	216549	249973
WP_026643975_1	pyruvate formate_lyase_activating protein	29316	22081	31129	7770	8054	8326	11960	8577	10270	5862	5876	6570	4140	7772	5844	5198	8099	10523	6232	5848	25091	18974	23156	16485	19981	10975	13766
WP_026643976_1	HRDC domain_containing protein	24950	18961	26698	3789	3837	3623	7453	7249	7856	2431	2895	2829	3530	6496	4808	2295	4253	4004	2944	2116	6735	6009	7725	4797	10460	7211	10227
WP_026643977_1	trigger factor	27548	17702	26222	41838	37149	39266	34102	30693	30980	50139	50210	54074	29571	49302	43440	42295	69915	78990	46444	29987	57050	58167	62747	40145	44348	28541	44546
WP_051592088_1	chloride channel protein	3335	2167	3071	2739	2405	2453	2428	2209	2210	3005	3131	3259	1550	2980	2796	1984	3130	3507	2314	1187	2875	2156	2476	1627	2452	2319	3099
WP_033502171_1	ATP_dependent Clp protease proteolytic subunit	9082	6569	9446	5583	5704	5344	2388	11950	13326	2986	3094	3441	3782	6112	3715	1550	4459	3468	2067	1886	3172	3034	3692	2515	4946	2287	18484
WP_022858783_1	ATP_dependent Clp protease proteolytic subunit	11654	8217	12275	5893	5748	5658	2307	11203	12459	4227	4581	4731	5336	9628	6789	2870	5638	5215	3969	2574	5319	2860	3610	2538	3279	2223	16085
WP_026643978_1	ATP_dependent Clp protease ATP_binding subunit ClpX	10188	7367	10085	5179	5183	4676	2696	10841	11898	3511	3578	3888	3995	6955	4890	1887	3807	3819	2508	1966	3157	3190	3970	2639	4367	2711	15047
gene_BP20092_RS03950	tRNA_Arg	74	49	63	59	58	48	789	45	40	420	615	429	328	715	577	973	1440	818	1076	225	399	177	115	58	316	793	83
gene_BP20092_RS03955	tRNA_Arg	88	76	107	285	280	268	1471	141	129	2201	3025	2374	1388	3788	2983	4555	9149	4838	4954	1425	2791	586	489	229	1052	1408	182
WP_026643254_1	pyridoxal phosphate_dependent aminotransferase	3994	2924	4006	3231	3172	2970	16559	4215	4350	2080	2158	2552	1171	2006	1547	2651	6465	5003	2755	4076	5114	6695	7561	4004	32886	14177	5666
WP_026643253_1	Na+/H+ antiporter NhaA	3761	2546	3735	3330	2996	3139	5053	4119	4161	2155	2198	2365	1419	2451	2015	1482	2453	2483	1732	868	2592	3080	3503	2076	5997	4616	5881
WP_026643252_1	TIGR00730 family Rossman fold protein	5388	3706	5594	6170	5477	5835	2974	7252	7554	8092	8775	10514	4215	7254	5659	6000	9228	10430	3117	2568	4260	3088	3717	3087	4543	2614	9875
WP_026643251_1	methyltransferase	4048	2903	4080	3012	2597	2718	1973	3581	3874	2798	2882	2866	1660	2835	2264	1708	3529	3597	1275	1002	1972	1094	1468	974	2959	1864	5084
WP_026643250_1	2Fe_2S iron_sulfur cluster_binding protein	6518	4767	6991	4000	4191	4018	1982	7007	8010	1410	1265	1224	1343	1747	1323	518	1493	1362	713	561	1956	1689	2186	1661	2922	1831	10451
WP_026643249_1	FAD_binding protein	13134	9462	13695	12234	11448	11460	10731	19742	23411	10710	11311	13266	7744	12321	9407	6961	13585	12953	6462	6105	15080	10118	12683	9544	14524	8841	29716
WP_026643248_1	DNA_processing protein DprA	1716	1182	1617	661	673	681	2294	1107	1290	505	559	537	529	953	722	291	600	474	374	191	399	981	1017	539	1898	2086	1798
WP_026643247_1	YifB family Mg chelatase_like AAA ATPase	2045	1406	1975	722	815	741	2977	1105	1183	308	239	263	239	334	390	157	272	221	186	107	265	1012	1207	674	4140	2708	1618
WP_080699186_1	YraN family protein	1578	1122	1665	400	455	416	564	980	1182	181	165	161	255	390	252	53	132	126	52	69	121	351	412	267	765	564	1576
WP_026643245_1	pyridoxamine kinase	5446	3941	5587	1545	1495	1493	1297	4738	5846	1172	1277	1329	1876	3227	2092	598	1264	950	701	567	844	1119	1357	853	1819	119248	7568
WP_026643244_1	O_acetylhomoserine aminocarboxypropyltransferase/cysteine synthase	1349	1023	1303	667	833	708	1918	1100	1311	191	191	204	186	302	197	112	240	217	164	166	249	873	959	591	3108	1680	1700
WP_080699185_1	ABC transporter ATP_binding protein	2890	1902	2810	5016	4267	4754	2104	2864	2947	6374	6281	6667	1869	3123	2476	3749	7850	6979	2149	1646	2706	2317	3004	2413	2603	1971	4257
WP_026643241_1	energy_coupling factor transporter transmembrane component T	650	459	760	1212	933	1014	456	525	496	2626	3006	2700	563	952	903	2845	3741	3384	1374	646	854	745	823	715	509	414	623
WP_099309730_1	ABC transporter ATP_binding protein	593	451	580	1151	1281	1246	374	1563	1470	188	145	207	789	1163	751	146	398	338	762	354	250	275	279	159	682	397	2084
WP_026643239_1	FtsX_like permease family protein	3773	2691	3755	3069	3290	3054	2048	5809	5381	1230	1221	1380	2913	4285	2815	992	2714	2503	3330	2038	1560	1181	1417	855	3376	1953	8031
WP_026643238_1	response regulator transcription factor	2595	1891	2580	3228	3437	3389	1446	4148	4924	3019	3439	3914	2615	4510	3155	2260	4313	4652	2657	2675	6211	2471	2928	2467	2422	1223	6174
WP_051591937_1	histidine kinase	4770	3513	5083	4272	4218	4496	3780	8168	9359	3547	3760	3940	2973	4757	3789	2431	5730	4680	1745	1824	3192	3146	3624	2851	5003	3177	12246
WP_026643237_1	alpha/beta fold hydrolase	4608	3014	4451	4091	3646	3903	1754	5360	5799	5074	5137	5777	2822	4684	3987	3101	5054	5446	1932	1304	3483	4145	4837	3778	2174	1436	8040
WP_026643236_1	pyrroline_5_carboxylate reductase	4070	2642	3932	2872	2542	2897	2102	4440	4811	5953	6670	6831	4054	6861	5843	4136	6533	7102	3855	2851	5334	3756	4096	3002	2861	1772	6492
WP_026643235_1	redox_regulated ATPase YchF	2178	1532	2153	5364	4706	4953	821	4954	5385	4968	5114	5358	2903	4792	3967	3825	6797	7526	3218	2466	5641	2838	3947	3108	1111	742	7491
WP_026643234_1	alpha/beta hydrolase	4010	2883	3967	5543	5973	6055	3720	10669	13213	2190	2031	2354	3244	4235	3337	1288	2827	3720	2382	1965	6200	3932	4175	2906	5475	3179	16875
WP_033502172_1	hypothetical protein	5405	3955	5204	48720	37675	36603	11597	40731	49222	49632	56722	52704	56592	88097	65582	40877	80567	106440	108840	47990	175022	18588	21891	15769	11261	7275	68710
WP_026643232_1	putative sulfate exporter family transporter	6314	4083	6139	1470	1317	1349	590	3786	4155	758	734	710	511	845	711	421	818	860	321	204	494	1380	1539	1137	809	577	5926
WP_080699191_1	solute carrier family 23 protein	4242	3066	4422	2363	2543	2355	1409	9219	9885	1293	1429	1464	3617	5999	3464	475	1080	1145	1513	844	1555	2574	3026	1898	2014	1099	12476
WP_033502173_1	DEAD/DEAH box helicase	3757	2620	3463	19612	16774	16853	898	8066	6685	19983	18407	20624	7311	10977	9952	10232	21995	24400	12142	10025	11312	2948	3358	2375	1270	892	9615
WP_026643230_1	SDR family oxidoreductase	9760	6925	10353	6506	6122	6713	11883	8220	8945	6800	6872	8063	2620	4520	3749	5073	8759	9134	2472	1817	4715	17212	18075	10725	18488	9820	11858
WP_033502174_1	heavy metal translocating P_type ATPase	17800	11980	17005	5322	5188	5292	4043	8458	9548	5652	5831	6559	4264	8092	6547	4177	7631	7394	3296	2160	4193	6527	7567	5118	5226	3790	12766
WP_033502175_1	peptide_methionine (R)_S_oxide reductase MsrB	10986	7854	11472	9251	8351	9633	1778	23658	11908	9496	9881	12101	3190	5144	4375	6554	11846	12689	1980	2255	4659	8787	10184	8106	3007	1449	16010
WP_080699181_1	branched_chain amino acid transport system II carrier protein	12946	9104	13116	5495	5603	5765	1964	6622	6737	4814	4911	5813	1888	3129	2662	3388	6430	6436	1254	831	2466	4504	5180	3853	2464	1742	9551
WP_080699180_1	Type 1 glutamine amidotransferase_like domain_containing protein	2622	1672	2550	1533	1195	1470	2945	1612	1682	4563	4711	5207	1009	2144	1978	5156	8135	7359	2329	942	2309	3808	3315	2001	2993	2494	2456
WP_026643225_1	NADP_dependent phosphogluconate dehydrogenase	20787	14845	21894	22217	20248	21726	10449	19894	20640	17842	17788	19805	6683	10847	8524	14589	28267	26257	5889	5543	12154	28629	32512	24590	15405	8809	28908
WP_026643224_1	6_phosphogluconolactonase	6695	5046	7513	13960	13007	14439	1546	8969	9536	12040	12646	14693	3953	7196	5580	9275	16441	16470	4394	3935	8926	6557	8982	9293	1905	1183	12811
WP_026643223_1	glucose_6_phosphate dehydrogenase assembly protein OpcA	6048	4193	6547	14853	14139	14906	931	10329	11139	4082	3509	4164	1158	1479	1140	1919	4576	4451	807	764	3112	6813	9680	10148	1283	925	15555
WP_026643222_1	glucose_6_phosphate dehydrogenase	9229	6425	9209	22147	21344	22693	3311	16662	16850	12199	12163	14408	3311	5648	4504	8133	15472	15085	3165	3164	8048	13187	16510	15718	4562	2996	24033
WP_236822914_1	hypothetical protein	523	382	590	255	275	225	126	358	393	143	178	149	347	560	393	97	190	183	237	170	431	97	149	86	131	98	513
WP_026643221_1	ferrous iron transport protein B	7145	5128	7375	2150	2150	2134	1523	4083	5219	1510	1608	1768	3637	6366	4756	1026	1830	1981	2538	1959	6060	1424	1740	1232	2236	1469	7149
WP_180325806_1	FeoA family protein	3151	2533	3400	731	816	781	957	1747	2275	341	289	434	763	1026	637	172	381	356	511	398	1352	562	758	535	1020	816	2734
WP_026643219_1	aspartate ammonia_lyase	29159	20947	30571	5657	5075	5478	10505	10545	13009	6713	7279	7423	3095	8066	6124	6339	9199	8690	2981	1680	4617	9641	10231	7245	12046	8286	16811
WP_026643218_1	nucleoside 2_deoxyribosyltransferase	5913	3994	6032	9147	9257	10237	1561	8238	9298	8205	8058	9432	3138	4617	3625	6753	10576	12221	2878	2165	6591	6819	7738	6007	1978	1411	13173
WP_236822915_1	helix_turn_helix domain_containing protein	1421	985	1384	914	864	995	186	1314	1418	951	928	1296	547	917	734	906	1409	1751	357	200	746	505	655	422	191	164	1830
WP_051591936_1	putative quinol monooxygenase	903	571	835	245	217	199	143	443	417	181	171	237	227	475	329	389	610	668	242	193	285	215	247	152	211	132	549
WP_225531329_1	AAA family ATPase	475	296	432	95	98	107	112	250	251	43	44	52	58	78	58	61	133	131	76	73	138	138	168	102	168	102	299
WP_225531330_1	hypothetical protein	432	284	426	134	141	113	198	361	388	90	146	153	244	423	308	98	249	269	160	186	432	213	244	187	319	175	489
WP_026643217_1	GNAT family N_acetyltransferase	881	602	797	437	404	398	579	825	863	557	655	599	688	1769	1306	703	1092	898	1191	760	1570	811	950	531	827	579	1108
WP_165361786_1	ASCH domain_containing protein	346	234	291	189	213	168	132	427	423	196	264	222	395	832	507	200	410	389	326	243	535	176	214	137	272	142	568
nbis_pseudogene_14	uncharacterized gene	885	606	867	242	232	222	402	456	425	322	291	234	348	817	652	264	497	505	336	242	425	356	450	262	477	436	687
WP_033502176_1	carbon starvation CstA family protein	3143	2384	3202	651	692	623	869	1322	1740	326	321	391	390	711	522	303	575	542	473	295	566	800	818	576	1186	841	2138
WP_033502177_1	YbdD/YjiX family protein	201	135	218	55	54	55	31	103	131	82	77	72	67	118	99	43	82	73	30	34	58	39	63	30	35	40	174
WP_033502178_1	glycoside hydrolase family 3 N_terminal domain_containing protein	2599	1856	2831	1296	1224	1350	923	2592	3108	1849	1856	2002	984	1453	1252	1112	2032	1937	643	480	1245	1252	1528	1213	965	791	4094
WP_026643214_1	UPF0182 family protein	2895	2155	2860	19093	17460	17841	1277	8067	6871	9018	8552	9909	2890	3942	3219	5184	11605	9768	7311	6165	9588	4460	5620	4483	1840	1328	10048
WP_026643213_1	GNAT family N_acetyltransferase	1684	1218	1737	3771	4089	4043	1044	4600	5258	1099	1069	1337	618	825	592	599	1368	1359	491	346	1303	2820	3449	3017	1397	864	6705
WP_026643212_1	aminoacyl_tRNA hydrolase	2360	1832	2506	3862	4268	4149	546	5868	6683	968	970	1248	800	1132	678	581	1198	1170	369	514	1272	1980	2813	3053	1003	490	8105
WP_026643211_1	transcription_repair coupling factor	10058	7609	10781	13378	14182	13909	1305	16140	18026	6205	5967	6395	3703	5271	3722	4492	7549	6494	2387	2361	4431	4342	6247	6425	2084	1360	24178
WP_026643210_1	phosphopyruvate hydratase	47978	35544	52909	128605	114244	121974	24973	54866	56332	46631	41141	44911	16518	22755	16328	28388	69727	65795	20213	18974	59941	115762	146994	113542	35667	20830	77662
WP_026643209_1	septum formation initiator family protein	2920	2023	2853	9299	8561	9144	1901	7485	6904	9526	9090	9842	7418	14372	10591	7898	13533	15388	13761	8808	17112	5984	6856	5308	2368	1568	10005
WP_026643208_1	DUF501 domain_containing protein	3506	2411	3622	9693	8991	9399	999	7472	7092	9542	8921	9925	6195	9046	6915	5158	11030	13275	6322	4051	11663	3599	4756	3877	1113	844	9927
WP_051591935_1	Ppx/GppA phosphatase family protein	2936	1927	2839	5824	4604	5323	744	4083	3532	9878	9959	10920	6594	10596	9842	7542	11353	15074	7251	5750	9285	1862	2365	1954	962	700	5409
gene_BP20092_RS04240	tRNA_Leu	125	76	119	170	146	172	193	181	185	218	249	273	471	769	529	203	423	499	271	468	489	55	71	39	230	105	203
WP_236822916_1	cadmium transporter	1210	853	1235	1598	1546	1646	1304	1580	1601	3338	3788	4389	2925	5818	4264	4375	6094	7669	6841	4462	6006	1943	2202	1597	1636	1042	2248
WP_026643205_1	L_serine ammonia_lyase	9626	6596	9529	3730	3493	3614	2443	5056	5891	3850	4131	4652	1523	2843	2400	2382	4427	4623	1780	1367	2892	4060	4805	3616	3666	2159	7844
WP_022858612_1	FKBP_type peptidyl_prolyl cis_trans isomerase	4297	2721	4240	8691	6711	7579	13307	7068	6533	23223	26437	23824	10811	21378	19480	30257	39113	38134	21273	13009	14375	19199	17981	11242	14582	11771	9432
WP_026643204_1	transcription elongation factor GreA	4269	3154	4673	4458	3895	4144	5136	3629	3361	8465	9358	10423	5562	10938	8494	8253	13185	13790	6945	9199	8267	6855	6806	3925	10400	4202	4679
WP_026643203_1	hemolysin III family protein	2161	1535	2378	1612	1356	1455	2994	3277	3034	1881	2077	2288	2124	3685	2955	2171	3812	3870	2928	1968	3806	3141	3748	2414	3550	2235	4367
WP_026643202_1	PAS domain_containing sensor histidine kinase	3783	2504	3584	4695	4305	4670	3239	5015	5315	4333	4531	4955	2314	4363	3340	3279	6043	6062	2879	2564	6395	6387	7484	5954	4836	2790	7523
WP_022858608_1	WhiB family transcriptional regulator	37848	27769	40541	2048	2339	2459	9215	4151	5155	7186	8917	13314	22034	42982	30630	8555	11111	12649	17235	20473	47311	4849	5686	3781	11468	6548	6595
WP_157928615_1	FtsK/SpoIIIE domain_containing protein	4352	2970	4214	1726	1698	1572	1946	2759	3022	1437	1569	1608	863	1685	1534	1354	2110	2223	1108	524	1168	1724	1703	1085	2116	1866	4382
WP_026643199_1	LCP family protein	3350	2414	3364	3130	3504	3107	787	2686	2626	586	505	543	520	689	480	235	543	643	295	323	635	846	1141	957	1147	877	3548
WP_236822983_1	LCP family protein	9521	6430	9053	10296	10206	9930	2297	10635	10552	6043	6172	7265	5490	9558	7125	4490	7771	8283	6148	5439	8398	3567	4644	3554	3155	2063	14825
WP_026643197_1	glycosyltransferase family 2 protein	8787	6348	8888	39155	37965	40665	6275	25086	25756	15133	14134	16034	6383	9988	7180	8512	17110	17693	5877	4803	13440	18673	24576	24576	11247	5216	35320
WP_026643196_1	DUF5719 family protein	4524	3207	4664	14476	14165	14649	1588	9319	9572	9169	9021	10225	4570	7149	5421	5292	10193	10861	3709	3757	7004	5075	6662	7101	2137	1334	12979
WP_080699175_1	metallopeptidase family protein	1453	1007	1472	1678	1512	1734	1588	1863	1904	1567	1596	1848	1447	2213	1956	1311	5650	2401	1640	1385	2214	1616	1803	1224	2148	1368	2612
WP_026643194_1	HAD_IIB family hydrolase	2734	2022	2880	3393	3074	3347	1566	3995	4126	3272	3519	4066	1928	3376	2463	2567	4937	4739	2670	2480	3768	1481	1997	1441	2746	1300	5420
WP_051591934_1	phosphoribosyltransferase family protein	2397	1685	2541	1254	1195	1285	982	1541	1724	982	1048	998	800	1386	1070	817	1342	1477	818	609	1057	622	704	520	1408	884	2283
WP_236822984_1	HAMP domain_containing sensor histidine kinase	4978	3783	5302	5916	6025	6453	491	6351	7722	1976	1847	2061	1616	2368	1630	1289	2678	3003	1454	1633	3801	3007	3983	4054	886	558	10152
WP_026643191_1	response regulator transcription factor	5576	4300	6174	6794	6366	7042	705	6135	7541	6192	6684	7203	3562	6836	4526	5283	9293	10319	3868	4085	9461	6416	8910	7900	1016	702	10141
WP_026643190_1	1,4_alpha_glucan branching protein GlgB	14354	10388	15130	17412	17077	18308	2091	19166	23706	7544	7665	8521	6889	11806	8480	5916	10335	11984	7607	6675	17176	21095	27305	24280	3173	1936	30856
WP_022858597_1	CarD family transcriptional regulator	1370	908	1299	1752	1501	1648	5936	2646	2244	4694	5655	5876	6961	14365	11843	7750	10134	13316	13973	10414	16050	5686	5846	3640	8940	4790	3297
WP_026643189_1	2_C_methyl_D_erythritol 2,4_cyclodiphosphate synthase	1823	1308	1775	1847	1770	1740	5495	1541	1510	2003	2010	2256	2471	3816	3418	2341	4298	4954	2905	3108	6286	2642	3034	1913	8423	4390	2099
WP_026643188_1	metal ABC transporter permease	3056	2105	3176	4592	3922	4164	2046	1820	1824	1991	1877	1926	1073	1890	1499	1295	2734	2883	1130	775	2105	2133	2691	2244	2855	1655	2534
WP_033502180_1	ABC transporter ATP_binding protein	4264	3039	4281	6362	5984	6189	2230	2806	2714	1902	1744	2048	853	1525	1175	1574	2886	2876	1090	556	2005	4430	5340	4050	2315	1817	3550
WP_236822917_1	zinc ABC transporter substrate_binding protein	8164	5719	8113	11709	11679	11912	6609	6602	6646	4296	3972	5184	1844	3425	2242	3231	7565	6945	2276	1525	6240	14716	16758	11699	8724	5187	8860
WP_026643184_1	bifunctional methylenetetrahydrofolate dehydrogenase/methenyltetrahydrofolate cyclohydrolase	1975	1380	1925	1368	1459	1429	1653	2084	2369	2612	2728	3378	2251	3836	2854	2241	4231	3711	1585	1869	2911	1439	3045	1277	2765	1509	3434
WP_022858591_1	30S ribosomal protein S1	39308	26181	36823	153705	142441	153477	168854	72368	71174	72599	67151	67956	32373	49435	36752	48401	95225	116909	44536	41403	114529	311107	366805	263797	249891	124518	101310
WP_026643183_1	dephospho_CoA kinase	1444	931	1356	3362	3142	3442	1297	1409	1450	1503	1536	1699	797	1369	1051	1295	2050	2544	1091	892	2140	3518	4223	3472	1771	1168	1988
WP_026643182_1	excinuclease ABC subunit UvrB	7411	5383	7695	13974	13531	13829	3921	9756	9632	7784	7672	8159	3402	5738	4416	5305	9561	10767	3889	3303	8094	9280	12030	10194	6874	3419	12560
WP_026643181_1	TerC family protein	1006	63800	899	2218	1963	2020	498	1847	1740	922	885	990	745	1327	981	926	1449	1788	1128	825	1874	1291	1583	1272	746	482	2458
WP_026643180_1	pyruvate kinase	48326	36084	53808	57795	56421	59827	20384	50870	57099	35830	32633	37376	15551	21330	15974	21907	53112	50662	16145	14225	44290	67253	80013	60287	27372	15955	76656
gene_BP20092_RS04390	tRNA_Leu	4	2	7	20	21	17	25	3	7	24	16	25	9	25	16	25	42	40	46	2	34	19	22	12	20	16	5
WP_022858586_1	helix_turn_helix transcriptional regulator	383	262	323	233	276	270	395	231	227	860	901	1245	743	1714	1183	1032	2007	1867	1134	1232	1672	428	452	263	825	387	276
WP_026643179_1	NUDIX hydrolase	7482	4966	7143	4388	4435	4744	2258	6668	6724	5338	5796	6855	6287	12242	7932	4459	6162	7806	6169	3648	10187	5839	6603	4685	2660	1951	8960
WP_051591933_1	response regulator	13120	9106	13119	4301	4363	4060	5348	5640	5849	3175	3624	4256	4382	6983	4945	2852	5053	5245	4121	3662	6788	5143	6012	3783	9050	4063	7680
WP_026643177_1	DNA polymerase I	21227	14906	21192	12432	12264	12135	7122	9911	10180	9819	10363	10340	7371	11686	8831	5862	10426	11424	6850	5305	12029	6744	8047	6066	10177	6250	13892
WP_026643176_1	Nif3_like dinuclear metal center hexameric protein	1853	1248	1888	1571	1507	1748	450	1117	1056	2584	2988	2767	1550	2758	2214	1668	2468	2769	1735	1227	2029	439	614	566	683	433	1433
WP_033502181_1	NUDIX hydrolase	1596	1245	1783	1885	2039	2020	526	1514	1468	2105	2204	2495	2050	3544	2173	1431	1975	2521	1714	2152	2736	448	590	507	1039	436	1932
WP_022858580_1	glycogen debranching protein GlgX	4467	3212	4407	21373	20960	20796	3289	15902	16165	6627	6259	6884	3731	6251	4449	4243	10064	10497	4439	3160	12701	10451	15734	13177	4245	2737	22011
WP_026643174_1	hypothetical protein	7911	5695	8045	4636	4464	4597	3937	5375	5985	2072	2112	2238	1637	3629	2461	2149	3435	3832	2060	1198	4254	6071	7132	5409	6116	3329	7563
gene_BP20092_RS04435	tRNA_Pro	74	51	56	56	39	47	441	83	72	146	175	161	218	401	421	198	558	327	435	91	292	175	196	96	161	285	99
WP_026643173_1	3_phosphoshikimate 1_carboxyvinyltransferase	3827	2665	3663	4458	4173	4262	3402	5449	5682	3716	3657	3919	2789	4416	3529	2756	6304	5817	3326	3261	6580	3617	4604	3358	4570	2752	7871
WP_026643172_1	acetate kinase	13870	10304	14827	13832	13483	13534	14787	18028	18399	10033	10014	10909	13376	18920	13743	6563	14808	15128	9508	9517	19975	20792	24214	17485	24820	12303	25976
WP_026643171_1	phosphate acetyltransferase	18814	14298	20010	13066	13446	12897	15160	17172	22494	5038	5420	5593	5036	8549	6205	4042	7785	8480	5325	5354	18281	28399	35077	24542	22965	11806	27438
WP_026643170_1	phosphoketolase	88366	69163	97494	487828	533114	508646	23132	290252	300772	67653	58633	65777	47605	60585	38589	29786	78587	70320	29180	30915	82414	248136	336960	308677	35078	17597	412858
WP_026643169_1	glutamine_hydrolyzing GMP synthase	3082	2133	3015	6821	5924	6233	1102	3062	2987	10130	10908	11528	7590	12739	9443	7952	14232	15710	9094	9098	11592	3077	4021	3161	1593	1036	4069
WP_129865792_1	TetR/AcrR family transcriptional regulator	1770	1221	1737	1009	865	933	2126	1341	1252	1330	1346	1701	1716	3622	2769	1555	2635	2872	1642	1865	2921	1395	1517	1006	2916	1754	1593
WP_204247236_1	ABC transporter ATP_binding protein	873	631	872	349	388	378	465	537	562	141	164	166	268	429	299	157	300	387	294	298	528	464	573	338	606	416	703
WP_080699174_1	ABC transporter permease	3150	2267	2964	1423	1339	1378	2571	2028	2022	873	901	970	1088	1949	1414	915	1617	1801	1315	684	2192	2146	2232	1369	2450	2051	2977
WP_051591932_1	adenylate kinase	635	457	583	354	354	336	201	532	523	603	665	898	1202	2255	1599	860	1346	1478	961	1018	1540	320	351	254	270	150	704
WP_026643166_1	adenosine deaminase	2288	1501	2187	2958	2795	3019	1054	4636	4553	7089	8554	10762	7965	13907	11451	8080	9104	12115	8937	7280	15614	3438	4180	3150	1214	779	6155
WP_026643165_1	gamma_glutamyl_gamma_aminobutyrate hydrolase family protein	489	336	395	222	246	194	270	268	275	118	148	174	131	282	184	107	202	158	466	233	310	334	445	282	407	286	386
WP_026643164_1	alpha_amylase	4067	2850	3935	4706	4263	4561	1788	4096	3701	5158	5057	6438	1465	2499	1813	3991	7000	7081	1592	1081	2023	3338	3714	2877	2336	1576	5193
WP_236822918_1	transcriptional regulator	1580	1051	1540	1216	1127	1136	289	1000	830	1126	1078	1209	574	964	703	755	1217	1501	567	427	642	517	650	475	416	288	1264
WP_026643162_1	nucleobase:cation symporter_2 family protein	1504	1036	1481	1888	1613	1677	292	1072	984	1116	1082	1057	580	1151	650	638	1288	1370	929	513	1145	527	651	480	519	335	1432
WP_022857631_1	xanthine phosphoribosyltransferase	638	514	557	1548	1429	1505	235	764	800	802	695	845	252	401	246	560	1474	1308	629	518	793	503	681	505	335	231	1033
WP_026643161_1	exodeoxyribonuclease V subunit gamma	3920	2792	3784	4432	4320	4188	869	5068	4893	4715	4915	4983	4004	6161	4876	2083	4582	4358	2169	1469	1908	1408	1754	1342	1087	984	6918
WP_022857629_1	30S ribosomal protein S4	28530	22221	31097	93764	96360	93257	152131	36237	35002	30070	29047	48945	18107	21574	15642	22078	51743	58446	22746	19148	46613	140727	153605	94786	195954	118113	46591
WP_022857628_1	phage holin family protein	627	428	644	1821	1778	1964	830	963	1014	1495	1460	1496	601	1096	1059	1632	2671	3160	2365	1125	4350	2689	3069	2522	937	619	1417
WP_026643160_1	histidine phosphatase family protein	1355	923	1292	2273	2537	2487	533	3030	3603	2287	2607	2823	1240	1745	1379	1237	2418	2608	1025	1145	3209	1318	1764	1321	887	551	5161
WP_026643159_1	DUF948 domain_containing protein	2975	2048	2993	6546	6006	6296	1026	5334	5752	2208	2226	2266	1398	2420	1489	1669	3505	3384	2322	1475	3268	3967	4741	3670	1301	905	8124
WP_026643158_1	hypothetical protein	1357	1037	1331	3381	3285	3004	200	2608	3048	800	757	1147	658	777	486	464	1177	1286	518	566	1131	1201	1620	1457	328	178	3900
WP_026643157_1	alanine__tRNA ligase	17599	12297	17731	47199	43408	45115	1854	23684	23707	47175	48842	47707	20168	32471	26996	29294	52875	50229	22407	21851	29838	12017	17083	16414	2755	1887	33926
WP_022857623_1	Holliday junction resolvase RuvX	853	608	879	1855	1524	1783	490	864	794	2957	3094	3182	2955	6466	4770	2008	2756	3195	2357	2404	4015	530	600	498	646	365	1159
WP_026643156_1	endolytic transglycosylase MltG	2710	1973	2586	3265	3102	3101	1271	2167	2227	3872	4164	4489	4763	8806	6910	3298	4572	5427	6542	5015	8217	1112	1408	1039	1554	1241	2949
WP_026643155_1	prepilin peptidase	830	560	841	1448	1030	1372	4307	394	455	4919	7489	5479	934	2346	1946	8491	13588	8798	3467	2457	3068	3008	2716	1833	4349	3765	712
WP_026643154_1	chorismate synthase	5502	3797	5813	2195	2082	2097	901	3062	3382	4382	4996	5210	3351	5758	4935	3545	6743	5561	3808	2461	5340	1660	2135	1725	1116	855	4737
WP_026643153_1	bifunctional shikimate kinase/3_dehydroquinate synthase	11603	8618	12581	6503	6510	6277	1250	8090	9236	4713	4814	5095	4513	7621	5092	2693	6139	5773	3553	2846	7510	2258	3327	2835	1876	1219	11882
WP_026643152_1	type II 3_dehydroquinate dehydratase	5625	4127	5907	3509	3385	3700	2364	3400	3661	4910	5709	5766	5483	9708	7153	4260	7006	7332	5595	4658	7208	2673	3304	2323	3705	2051	4973
WP_026643151_1	GIY_YIG nuclease family protein	3841	2666	3940	3175	3006	3226	1159	2710	2357	4536	5153	5079	5920	11321	8035	4359	6475	7584	6852	4578	10420	3046	3877	3002	1613	982	3535
WP_236822919_1	hypothetical protein	1051	716	955	1844	1931	1965	1525	1069	880	1194	1148	1261	1110	1685	1353	867	2121	2235	1651	1481	4049	2829	3544	2570	2614	1312	1364
WP_225542973_1	protein_(glutamine_N5) methyltransferase	659	516	675	797	703	832	361	794	678	1760	1992	2524	2590	4924	3211	2216	4049	4542	2370	2003	3836	829	958	687	570	314	891
WP_152595142_1	hypothetical protein	907	583	749	747	675	671	470	470	407	880	951	973	1099	2054	1913	1046	1717	2035	2966	2133	3469	653	810	677	718	441	595
WP_026643147_1	hypothetical protein	1050	654	812	327	336	366	319	326	333	577	632	582	1020	1878	1397	595	782	1167	2255	1432	2265	270	333	229	475	314	395
WP_236822920_1	type I pullulanase	6107	4199	5777	707	742	688	5148	1387	1520	1271	1351	1579	3160	5524	4903	2082	2818	3744	3061	2167	8065	2089	2518	1301	7580	4527	2095
nbis_pseudogene_15	uncharacterized gene	3753	2765	3769	1218	1186	1290	998	2899	3101	1644	1711	2074	1817	2742	2126	987	2052	1924	1198	1075	3480	1778	2302	1688	1394	944	4215
WP_051591928_1	hypothetical protein	1263	923	1318	359	444	439	403	527	600	140	175	168	260	498	370	168	298	302	333	244	306	436	478	289	637	447	751
WP_157928616_1	LPXTG cell wall anchor domain_containing protein	207	132	229	34	40	35	91	40	60	19	29	26	47	83	81	12	27	38	41	19	30	53	72	41	62	74	50
WP_033502208_1	ABC transporter ATP_binding protein	303	210	276	72	75	84	279	76	94	34	26	38	41	81	37	19	45	52	20	35	75	136	175	97	352	244	126
WP_026643145_1	FtsX_like permease family protein	1090	774	1075	1132	1198	1063	1100	668	691	457	503	595	256	425	338	350	721	796	387	230	582	698	853	551	1358	896	998
WP_051591926_1	helix_turn_helix transcriptional regulator	175	126	176	420	386	371	297	106	112	222	215	212	41	49	48	223	340	375	216	128	253	239	285	229	448	288	203
WP_026643143_1	CTP synthase	18679	12171	16671	54259	53622	53785	67583	30075	26231	28531	25886	33301	16217	25522	18836	19399	41840	38488	28620	23239	69716	49531	54445	39746	87747	49719	37114
WP_026643142_1	L,D_transpeptidase family protein	48332	30772	45790	8468	7704	8081	4987	9585	11928	9110	9319	11407	17235	27076	23697	6398	13519	12272	10446	9212	16962	4478	5815	4573	6293	4515	16407
WP_051125530_1	Fe_S cluster assembly protein SufB	29289	19423	28608	7686	7569	7755	3483	9113	10433	9374	10418	12445	27822	49256	38313	7245	12604	12417	17688	17398	29330	3101	4128	2930	5383	3305	13908
WP_026643140_1	Fe_S cluster assembly protein SufD	22397	15871	23147	7490	7238	7746	1872	8363	9361	10907	12393	13385	20742	34396	27600	6740	13511	11096	10263	10495	16417	1648	2383	1839	3024	1739	12845
WP_022857601_1	Fe_S cluster assembly ATPase SufC	14800	10334	15532	5043	4705	5117	1031	5526	6217	4627	4942	4836	10628	16807	13692	2137	3878	4182	5097	4059	9558	1095	1519	1181	1258	1025	8597
WP_026643139_1	SufS family cysteine desulfurase	22616	15408	23912	6068	5851	6336	1586	5976	6668	11792	12470	12535	15977	26764	23871	7340	12882	10783	11384	7450	15291	1504	1918	1547	1842	1598	9721
WP_026643137_1	SUF system NifU family Fe_S cluster assembly protein	8843	5261	8103	1281	1106	7227	678	1242	1430	2142	2444	2365	3697	6761	6026	1612	2841	2310	2523	1932	3125	530	637	443	731	712	1927
WP_026643136_1	metal_sulfur cluster assembly factor	6451	4218	6412	930	923	886	898	909	960	1196	1336	1299	2101	3786	3167	925	1869	1461	1566	1263	1835	458	583	371	1173	743	1496
WP_026643135_1	RNA methyltransferase	13946	9693	16146	3796	3359	3542	5226	4050	4443	5130	5379	5571	5640	11014	9170	3477	6866	6301	5406	4016	8180	3111	3610	2592	7741	4414	6082
WP_026643134_1	16S rRNA (uracil(1498)_N(3))_methyltransferase	5136	3481	5080	2926	2586	3058	6414	2790	3215	3756	3810	4505	3054	5288	4723	2539	4247	4779	4934	3920	11196	4140	4860	3484	8453	5516	4361
gene_BP20092_RS04685	tRNA_Leu	11	7	8	6	6	10	49	4	5	69	86	82	91	173	140	171	392	163	207	68	123	17	19	7	24	38	5
WP_026643133_1	histidine triad nucleotide_binding protein	10486	6813	9913	3137	3057	3101	9761	4059	4288	2579	2691	3014	2377	3796	3004	2057	4916	4562	1983	2404	5198	6957	7845	4994	20363	7388	5763
WP_026643132_1	PhoH family protein	11987	7454	10918	2467	2352	2281	4193	2553	2679	2804	2643	2651	2561	3876	3717	1696	3401	3672	1589	1271	3419	3401	3573	2104	5387	3570	3748
WP_026643131_1	rRNA maturation RNase YbeY	3225	2110	3022	982	955	946	818	985	978	984	888	916	1387	2507	1754	545	985	1271	803	540	1053	557	659	455	1167	708	1312
WP_033502209_1	hemolysin family protein	7793	5461	7718	3135	2858	2907	46208	2682	2566	4724	5267	5234	5004	9677	7657	5152	8909	7998	8771	5238	6954	3198	3391	2176	5735	3897	3533
WP_026643128_1	GTPase Era	5321	3632	5567	1930	1858	1892	1183	1838	1777	2088	2066	1903	1872	3014	2527	1365	2342	2410	1671	1274	2204	1269	1550	8543	1598	1043	2738
WP_026643127_1	AMP_dependent synthetase/ligase	21932	16200	23635	57557	56946	60327	14399	19812	19731	18526	16449	18913	5853	7950	6220	10304	23326	23174	6829	6943	19793	48576	61142	48333	33289	11076	26274
WP_026643126_1	NAD(P) transhydrogenase subunit alpha	3107	2294	3538	9836	9990	9926	6706	5929	5959	12688	13911	17562	8945	13861	10762	10732	18919	17740	9678	9644	21318	8964	12026	8136	9133	5353	7892
WP_022857588_1	NAD(P) transhydrogenase subunit alpha	652	475	708	2367	2545	2442	286	1441	1391	1296	1308	1427	1029	1526	986	572	1380	1408	688	643	2403	1370	1868	1442	423	217	2006
WP_026643125_1	NAD(P)(+) transhydrogenase (Re/Si_specific) subunit beta	2713	1918	2942	7865	7716	7667	916	4457	4347	8554	8679	8348	4290	7042	5803	5257	11143	9605	4761	3148	9390	4876	6853	4994	1046	872	6491
WP_051591925_1	alpha/beta fold hydrolase	26492	19758	28879	11212	10637	11690	18783	10566	13093	9173	9680	12122	6010	10991	7895	8838	14642	19900	5549	2940	20172	31934	38156	28345	20393	14601	17472
WP_026643123_1	50S ribosomal protein L25/general stress protein Ctc	8700	6606	9282	11707	10542	11204	5512	5611	5803	12853	13136	13374	6148	9620	7369	9643	22998	21616	7530	7600	8265	8029	9530	6309	8138	4432	7993
WP_026643122_1	branched_chain amino acid aminotransferase	17767	13056	19391	7625	7316	7603	2461	11997	14946	9336	9795	10954	11355	19848	15568	6224	12448	12614	7407	6821	15315	5263	6662	4987	3633	2193	20121
WP_080699170_1	trimeric intracellular cation channel family protein	6473	4502	6844	4645	3903	4300	6502	3474	3507	6700	6410	6739	3579	6096	5114	4354	7810	8675	4775	2289	5875	7596	8564	5788	6426	4953	4931
WP_026643121_1	30S ribosomal protein S20	1648	1247	1564	6034	5666	5226	8876	2120	2055	4984	5133	4568	4168	7860	6529	6049	7912	12443	15619	2094	16140	11806	10987	6358	7017	6320	3082
WP_026643120_1	translation elongation factor 4	8380	6078	8782	8121	7544	7541	1377	6757	7607	3924	3733	4213	2706	4392	3166	2230	5715	4811	2363	2556	4126	2948	4046	3305	2405	1344	10139
WP_236822921_1	radical SAM family heme chaperone HemW	6268	4338	6401	2504	2531	2415	1319	2136	2439	3294	3387	3209	2876	4420	3877	1724	3293	3187	2171	1004	2031	901	1104	785	1341	1138	3313
WP_051591924_1	glutamate synthase large subunit	14765	11360	15510	10475	11194	10644	6325	13636	13189	10830	11463	11888	9967	15080	11724	4696	12890	9287	12083	9410	5844	8475	10930	7264	10327	5559	17645
WP_026643117_1	glutamate synthase subunit beta	4986	3739	5165	3739	4142	4094	2164	4859	4517	4213	4323	4728	2714	3749	3032	1860	4748	4156	4573	3740	2550	2837	3191	2106	3044	1922	6024
WP_026643116_1	tripartite tricarboxylate transporter TctB family protein	5284	3844	5393	8223	7638	8250	21660	4662	4652	9106	9461	10932	4369	7489	5502	8480	15052	15225	7354	6733	8887	22850	23807	14419	39330	17952	6200
WP_026643115_1	peroxiredoxin	16596	12148	17326	100185	106258	112429	38950	52782	48452	76484	77329	118275	18074	32030	25814	86844	105052	181141	18982	22577	85540	117906	134671	99929	69588	25064	66293
WP_026643114_1	ATP_binding cassette domain_containing protein	5928	4012	5926	3024	2624	3076	8788	2507	2569	5737	5764	6252	5178	8499	7345	4660	9091	8675	8576	7524	9075	4834	5385	3440	13385	7257	3577
WP_026643113_1	tRNA (adenine_N1)_methyltransferase	8935	6401	8960	10547	9142	9932	9475	8322	7722	23667	25443	28684	11177	19087	14915	20090	33906	33313	10390	8393	11567	8906	9893	7251	11855	7173	11010
WP_026643112_1	histidine phosphatase family protein	3235	2223	3166	2296	2066	2170	653	2404	2401	2558	2668	3111	2576	4432	3524	2196	4210	4132	1946	2256	2581	1255	1487	1022	1253	680	3064
WP_026643111_1	5_methyltetrahydropteroyltriglutamate__homocysteine S_methyltransferase	4231	2886	3895	2933	2735	2580	1550	1629	1536	2913	2855	3039	1342	2451	2074	2382	5169	4571	2432	1605	3185	2951	3606	2426	2076	1715	2285
WP_257467799_1	methylenetetrahydrofolate reductase [NAD(P)H]	1378	1025	1307	738	841	691	487	512	581	112	126	118	95	123	99	85	170	181	68	55	164	612	762	507	664	521	750
WP_026643109_1	bifunctional [glutamine synthetase] adenylyltransferase/[glutamine synthetase]_adenylyl_L_tyrosine phosphorylase	8013	6072	7910	16326	17023	16677	8952	14101	15076	5457	5317	5520	2931	4908	3517	3424	7873	7071	3143	2733	6651	16755	21079	19782	12814	7603	20320
WP_026643108_1	aspartate carbamoyltransferase	5744	4044	5413	9857	11066	9894	6169	8305	7695	3341	3165	3832	4055	5354	3618	2863	6512	16836	4558	3341	12072	9259	10775	7323	7929	4577	11500
WP_026643106_1	aspartate carbamoyltransferase regulatory subunit	1537	1032	1579	1837	1737	1766	743	1997	1871	1356	1391	1426	1355	2117	1569	1046	1940	1849	754	1019	1448	784	996	804	1160	587	2586
WP_026643105_1	dihydroorotase	5191	3676	5473	7003	7005	6856	1501	6301	6244	6327	6430	6426	5357	8107	6698	3942	8278	7460	2738	2377	4462	2182	2779	2391	1762	1405	8686
WP_026643104_1	orotidine_5'_phosphate decarboxylase	4503	3380	4986	7473	7978	8009	915	6752	6788	3739	3610	3875	5065	6847	5174	1893	3533	3993	2140	1693	3723	1395	1959	1727	1186	820	9098
WP_026643103_1	dihydroorotate dehydrogenase electron transfer subunit	2783	2007	3004	4959	5195	5145	475	4362	4028	5137	5258	5554	5560	9215	6704	2601	4453	4768	2578	1760	3402	767	1119	912	727	501	5553
WP_051591923_1	dihydroorotate dehydrogenase	4207	2957	4287	6995	6514	6925	5474	5699	5044	8390	8195	8374	7374	10683	8585	4673	8613	8381	3964	2628	4554	5128	5211	3536	5985	4590	7314
WP_026643101_1	orotate phosphoribosyltransferase	1904	1485	2059	3491	3365	3573	618	2808	2513	5188	5496	5564	7094	12649	8937	3263	5714	5835	5053	4202	4771	675	817	681	950	527	3463
WP_080699168_1	serpin family protein	981	637	926	1056	1108	1032	776	585	520	564	553	526	613	1027	686	418	952	805	868	534	1013	766	774	481	1157	684	709
WP_236822922_1	GNAT family N_acetyltransferase	326	266	331	183	201	156	222	200	210	36	47	54	106	182	107	33	94	115	69	66	139	189	244	139	401	198	245
WP_080699166_1	type II toxin_antitoxin system RelE/ParE family toxin	615	470	535	332	335	373	631	249	204	694	782	1136	737	1186	824	897	1416	1480	478	958	1081	483	697	453	977	465	266
WP_026643099_1	putative addiction module antidote protein	269	208	241	191	187	179	213	121	108	422	417	554	228	432	315	462	574	776	330	251	666	212	231	196	243	152	153
WP_026643098_1	helix_turn_helix domain_containing protein	446	331	385	348	398	369	228	217	196	287	323	330	443	876	582	375	625	596	654	292	863	249	334	233	292	246	282
WP_026643097_1	LysR family transcriptional regulator	5429	3867	5444	1359	1296	1223	523	1519	1446	782	742	896	1657	2807	1814	514	1071	1078	1287	1167	2520	956	1203	838	776	448	1985
WP_026643096_1	HAD family phosphatase	16542	11574	17337	2174	2052	2084	3288	2996	3269	2452	2348	2671	3314	4529	4117	1300	2834	2699	2277	1674	4845	3199	3763	2370	3849	2970	4579
WP_033502353_1	FAD_dependent oxidoreductase	210040	152660	228386	20041	18880	19597	8444	31788	43759	30560	31610	35669	57449	89870	75896	10998	28778	19908	24371	25249	60084	11294	16245	9437	11245	7995	59923
WP_026643094_1	alkyl hydroperoxide reductase subunit C	71234	58320	78902	9242	9839	9793	6639	15211	21539	8650	8973	11341	22526	34127	23168	3517	9020	6949	10559	12706	27715	7821	10805	5763	11173	5644	27232
WP_051591920_1	VanZ family protein	4700	3590	4859	2809	2763	2782	1191	1944	1879	2220	2390	3039	1801	3646	2438	2643	4711	4495	2285	2139	3073	1855	1990	1498	1847	1021	2473
WP_026643093_1	NAD(P)H_hydrate epimerase	20142	14722	21179	27704	29364	30957	11160	21859	24252	9394	8941	10677	3907	5997	4373	6048	11701	12974	3681	3469	12793	32422	39803	32807	15782	8817	32226
WP_026643092_1	choloylglycine hydrolase	30787	23194	33713	9753	9779	10261	6467	7082	8020	6291	7013	8901	4948	10113	6279	6217	9810	11367	3829	3254	11816	15787	18908	12431	9653	4589	10191
WP_080699165_1	cation diffusion facilitator family transporter	3161	2104	3036	905	867	883	1034	608	656	805	810	880	733	1702	1228	880	1520	1395	1608	889	2372	1176	1326	802	1232	886	843
WP_026643090_1	ABC_F family ATP_binding cassette domain_containing protein	10245	7472	10462	5682	5811	5415	2171	5797	5942	1575	1590	1681	2066	2994	2169	1022	2692	2684	1446	1223	2381	4794	5588	3435	3469	2007	7968
WP_033502354_1	DNA_deoxyinosine glycosylase	703	502	716	1042	1014	1081	197	678	644	268	249	254	150	202	142	175	331	366	126	100	255	350	490	420	248	164	845
WP_051591919_1	hypothetical protein	2838	2080	2862	4266	4839	4957	3064	2995	3374	941	847	1082	450	681	497	579	1206	1397	326	296	881	4763	5339	4499	4553	2539	4209
WP_026643089_1	excinuclease ABC subunit UvrA	11407	8614	11813	13978	14718	13831	6832	11334	11864	4542	4492	5314	4025	7148	5006	2719	5928	5627	2559	2306	5131	10699	14068	11053	10974	6009	15769
WP_080699187_1	excinuclease ABC subunit UvrC	4164	3051	4168	5571	5878	5649	701	3642	3836	3179	3186	3421	2019	3546	2362	1809	3523	3309	1494	1349	2401	2094	2619	2124	1064	769	5150
WP_026643087_1	shikimate dehydrogenase	8158	5846	8048	10959	10562	10842	10691	8178	8130	9409	9223	10060	6083	9336	7122	7519	14275	16058	8358	6741	15947	15426	16726	11470	14718	8549	11444
WP_051591918_1	RNase adapter RapZ	5294	4097	5609	6405	5870	6202	1645	5712	5504	4090	4107	4682	5182	8516	5870	3011	5350	6199	3368	2988	6164	2738	3676	3079	2108	1556	7327
WP_026643085_1	DNA_binding protein WhiA	6935	4950	7062	2557	2426	2530	1087	2351	2392	1723	1865	1953	3111	5477	3823	1397	2914	3031	1766	1405	2438	1172	1514	1025	1482	1009	3203
WP_022857536_1	phosphoglycerate kinase	47045	33600	51556	29718	30295	30463	11573	37169	39711	25817	26337	28604	18639	25443	20135	13132	28051	27855	9380	7079	18500	40003	46542	31384	15234	9232	53932
WP_026643084_1	triose_phosphate isomerase	6411	4924	6466	5954	6312	5791	694	3303	3555	2327	2393	2719	1920	3570	2201	1390	3022	2858	2176	1581	3411	3181	4194	2777	1338	659	4608
WP_022857534_1	preprotein translocase subunit SecG	2990	1908	2800	4075	3700	3666	5175	2092	1916	3668	3988	4477	4537	9377	8244	7876	8407	11009	12418	8199	16689	6524	6775	4397	5831	3941	2910
WP_026643083_1	HAD hydrolase family protein	703	514	693	795	686	634	488	599	567	455	480	567	1330	2362	1586	599	958	1357	1053	765	1695	447	517	340	735	421	781
WP_080699164_1	aminotransferase class I/II_fold pyridoxal phosphate_dependent enzyme	3002	2256	2887	3610	3723	3618	1795	1738	1846	818	729	842	875	1438	825	621	1354	1441	1344	1368	3322	2037	2595	1698	3455	1720	2284
WP_026643080_1	Lrp/AsnC family transcriptional regulator	631	492	526	646	644	666	265	448	469	227	206	202	166	235	165	121	277	270	165	143	501	420	529	394	422	271	643
WP_026643079_1	pyridoxal phosphate_dependent aminotransferase	1332	958	1258	1520	1431	1338	416	794	831	774	729	734	519	950	673	547	922	1123	1050	738	1375	722	860	688	651	463	1120
WP_026643077_1	transaldolase	224340	168959	251917	152530	160828	153411	3104	107628	109433	26026	21762	23066	13087	16940	11691	11650	36110	28535	10938	10317	25024	93984	128620	100840	4994	2796	153542
WP_022857528_1	transketolase	220165	165643	243621	204677	217038	209951	23431	134797	137303	38259	32358	34984	20176	24383	17923	18730	49195	41817	13751	14262	42693	207813	273765	216343	35922	19347	192260
WP_026643076_1	heat_inducible transcriptional repressor HrcA	22348	15968	23560	4411	4062	4927	8325	3408	4265	3808	3616	4451	1188	2079	1642	2469	5066	4713	1703	1443	5110	3916	4305	2965	13411	6574	5501
WP_026643075_1	molecular chaperone DnaJ	18902	13209	19918	3430	3389	3474	2159	2529	2845	4216	4252	4730	1807	3483	2809	3164	5959	5219	2094	1531	4176	2014	2488	1929	3405	1954	3886
WP_026643074_1	fructosamine kinase family protein	4997	3840	5371	3002	2942	3187	1876	3577	4070	2691	2411	2945	2388	3782	2742	1964	3285	4059	2077	2555	4772	5079	6178	4684	3248	1558	5402
WP_026643073_1	undecaprenyl_diphosphate phosphatase	2189	1399	2015	1945	1778	1799	731	1439	1390	2187	2068	2166	1408	2804	1913	1761	3162	3531	2739	1268	2448	1737	1946	1339	1046	648	2051
WP_026643071_1	PAC2 family protein	10340	7235	10274	15079	14597	16747	9162	7865	7894	30773	31823	36776	8842	22603	13402	31100	51581	55130	14971	12089	32391	18447	21423	17214	14688	6895	10661
gene_BP20092_RS05035	tRNA_Gly	5	7	6	18	10	18	15	5	3	91	90	94	52	109	96	124	380	221	170	82	140	14	5	6	31	9	4
gene_BP20092_RS05040	tRNA_Cys	11	7	8	91	95	90	245	23	16	346	523	605	523	1318	793	774	2405	1248	1105	788	1421	118	92	65	191	188	34
gene_BP20092_RS05045	tRNA_Val	15	1	6	118	99	129	250	25	19	432	535	632	476	911	665	1147	2664	1614	1953	1537	1079	135	114	57	233	173	18
gene_BP20092_RS05050	tRNA_Val	24	14	18	19	27	19	48	9	8	65	58	106	81	128	71	85	234	168	81	43	129	31	26	8	34	34	7
WP_026643070_1	hypothetical protein	417	312	382	193	280	272	677	128	97	478	522	830	397	739	601	844	1192	1413	760	1143	1229	533	635	357	1252	498	154
WP_026643069_1	GntR family transcriptional regulator	367	198	281	581	519	600	553	147	121	759	623	841	232	428	280	1422	3007	2497	2024	1308	1215	534	567	401	1175	465	153
WP_033502079_1	ABC transporter ATP_binding protein	911	636	911	1519	1245	1460	1260	413	422	1759	1503	2004	416	614	432	1880	4149	4545	1497	1285	1631	1084	1365	922	1836	1125	529
WP_257468178_1	ABC_2 transporter permease	725	490	803	615	443	542	688	233	227	914	878	1119	388	771	590	1138	1978	2455	1039	639	1165	568	690	413	823	608	323
WP_026643066_1	hypothetical protein	2081	1536	2156	497	490	463	814	769	771	432	446	562	1219	2344	1599	460	938	1007	801	762	1236	578	717	455	1308	705	995
WP_026643065_1	hypothetical protein	428	325	430	120	122	141	383	81	111	120	127	155	157	277	226	147	189	270	194	168	382	245	282	149	611	333	148
WP_026643064_1	hypothetical protein	1638	1110	1436	326	305	315	1031	211	208	255	232	263	326	583	483	274	574	545	1017	507	1050	706	746	400	1550	941	317
WP_236822923_1	GNAT family N_acetyltransferase	1928	1266	1821	797	753	764	2829	443	504	778	874	1133	1078	2067	1664	1083	1532	1741	3506	3395	6980	1818	1898	1242	4813	2162	742
gene_BP20092_RS05095	tRNA_Gly	114	68	92	312	284	279	613	96	92	368	298	440	397	984	798	464	1691	822	299	479	1839	450	445	239	853	350	94
WP_026643061_1	ATP_binding cassette domain_containing protein	7417	5183	6500	3055	3060	3090	6906	1543	1684	1793	1626	1904	1862	2949	2815	1718	3713	3988	3282	3579	5765	5381	6221	3661	8320	6387	2315
WP_026643060_1	DUF2971 domain_containing protein	5002	3516	4706	2379	2320	2442	3728	1751	1973	2187	2483	2581	1706	3117	2531	2027	3364	3253	3202	2045	4736	3184	3879	2388	4318	3684	2765
WP_026643059_1	threonine__tRNA ligase	9398	7017	9086	5763	6439	5710	4289	5272	5741	3011	3243	3085	4372	6857	4554	1775	3481	3584	2337	1786	3126	4176	5749	3634	6697	4217	7472
WP_026643058_1	CDP_alcohol phosphatidyltransferase family protein	1897	1442	1806	978	1056	953	805	839	969	355	331	336	831	1176	763	162	381	474	308	292	519	668	853	523	1338	779	1195
WP_026643057_1	phosphatidylinositol mannoside acyltransferase	1306	938	1187	609	704	682	714	440	444	567	690	599	761	1408	974	309	493	582	446	307	323	563	754	437	953	714	656
WP_236822924_1	glycosyltransferase family 4 protein	2257	1623	2290	3032	2757	2871	1091	1900	1872	1738	1737	1838	973	1586	1228	1028	2325	2021	858	850	1287	1519	1935	1620	1785	1104	2676
WP_026643055_1	YebC/PmpR family DNA_binding transcriptional regulator	7222	5045	7222	12388	11597	11651	2503	11083	10756	12747	13038	14254	12496	18204	14443	8907	17200	17711	9648	7846	11503	4805	6022	4568	3282	2117	15797
WP_026643053_1	crossover junction endodeoxyribonuclease RuvC	2135	1520	2232	1817	1620	1709	525	1797	1715	1368	1490	1725	1735	2662	2106	902	1586	1719	1104	604	1816	617	813	542	633	480	2359
WP_026643052_1	Holliday junction branch migration protein RuvA	1566	1172	1523	2140	2148	2042	482	1356	1211	831	770	850	811	1358	957	440	1195	1031	833	616	1125	581	858	563	845	463	1795
WP_026643051_1	Holliday junction branch migration DNA helicase RuvB	2884	2135	2753	4214	4068	3801	949	2697	2634	1917	1920	2103	2045	3667	2387	959	2058	2014	1514	1054	2135	1067	1506	1016	1475	922	3563
WP_026643050_1	preprotein translocase subunit YajC	1812	1364	1716	4013	3838	3784	896	1383	1470	910	766	878	470	715	550	624	1717	1807	793	1021	1607	1330	1764	1260	1726	829	1933
WP_026643049_1	adenine phosphoribosyltransferase	1639	1158	1572	3195	3124	2740	438	997	1033	668	598	613	520	648	475	393	1116	1112	545	555	1017	655	850	625	609	429	1440
WP_026643048_1	ADP_forming succinate__CoA ligase subunit beta	3447	2301	3465	5966	5723	5481	1737	2934	2888	5475	5291	5759	3170	4756	3926	3503	6589	6927	3584	3848	5821	1953	2364	1907	2691	1468	4225
WP_022857497_1	succinate__CoA ligase subunit alpha	2160	1471	2063	4804	4587	4532	475	1933	1820	7372	7603	7953	4323	7824	6122	4559	7821	8197	5887	3558	5250	800	1128	891	596	484	2765
WP_026643047_1	DUF6350 family protein	1064	768	1048	2110	1994	2034	407	845	754	2149	2001	2049	1287	2124	1751	1072	1995	2120	1636	1103	1378	337	522	327	653	406	1121
WP_026643046_1	bifunctional phosphoribosylaminoimidazolecarboxamide formyltransferase/IMP cyclohydrolase	3175	2460	3304	6189	6829	6746	2020	3576	3408	5205	5182	5281	5418	7782	5661	2480	4984	4935	3581	2650	4840	1790	2104	1322	2401	1785	5030
WP_080699162_1	DUF3017 domain_containing protein	64	54	67	100	92	81	31	64	61	158	163	152	136	212	170	159	222	211	231	68	109	42	54	62	20	27	74
WP_026643044_1	aquaporin	11755	8833	13350	19616	18941	19750	3972	16105	15981	11655	11275	12675	8707	11229	8392	7094	14345	15598	6795	7734	10804	11873	14904	11731	5189	3133	22050
WP_022857494_1	pseudouridine synthase	11379	8435	12125	10348	9710	9990	6203	7062	7102	5886	5900	6684	5436	7934	6052	4172	8042	8747	4561	3845	7997	8783	10463	7907	8100	4767	9340
WP_026643043_1	bifunctional cytidylate kinase/GTPase Der	14911	10509	15808	18371	17179	18336	2790	9323	8991	14926	14924	15988	10243	18864	13755	9301	17668	17245	11899	9548	15011	6403	8493	8007	3759	2403	12487
gene_BP20092_RS05200	tRNA_Pro	18	17	28	50	47	66	71	54	74	142	157	157	292	645	282	84	242	217	114	122	337	38	37	33	73	39	73
WP_026643042_1	UTP__glucose_1_phosphate uridylyltransferase	5750	3903	5431	3600	3318	3244	5909	4153	4256	4041	4384	5021	6013	11282	8436	4400	7051	8046	7984	4655	9980	5236	5731	3594	8325	4732	6028
WP_026643041_1	WYL domain_containing protein	26176	17347	24870	25699	22722	24242	21593	10064	9693	16547	15385	17302	11135	17960	14296	13757	25996	31266	15990	12163	32883	22074	25766	20200	23655	18210	13317
WP_026643040_1	hypothetical protein	3196	2178	2956	2061	1822	1920	495	924	913	1508	1569	1956	2386	4319	3071	1787	2241	4039	1839	1825	3046	656	1020	803	825	471	1257
WP_051591916_1	DEAD/DEAH box helicase	9107	5937	8563	2685	2451	2752	1708	1621	1590	4560	4797	4892	5815	10655	8366	5155	6774	11598	5157	3801	5488	1424	1954	1388	2470	1677	2343
WP_022857488_1	RNA polymerase_binding protein RbpA	5585	3627	5095	2313	1946	2142	1299	2207	2495	3348	4166	4618	6726	14229	9790	4692	7024	8058	6768	4565	6852	2963	3286	2124	1905	1136	3540
WP_026643038_1	HAD hydrolase_like protein	5163	3530	4968	2553	2143	2259	874	2234	2231	2682	2882	3530	5493	10831	7063	3268	4910	6739	5081	3754	6458	1689	2239	1634	1307	703	2950
WP_051591915_1	hypothetical protein	663	400	659	610	446	481	288	406	299	1474	1660	1630	1253	2920	2473	1960	2333	3065	2159	1087	1987	249	302	203	357	256	469
WP_099309761_1	MerR family transcriptional regulator	1972	1266	1772	2850	2226	2654	1238	1894	1749	6061	6699	7863	4564	8395	7345	7933	12107	12667	6382	5361	7816	1631	1884	1295	1592	1073	2465
WP_026643037_1	FHA domain_containing protein	3422	2269	3228	6196	6136	6833	2723	6154	6712	4282	4086	4905	2712	4702	2844	3053	6323	6392	3634	2834	7498	6656	7053	5217	3726	2111	9108
WP_080699160_1	DUF881 domain_containing protein	765	519	710	1561	1532	1477	191	785	730	971	969	854	605	1044	700	555	1150	1188	669	551	916	436	468	368	346	205	1121
WP_026643035_1	small basic family protein	276	217	308	569	490	514	148	343	229	377	364	388	337	546	394	301	424	543	400	301	464	294	363	307	242	130	336
WP_026643034_1	DUF881 domain_containing protein	961	681	982	2502	2390	2206	547	1282	1120	2398	2632	2602	2178	3900	2780	2071	2640	4158	2165	1670	2912	578	772	612	737	423	1613
WP_026643033_1	CDP_alcohol phosphatidyltransferase family protein	1446	926	1350	2320	1884	1953	348	1184	1116	4087	4090	4483	3418	6048	5183	3245	3800	5985	3213	1656	4136	563	739	615	430	304	1535
WP_026643031_1	ATP phosphoribosyltransferase	4539	2848	4172	5313	4561	4598	467	3319	3411	4397	4193	4227	3544	5667	4259	2745	5130	6088	3653	2394	5982	1301	1784	1475	658	436	4834
WP_026643030_1	phosphoribosyl_ATP diphosphatase	2209	1516	2135	2682	2605	2553	185	2126	2431	998	900	1010	952	1381	931	549	1124	1404	678	704	2245	916	1234	1074	304	140	3357
WP_026643029_1	ribulose_phosphate 3_epimerase	8189	5072	7615	11765	10509	11064	2075	9148	10381	5571	5260	5508	4317	6030	4785	3486	6554	8225	4336	2449	12063	8071	9730	8266	2378	1729	14694
WP_033502081_1	prolipoprotein diacylglyceryl transferase	1275	977	1391	4390	3663	3995	969	2926	2955	1914	1820	2132	1651	2911	1960	1291	2121	2661	1545	1132	2450	2178	2907	2470	1492	798	4127
WP_051591914_1	tryptophan synthase subunit alpha	1709	1237	1811	4817	4686	4961	843	3081	3015	5182	5065	5296	2936	4684	3629	3598	6203	6251	2629	2043	4480	2215	2929	2730	996	733	4368
WP_026643027_1	bifunctional indole_3_glycerol phosphate synthase/tryptophan synthase subunit beta	3288	2406	3538	9365	9258	9500	4435	7073	6999	11099	10934	12173	4876	8555	5960	7975	17994	14654	7503	7102	11658	7888	10064	8862	8286	3926	9732
WP_022857473_1	hypothetical protein	6616	3786	5437	15871	12326	12698	78916	4319	4395	52012	55483	62255	6425	12112	11223	87154	95534	115857	23034	10840	40240	105418	80467	46978	82541	55382	7307
WP_162165644_1	hypothetical protein	543	383	558	1789	1282	1326	4275	434	426	3019	3259	3466	483	669	530	4986	8460	10280	1185	691	2703	5115	5384	2979	4171	2493	647
WP_022857471_1	chorismate_binding protein	8305	5967	8741	3905	3568	3902	3688	3357	3902	4898	5098	5106	4437	7648	5591	3837	6465	7629	3711	2966	5765	4420	4882	3501	5584	3028	5068
WP_022857470_1	phosphoribosyl_AMP cyclohydrolase	1292	901	1239	385	364	428	440	474	579	513	483	636	836	1473	1082	311	529	586	532	431	715	381	442	354	569	350	840
WP_022857469_1	imidazole glycerol phosphate synthase subunit HisF	1044	635	895	890	812	859	800	947	886	1629	1756	1952	1638	2807	2364	1178	2089	2219	1753	767	1901	1095	1151	809	1201	712	1406
WP_026643025_1	helix_turn_helix transcriptional regulator	865	658	811	272	239	230	541	210	164	238	277	269	251	481	344	216	486	397	475	380	535	372	468	298	852	474	277
WP_225532140_1	ABC transporter permease	601	423	570	356	374	329	192	169	149	241	225	283	255	424	299	164	333	353	311	157	347	140	167	113	258	204	207
nbis_pseudogene_24	uncharacterized gene	493	370	503	357	344	345	79	161	143	383	383	396	388	771	545	259	402	496	514	316	489	64	81	57	194	111	213
WP_051591912_1	TetR_like C_terminal domain_containing protein	397	295	418	499	399	444	75	192	179	634	687	702	496	998	806	548	677	1007	924	458	729	89	120	90	103	81	285
WP_026643024_1	23S rRNA (adenine(2503)_C(2))_methyltransferase RlmN	4421	3133	4460	6904	6337	6207	589	3243	3039	5059	5085	5096	3739	6737	4689	3318	4933	7108	5379	2624	6598	1405	2221	2059	709	545	4292
WP_026643023_1	phosphatidate cytidylyltransferase	4687	3178	4679	6578	6139	6144	1139	3418	3391	4862	4688	4930	3204	5516	3989	3082	5602	6458	3857	2583	5960	2031	2833	2290	1908	1000	4807
WP_026643022_1	ribosome recycling factor	6030	4220	6045	7572	6860	6684	2769	6693	6413	10128	11612	11872	15956	29653	23328	10244	12918	16768	16386	8167	15887	5023	5639	4120	3210	2223	9088
WP_026643021_1	UMP kinase	6808	4557	6599	7154	6498	6450	1049	6049	6027	8953	9193	10076	8450	12346	10759	7752	14270	15557	6603	4979	7290	3297	3962	3116	1382	987	8799
WP_022857461_1	translation elongation factor Ts	39773	28299	43564	29850	28191	28243	7371	12326	12566	17397	17879	18168	11348	17698	14111	12186	22899	23313	16973	11101	18621	35252	40297	26865	10040	5773	18128
WP_022857460_1	30S ribosomal protein S2	23780	17735	25170	44740	45184	45184	37538	17912	17536	16466	15470	16661	8881	13965	9261	10187	25886	24910	16612	14301	28540	81657	91366	56540	57970	29450	24291
WP_026643020_1	peptide deformylase	1883	1287	1953	4439	3456	4023	662	2715	2683	11121	11946	13885	6229	11192	9404	9601	13583	17101	10394	5242	11429	2059	2831	2251	823	594	3803
WP_026643019_1	AMP_dependent synthetase/ligase	5381	3901	5235	12510	11630	12413	3761	8325	8942	13515	13636	15550	5983	10846	8028	10911	21475	19766	10193	8759	15467	9407	12337	10009	6591	3305	12329
WP_026643018_1	hypothetical protein	259	197	252	151	139	167	163	97	96	272	301	376	282	435	409	320	427	531	353	274	305	133	153	89	179	142	130
WP_026643017_1	GuaB3 family IMP dehydrogenase_related protein	8498	6320	9040	24127	21879	24222	4001	17844	19011	40442	41604	52570	33280	54352	42357	28405	51628	60810	23313	19381	55236	16305	21488	18276	5153	3096	26310
WP_022857456_1	NADP_dependent isocitrate dehydrogenase	1847	1423	1921	2173	2169	2148	1189	4142	4502	2060	2186	2452	3319	6476	4223	1539	3113	2871	2761	2105	5027	2235	3235	2390	2132	1110	6127
WP_129867666_1	hypothetical protein	4600	3180	4509	5270	4551	4845	4055	3423	3451	2860	2677	3116	1698	2504	2056	1749	3976	4034	1649	1513	3256	4303	5369	4285	5833	3396	4905
WP_129903225_1	peptidoglycan DD_metalloendopeptidase family protein	668	432	599	263	256	262	433	131	133	296	306	354	253	491	420	230	426	472	288	144	350	235	240	164	489	375	193
WP_026643013_1	hypothetical protein	956	732	904	202	210	200	554	174	196	152	204	291	231	439	299	184	263	303	214	246	487	293	413	219	1058	468	248
WP_026643011_1	nucleotidyltransferase domain_containing protein	1153	719	1017	618	634	634	1166	499	451	492	555	573	877	1716	1284	598	1084	1165	962	665	1166	673	791	553	1378	980	637
gene_BP20092_RS05410	tRNA_Asn	5	4	6	5	1	5	20	1	0	8	15	18	12	22	20	27	54	29	45	14	27	8	13	3	15	15	2
gene_BP20092_RS05415	tRNA_Asn	22	9	14	11	12	10	409	5	6	37	51	31	31	65	93	100	108	116	151	13	56	47	47	22	57	280	9
WP_026643257_1	tRNA (adenosine(37)_N6)_threonylcarbamoyltransferase complex transferase subunit TsaD	816	530	738	1878	1967	1758	426	1570	1387	1119	1076	1051	544	839	769	548	863	992	461	263	596	574	711	669	462	423	2064
WP_022857450_1	ribosomal protein S18_alanine N_acetyltransferase	974	796	995	2087	2376	2037	525	2333	2315	173	185	182	227	251	130	53	147	169	72	55	264	548	757	667	627	494	3080
WP_026643258_1	tRNA (adenosine(37)_N6)_threonylcarbamoyltransferase complex dimerization subunit type 1 TsaB	2376	1787	2228	3518	3762	3148	1138	4397	4767	367	291	315	336	445	246	98	247	374	116	87	426	1246	1625	1557	1055	973	6606
WP_051591943_1	tRNA (adenosine(37)_N6)_threonylcarbamoyltransferase complex ATPase subunit type 1 TsaE	1622	1215	1670	2177	2553	2161	873	3363	3663	262	279	251	294	299	223	134	291	288	110	103	424	1052	1510	1390	1160	811	5054
WP_026643259_1	DNA polymerase III subunit delta	7020	5354	7121	4941	5849	5261	4796	7827	8789	1136	1243	1368	1426	1820	1268	520	1432	1531	618	587	2247	4527	5414	4276	7322	3784	11487
WP_051591944_1	ComEC/Rec2 family competence protein	2831	2035	2910	1317	1095	1202	5688	1113	1004	3201	3546	3742	1966	3666	3154	2827	4070	4727	2536	1244	2165	2143	2143	1311	6002	4993	1499
WP_157928618_1	helix_hairpin_helix domain_containing protein	708	546	693	376	408	363	1188	234	250	202	244	218	95	195	130	146	276	245	113	114	231	351	435	255	1558	1044	320
WP_026643261_1	leucine__tRNA ligase	12034	8651	12153	18080	17250	17936	6386	13383	14397	19491	20260	21132	10244	16522	13788	11924	23380	22361	9521	8569	13331	8097	10602	9507	10270	5888	20114
WP_236822926_1	transporter substrate_binding domain_containing protein	1755	1263	1767	2537	2135	2393	1538	2083	2010	3246	3640	4026	3602	6752	5655	3665	4973	6485	2806	2487	3598	2210	2553	1757	2227	1328	2766
WP_026643263_1	magnesium transporter CorA family protein	4782	3698	4963	8665	8371	8505	6379	6606	6556	2213	2230	2778	3081	4190	2990	1757	3203	4814	1734	1668	4937	12959	15386	10042	9293	4937	8711
WP_026643264_1	histidine phosphatase family protein	9148	7104	9834	20670	22090	23852	15746	5553	5502	4652	4275	5608	1099	1517	1146	3041	7251	7794	1500	1726	5453	23645	28778	21035	25975	13408	7145
WP_022857442_1	pyridoxamine 5'_phosphate oxidase family protein	13001	9504	13903	40824	39358	41963	55931	10345	10153	15124	14707	16085	3620	5404	4510	13504	23096	30651	7426	4766	16514	61431	66289	47590	73436	43970	14113
gene_BP20092_RS05480	tRNA_Ala	54	22	34	40	26	35	225	17	21	137	136	169	267	658	752	256	800	359	358	188	396	138	119	56	137	186	17
gene_BP20092_RS05485	tRNA_Ala	12	8	7	9	5	7	21	1	1	48	38	34	71	174	139	63	216	93	121	32	75	14	7	4	31	24	8
WP_026643266_1	hypothetical protein	4767	3589	5019	3430	3270	3312	567	2705	3009	4390	4324	4396	2910	4213	3385	2114	4458	4210	2083	1850	3250	861	1162	853	684	428	4116
WP_033502082_1	histidine phosphatase family protein	2519	1853	2689	2426	2285	2300	225	1754	1987	2872	3138	3469	2198	3438	2714	1690	3164	3034	1864	1184	2317	782	1010	767	257	220	2583
WP_022857649_1	ribosome silencing factor	1897	1251	1869	1495	1227	1411	185	1203	1134	1179	1088	1109	757	1171	997	704	1218	1282	723	388	1097	786	901	673	201	203	1669
WP_026643268_1	bifunctional UDP_N_acetylglucosamine diphosphorylase/glucosamine_1_phosphate N_acetyltransferase GlmU	6979	4949	7075	6514	5824	6029	1281	4522	4892	5616	5461	6008	3668	5485	4724	3334	6663	7117	2678	2622	4485	3595	4323	3030	1745	1090	6869
gene_BP20092_RS05510	tRNA_Gln	17	15	13	59	50	55	8	20	22	57	75	51	44	93	62	58	105	103	72	15	58	32	40	25	2	9	29
WP_051591946_1	ribose_phosphate diphosphokinase	7997	5431	7657	18228	16672	17005	7931	10755	10357	12172	11258	12348	7222	10442	8868	9013	16760	19208	8074	4544	15262	16758	18757	14750	7587	6162	14632
WP_026643270_1	nicotinate_nucleotide adenylyltransferase	1291	924	1250	4011	3390	3758	256	2344	2108	3737	3864	4063	1780	3063	2433	2462	4267	4259	1837	1770	2741	959	1426	1379	319	258	3101
WP_236822927_1	phosphoribosylglycinamide synthetase	1878	1263	1980	4883	4385	4634	352	3210	3352	4361	4129	4461	1656	2592	1991	2373	5713	4778	1689	1524	3560	2513	3388	3050	596	330	4715
WP_026643271_1	glutamate_5_semialdehyde dehydrogenase	4593	3469	5016	11628	10737	11699	3282	8645	9441	10961	11038	12214	5004	7496	6193	6956	13879	13502	5180	4516	10633	10077	13220	11219	4264	2859	13202
WP_026643272_1	threonine synthase	12270	9347	13454	30325	31967	34863	18574	20590	21838	28616	27838	34343	15074	23777	17445	19914	42846	41428	16323	21538	60799	46735	62537	49822	29068	15051	29246
WP_026643273_1	HAD family phosphatase	843	567	792	819	717	753	545	402	378	1257	1428	1417	1077	1890	1528	1033	1394	1857	928	685	1248	370	448	363	617	459	584
WP_026643274_1	DNA repair protein RecN	3061	2002	2964	3277	2869	3043	1750	1467	1487	3578	3415	3630	1953	3246	2787	2126	3812	4277	1779	1295	2631	1716	2075	1719	2125	1560	2187
WP_026643275_1	NAD kinase	3028	2084	2947	4998	4428	4765	2916	2797	2847	3489	3512	3865	1788	2529	2222	2562	4523	4987	2297	1471	4279	4515	5566	4244	2949	2551	3936
WP_026643276_1	potassium transporter TrkG	5519	3827	5468	3382	3421	3520	6679	2814	2921	2645	2596	2747	1975	3144	2470	2020	3777	3871	1801	1916	3775	5067	5571	3831	10080	5518	4123
WP_026643278_1	TrkA family potassium uptake protein	1516	999	1459	751	689	690	1201	514	554	789	857	862	713	1441	1036	566	920	1252	619	471	872	411	502	356	1715	950	707
WP_026643279_1	TlyA family RNA methyltransferase	3445	2279	3529	1826	1473	1720	2340	809	736	3895	4067	4420	1935	3629	3390	3503	4982	5659	2125	1243	2123	829	919	638	2834	2045	1016
WP_026643280_1	HAD_IIA family hydrolase	18772	13320	19803	14742	13913	15121	9100	6972	6872	20564	20422	23612	8113	15082	12845	12449	23677	23590	6143	5654	11352	4441	5676	5063	14537	7413	9773
WP_026643281_1	hypothetical protein	19627	14011	20295	20318	19348	20362	13090	10071	10117	13108	11680	13577	4758	6429	5484	7249	16803	15132	3898	3618	7918	14219	16574	12302	19237	10969	14191
WP_026643282_1	tyrosine__tRNA ligase	10569	6835	10269	8267	7099	7837	4308	6349	7204	9108	9397	9775	7043	12227	10600	7232	12027	14154	8203	4613	12225	11400	13131	9151	4599	3486	10063
WP_026643283_1	HD domain_containing protein	1873	1511	2151	861	839	908	184	636	669	760	795	844	668	1199	839	433	1065	833	625	450	640	238	312	213	332	203	905
WP_026643284_1	argininosuccinate lyase	7158	5285	7590	4557	4404	4515	1437	3878	4348	4671	4859	5018	3169	4806	4185	2813	5962	5215	2905	1840	4105	2440	3069	2307	1979	1361	5929
WP_026643285_1	argininosuccinate synthase	2713	1988	2815	6717	6837	6801	1356	3280	3011	3234	3276	3624	2114	3168	1929	2170	3651	4370	3994	2954	4506	3955	5324	4494	2184	1162	4172
WP_026643286_1	arginine repressor	699	512	730	1211	1277	1203	230	638	632	1190	1311	1350	629	1193	788	824	1516	1510	1055	721	901	446	568	494	244	217	911
WP_099309762_1	ornithine carbamoyltransferase	2373	1781	2440	4524	4701	4920	405	2498	2403	3423	3404	3783	1615	2464	1711	2003	3337	3670	2145	2262	2570	1458	2080	1932	607	402	3324
WP_026643288_1	acetylornithine transaminase	3689	2786	3905	6219	6285	6424	608	3991	3821	3959	3900	4021	2117	2820	2032	2139	4200	4105	2382	2059	2694	1970	2814	2594	855	578	5289
WP_022857671_1	acetylglutamate kinase	1732	1244	1721	2624	2421	2532	282	1674	1528	1430	1394	1405	821	1082	834	770	1567	1607	1079	583	1116	889	1238	1249	336	248	2212
WP_026643289_1	bifunctional glutamate N_acetyltransferase/amino_acid acetyltransferase ArgJ	3386	2355	3410	4181	3726	3826	433	2759	2771	2476	2492	2728	1713	2382	1933	1584	2963	3219	1874	1319	2207	1568	2267	2125	574	501	3925
WP_026643290_1	N_acetyl_gamma_glutamyl_phosphate reductase	4031	3014	4061	5113	4955	4825	904	3345	3160	2596	2572	2765	2363	3684	2634	1840	3291	3534	2903	1647	3427	2083	2912	2556	905	840	4551
WP_051591947_1	DUF4190 domain_containing protein	3435	2589	3515	7838	8149	7561	242	4343	4124	2354	2231	2432	1619	2206	1554	1428	2427	2644	1453	975	2529	1775	2471	2521	271	261	6232
WP_026643292_1	phenylalanine__tRNA ligase subunit beta	21968	17006	24142	47077	48311	47132	1887	29278	31143	17405	17146	18299	11590	16599	12294	9175	21245	19718	8516	7778	19353	13205	19945	19727	2750	1881	41813
WP_022857676_1	phenylalanine__tRNA ligase subunit alpha	5508	3960	5495	13805	12362	12223	2492	8548	8792	7841	7359	8388	4211	5967	4973	5832	12996	11909	4629	4052	7848	6848	8785	7847	3078	2282	12640
WP_026643295_1	RNA methyltransferase	2272	1460	2024	5075	4507	4967	2603	3850	3847	5389	5403	5991	2821	4881	4023	4392	8586	7638	5093	2872	6926	6441	6965	5591	3169	2239	5517
WP_033502084_1	ABC transporter permease	1504	1030	1454	10049	9362	9910	650	3537	2693	6199	6385	7995	4628	7182	5139	3488	6154	11517	14895	14571	16315	927	946	713	1080	628	3928
WP_026643297_1	ABC transporter ATP_binding protein	797	517	721	4048	2946	3152	127	1287	928	2348	2416	2749	1733	3099	2334	1333	2941	4718	7401	4280	2635	321	327	271	174	150	1408
WP_026643298_1	ATP_binding cassette domain_containing protein	14006	10130	14841	9200	8152	8583	1862	9802	10380	7834	7613	7845	5620	8682	7427	3680	7923	9345	13379	8201	4434	2901	3310	2610	2156	1715	14500
WP_026643299_1	ECF transporter S component	1857	1305	1652	1306	1174	1183	453	1003	975	1155	1061	1176	1016	2012	1362	1218	2384	2923	1624	1280	1359	686	790	535	790	504	1418
WP_026643300_1	hypothetical protein	1299	941	1255	445	381	390	552	340	405	133	130	177	229	426	323	102	194	263	195	132	227	460	553	339	821	581	564
WP_033502085_1	ATP_binding cassette domain_containing protein	581	403	551	135	153	148	188	133	153	19	30	20	54	117	74	19	37	45	30	32	49	193	232	132	315	226	235
WP_236822928_1	hypothetical protein	1293	868	1228	229	292	292	664	300	339	114	130	136	235	426	313	127	255	265	203	199	247	507	580	288	1023	671	460
WP_160268207_1	response regulator transcription factor	1146	883	1134	330	382	384	523	563	548	132	113	131	217	316	237	103	225	214	139	133	316	532	730	407	908	514	737
WP_236822929_1	hypothetical protein	849	613	826	304	291	296	317	272	314	327	390	476	568	835	682	472	840	812	722	740	1118	447	486	313	427	264	429
WP_026643303_1	histidine kinase	5820	4337	5964	3095	2995	2867	1252	2730	2892	1328	1386	1634	1782	3394	2156	1090	2219	2505	1560	1335	2988	2199	2878	1934	2167	1032	3659
WP_155270059_1	hypothetical protein	1107	804	1153	516	488	537	348	541	473	556	556	594	451	862	497	545	1040	761	541	264	774	658	699	385	455	282	744
WP_026643304_1	dipeptidase	16006	10895	16618	4927	4525	4669	3113	7219	7799	4651	4535	4813	1732	2796	2491	2221	5384	4085	860	788	1409	6143	6513	3900	4678	2923	10920
WP_026643305_1	DUF3043 domain_containing protein	1998	1510	2002	8304	8414	8287	2976	5528	5414	4220	3976	4949	2290	2987	2171	3106	6264	6741	2734	2404	5453	5473	6955	6752	4060	2365	7306
WP_026643306_1	dihydrolipoyl dehydrogenase	35845	25127	37549	6138	5806	6056	8428	10861	13471	6241	5928	6651	6062	9680	8727	3588	7454	6808	3383	3198	9914	10773	12298	8921	10665	6716	18108
WP_026643308_1	DUF4191 domain_containing protein	7448	5425	7927	5222	4749	4924	1814	4672	5147	3518	3623	3904	3120	5285	3890	3412	5578	6133	3886	2274	7035	5860	7347	6040	1989	1536	6552
WP_026643309_1	type I glutamate__ammonia ligase	5121	4012	5794	19077	22840	22814	15321	29174	32559	4847	4885	5214	5491	7210	4720	1914	5673	4193	7320	5729	7805	53308	65156	47292	26775	12741	41650
WP_024540850_1	helix_turn_helix domain_containing protein	561	402	501	288	249	230	187	250	238	123	104	119	132	225	160	93	199	186	342	138	199	347	420	303	194	174	334
WP_051591948_1	DUF262 domain_containing protein	4992	3404	4850	2975	3048	3018	1155	3192	3162	2292	2433	2922	2581	4616	3368	2061	3920	3605	2838	2491	3801	1831	2138	1630	1512	1024	4505
WP_051591949_1	SNF2_related protein	3481	2460	3481	4840	5009	5176	1263	5263	5191	3919	4187	4361	3005	4602	3396	2605	5452	4281	2636	2366	2591	1251	1565	1194	1955	1174	6980
WP_026643312_1	hypothetical protein	2464	1876	2675	3063	3093	3180	1475	3701	3726	2728	2588	2670	1915	3183	2310	1825	3652	3022	1714	1636	1907	1159	1347	1018	1901	1146	4976
WP_033502087_1	hypothetical protein	2799	1903	2725	1960	1872	1944	381	2236	2154	1843	1918	2082	1250	1737	1585	1250	2285	1898	1265	754	1074	573	705	547	380	433	3113
WP_026643313_1	DEAD/DEAH box helicase family protein	14792	10975	15381	8691	9723	9410	862	11758	12578	3420	3394	3595	3401	5347	3537	1553	3355	2939	2267	1870	3516	2637	3527	3053	1287	970	17159
WP_026643314_1	Eco57I restriction_modification methylase domain_containing protein	3857	2711	3717	3733	3658	3445	1469	4759	4658	2240	2528	2940	3183	6550	4621	2596	4115	4533	3682	2302	4042	2575	3106	2365	2095	1215	5938
WP_033491188_1	hypothetical protein	336	165	305	143	133	150	135	359	384	229	246	249	272	466	370	184	416	307	277	91	300	188	185	121	124	103	553
WP_026643315_1	protein kinase	1261	842	1076	391	363	362	550	316	328	593	608	706	791	2004	1692	764	1000	1310	1973	644	986	414	376	188	670	436	477
nbis_pseudogene_16	uncharacterized gene	1063	629	917	276	254	211	298	293	241	163	127	160	262	521	474	198	344	494	249	232	302	296	313	152	488	351	336
WP_024540840_1	N_terminal phage integrase SAM_like domain_containing protein	2368	1518	2192	1437	1284	1268	16853	1068	1084	1862	1732	1948	1641	3734	2691	2982	3450	3847	5730	1295	5184	6493	5794	3147	9970	12259	1468
WP_051591950_1	Mrp/NBP35 family ATP_binding protein	4627	3368	4647	6285	5930	6340	9390	5680	5598	11756	12445	15848	8799	16346	12824	7866	17118	13564	10688	8467	19833	5640	6559	4209	10996	7504	7817
WP_026643316_1	hypothetical protein	2306	1662	2321	1674	1495	1614	2130	1661	1574	1511	1459	1659	1186	2081	1837	1092	2291	2019	1678	1295	2189	1377	1568	958	2996	1877	2173
WP_026643317_1	NAD_dependent DNA ligase LigA	5763	4090	5472	4082	3964	4142	3048	5387	5875	5208	5567	5406	3320	5657	4744	3220	5889	5224	2751	2149	2891	2887	3558	2937	4018	2956	8305
WP_152595139_1	tetratricopeptide repeat protein	12852	9441	13618	13827	12810	13736	5807	16954	19062	11646	12018	12285	5176	8027	6777	6869	13677	12357	4407	3602	6198	9083	11466	10734	8107	5068	26080
WP_026643318_1	RNA_guided endonuclease TnpB family protein	894	704	955	765	747	789	1150	929	912	567	601	742	786	1660	1122	604	983	1014	763	722	1212	925	990	671	1876	1008	1220
WP_202961605_1	IS607 family transposase	249	199	235	90	101	91	321	119	139	49	48	59	62	146	96	50	71	95	88	57	97	151	156	110	451	240	121
WP_236822930_1	hypothetical protein	1790	1297	1756	2965	2620	2751	3183	2186	1998	4459	4462	4659	2021	3944	2945	2868	5176	5349	2803	1769	3188	2040	2295	1544	5052	2743	2814
WP_051591955_1	energy_coupling factor ABC transporter ATP_binding protein	819	525	774	1149	1066	1099	628	1148	1348	1152	1129	1157	648	1092	839	724	1270	1307	747	441	1183	758	975	654	835	553	1875
WP_026643321_1	pyridoxal phosphate_dependent aminotransferase	1063	796	1049	1562	1516	1516	1898	1295	1243	1474	1628	1719	1027	1674	1276	1053	2038	2289	1242	866	1591	891	1130	689	2919	1473	1736
WP_026643322_1	ROK family protein	19513	13940	20643	16083	16243	19164	62322	11362	12822	42020	45976	57472	25130	39944	33487	44762	60328	82089	26143	34004	56473	43473	48900	33305	99479	49928	16767
WP_033502089_1	ECF transporter S component	3164	2195	3109	5922	5212	5454	1609	3300	2753	4567	4328	4842	4168	7231	5222	4863	9347	10526	6678	4322	6436	3036	3698	2340	2289	1428	4035
WP_026643324_1	energy_coupling factor transporter ATPase	6906	5174	7380	13479	11876	13042	2830	5671	4449	27369	28616	31496	12639	19535	16537	16869	34695	31321	8539	7751	6510	2620	3216	2255	4102	2590	6730
WP_026643325_1	aldo/keto reductase	9265	7182	10200	37246	37787	40183	9858	15923	15787	14285	14026	18765	3468	5030	3656	11543	20222	24518	4117	5170	12176	34327	41929	32101	16843	7309	20001
WP_026643326_1	YhbY family RNA_binding protein	2741	2033	2867	5225	4916	4952	908	2681	2467	3084	3453	4123	1702	3167	2669	4052	6050	6602	3023	2690	4232	3228	3878	3028	1611	793	3453
WP_026643327_1	thiaminase II	4355	3053	4225	2234	1909	2073	3046	2354	2306	1396	1278	1456	2202	3393	2790	1331	2116	2897	1795	1322	3020	2588	2650	1647	3625	2468	3093
WP_026643328_1	YccF domain_containing protein	2641	1893	2713	2182	2037	1914	1267	1929	2008	1867	1809	2150	1406	2995	1905	1795	3338	3685	2164	1170	3752	969	1026	700	2025	1073	2731
WP_026643329_1	metallopeptidase family protein	2004	1415	2224	2722	2347	2442	1010	2241	2100	3235	3723	4129	1966	3983	2961	3830	4370	5977	2333	1637	3632	938	1099	899	1434	832	3044
WP_026643330_1	MazG nucleotide pyrophosphohydrolase domain_containing protein	8188	5548	8121	9786	9547	10232	4389	7891	8247	9402	9432	11830	3878	6588	4733	7242	11478	14006	3849	2230	9088	4875	5945	4719	5302	3555	11253
WP_051591956_1	GNAT family N_acetyltransferase	11925	8233	12022	19488	19518	21113	15907	16056	17550	15585	15723	18872	7860	13582	8986	12289	20591	23374	9041	6345	22337	23346	26379	19661	22505	12910	23012
WP_236822931_1	DUF6508 domain_containing protein	1907	1539	2069	847	770	753	1348	949	1099	1045	1179	1282	1416	3084	2431	1375	1858	1851	3222	2448	3857	1109	1300	846	2010	1171	1529
WP_051591957_1	AMP_dependent synthetase/ligase	15157	10648	15209	12678	11936	12897	2252	24320	29718	11396	11410	12975	11148	19045	14358	7877	18513	15138	5778	6317	17015	9463	13176	13176	3282	2087	39164
WP_033502090_1	MFS transporter	6549	5002	7042	5174	4885	4800	2008	7589	7986	2504	2664	2577	1595	2322	1842	1429	2802	2416	1270	716	1525	2148	2750	2085	2463	1867	10778
WP_026643336_1	replication_associated recombination protein A	6678	4947	7210	6918	6478	6608	3650	12542	13951	8445	9203	9689	4730	8219	6248	4568	9009	8073	3435	2091	5408	4737	5826	4550	4457	3195	19027
WP_026643337_1	DEAD/DEAH box helicase	10433	7803	11205	15883	15233	15546	5539	18937	19854	13465	13440	15406	5296	7984	6149	6441	14239	12631	4069	3602	9962	10337	13225	11482	10927	4812	26880
WP_026643338_1	polyphosphate kinase	4290	3110	4220	3283	3223	3449	1476	3208	3245	3301	3324	3961	1476	2715	2021	2446	4317	4507	2242	1861	4013	2745	3073	2497	2110	1375	4564
WP_026643339_1	amino acid ABC transporter permease	7615	5609	8182	13647	12821	13334	1169	7325	7462	5293	4870	5676	1271	2116	1606	2461	5619	5463	1590	1161	3252	9429	13246	12328	1676	1115	10366
WP_022857720_1	ABC transporter permease subunit	3502	2510	3616	6848	6237	6669	745	4068	4005	2462	2362	2657	772	1168	854	1482	2771	2919	861	521	1397	5656	7927	7158	1104	705	5355
WP_033502091_1	glutamate ABC transporter substrate_binding protein	5500	3729	5473	7737	7458	7797	1695	5085	5071	4121	4265	4861	1188	2247	1683	2843	5141	5097	1321	1013	2481	7693	9362	8258	2694	1486	6756
WP_026643341_1	amino acid ABC transporter ATP_binding protein	10343	6995	10183	10421	10418	11716	4735	7182	7386	9101	9860	11459	2965	5458	4025	7582	12765	12879	3906	2271	7299	13683	15874	12258	5961	3511	9904
WP_026643342_1	alpha/beta fold hydrolase	20713	14520	21149	7602	7355	8237	13308	10151	11145	15830	17056	21753	5645	10930	7961	11548	19634	21492	4525	3989	8261	18572	19258	12800	24733	11388	14138
WP_022857724_1	aspartate__tRNA ligase	23906	16581	24454	18398	16305	17238	2924	16346	15690	26029	27896	29246	20444	36817	28416	18234	31160	34351	17860	12094	21007	8612	11061	9646	4279	2598	21714
WP_033502092_1	histidine__tRNA ligase	15067	10647	15235	9257	8358	8500	2955	10177	10772	9914	10412	11169	8274	13401	9947	7334	13250	14117	8426	6292	10225	7104	9201	7670	3943	2562	14838
WP_026643344_1	DUF349 domain_containing protein	31636	23588	34042	20710	20699	20456	15770	24058	29532	8383	8695	9214	7713	11605	8396	6715	15510	14455	6556	6497	16912	36585	45031	33013	22962	12639	38756
WP_026643345_1	ATP_dependent Clp protease ATP_binding subunit	86551	58110	85693	21216	19150	20380	6690	27237	29849	19536	19728	21055	15767	27013	21534	13293	29709	24121	9878	10278	12701	13730	17456	13472	10340	6392	38881
WP_026643346_1	universal stress protein	5389	3955	5684	6920	6285	6890	5217	7900	8632	9711	10763	11697	4992	8310	7073	8099	12026	13347	7406	5767	10135	7827	8919	6098	7999	4701	12128
WP_026643347_1	hypothetical protein	41140	29441	43727	9323	9335	9570	6857	15283	17620	7016	7288	8423	4618	7314	5834	4265	8509	9485	3524	2520	6239	6594	7772	5585	10331	5948	23210
nbis_pseudogene_17	uncharacterized gene	15335	10383	15290	5741	5073	5160	5124	8025	8343	7716	8266	8772	7288	15626	12317	7222	14927	14718	7405	6081	10685	4216	4679	3103	8666	4559	11309
WP_026643348_1	cold shock domain_containing protein	3343	2291	3180	1223	1215	1198	2208	1755	1745	1306	1261	1536	1164	2197	1489	1710	3809	2846	2516	1482	2726	2055	2263	1224	3732	1914	2425
WP_080699194_1	HAMP domain_containing sensor histidine kinase	6076	4535	6708	18557	17044	17876	4286	10271	9003	20359	21530	23079	11352	19034	13422	10921	21667	28794	22930	18495	15310	3387	3955	3573	6702	3723	12388
WP_033502093_1	response regulator transcription factor	3217	2363	3548	11095	12330	12810	2064	5286	4970	9300	10617	12252	8048	14823	9689	6360	9624	15361	16000	15181	21215	2700	3256	2832	4224	1701	6391
WP_155266371_1	TPM domain_containing protein	3398	2437	3500	9173	8617	9632	4976	5266	5439	8263	8994	10939	3141	5299	3843	6428	9140	12728	4059	2513	8835	8870	9747	7247	5331	3638	7443
WP_026643350_1	WXG100 family type VII secretion target	349	262	379	85	80	87	636	190	196	192	225	253	252	525	487	268	328	462	327	154	575	396	311	208	775	492	250
WP_026643351_1	chaperonin GroEL	478636	339663	515037	23394	22249	23236	39439	86055	114941	39947	45243	46906	44273	81249	70767	26033	57196	43935	21523	19881	41299	22759	25891	17251	58138	32792	148646
WP_026643352_1	cold shock domain_containing protein	330	240	264	43	61	48	176	176	124	122	141	159	385	611	462	252	562	384	361	128	178	127	151	76	129	123	186
WP_026643353_1	LytR C_terminal domain_containing protein	6173	4446	6398	7876	6559	7522	8971	7184	7247	12564	13150	14736	6036	10813	8455	11226	18261	18665	9286	8027	11692	11261	12363	8269	14303	7333	9900
WP_026643354_1	uracil_DNA glycosylase	1219	878	1207	2873	2722	2711	754	2477	2551	708	674	733	423	625	502	489	950	946	567	302	848	1873	2317	2066	794	643	3381
WP_026643355_1	MoxR family ATPase	4228	3111	4423	8449	8333	8249	820	8875	9539	2141	1988	2157	1301	1640	1159	912	2082	2074	716	432	1433	2948	3911	3596	933	720	13102
WP_026643357_1	DUF58 domain_containing protein	2157	1528	2112	3318	2824	3051	349	3097	2935	4049	4273	4307	1773	3157	2756	2642	4346	3876	1354	941	1394	976	1103	1020	363	345	4082
WP_026643358_1	hypothetical protein	823	515	836	986	821	933	129	799	738	2186	2639	2338	817	1427	1500	2106	3277	2445	900	285	505	253	324	240	56	143	1137
WP_026643359_1	VWA domain_containing protein	2320	1769	2478	4444	4374	4566	379	3786	3595	4309	4403	4694	1976	2960	2306	1811	3585	3524	942	859	1181	739	997	860	636	371	5215
WP_026643360_1	vWA domain_containing protein	2287	1697	2450	3602	3592	3844	310	3164	2994	4723	4749	5059	1871	2858	2337	2261	4604	4018	1104	881	1262	569	759	671	472	298	4242
WP_051591960_1	DUF6466 family protein	1842	1318	1858	2317	2355	2357	198	2094	2041	2163	2216	2445	1323	1915	1408	1041	2088	2027	644	576	808	349	498	481	241	159	2712
WP_026643361_1	hypothetical protein	238	179	245	184	215	166	54	172	116	93	53	75	67	96	62	37	65	77	37	4	58	32	40	29	57	48	193
WP_026643362_1	hypothetical protein	940	712	935	481	455	479	426	571	484	533	530	511	310	505	395	281	548	546	209	156	196	252	293	183	540	456	764
WP_026643363_1	adenylosuccinate lyase	4051	3226	4450	21707	21130	22573	2792	14874	15695	17428	16765	17222	5028	7536	5215	10371	26560	21835	6748	7610	18974	14300	20387	17139	4551	2306	20883
WP_236822932_1	lysylphosphatidylglycerol synthase transmembrane domain_containing protein	6978	4973	6974	22316	20905	21607	3638	16038	16327	9535	8788	10097	3291	5474	4007	5699	10901	11665	2952	2042	5498	8449	10433	10106	4706	3100	22413
WP_022857750_1	HU family DNA_binding protein	15937	12419	17468	26964	28373	28778	43195	28345	32791	12071	12134	13025	8754	11016	8348	8804	17983	19586	5373	3584	13723	59471	61693	41826	51632	33275	44309
WP_026643365_1	proteasome accessory factor PafA2 family protein	3259	2267	3097	4786	4152	4435	3976	4931	4867	7206	7669	7960	4337	7428	6718	6169	10103	10750	5113	2648	5494	3871	4034	2537	3886	3182	6736
WP_026643366_1	ubiquitin_like protein Pup	697	524	802	1294	1228	1307	422	1109	1108	1416	1372	1728	1261	2477	1981	1468	2028	2926	1251	1199	2325	565	671	587	681	358	1459
WP_051591962_1	inositol monophosphatase family protein	2974	2254	3096	3820	3721	3852	1569	3237	3379	7103	7630	10020	8819	15191	11732	9556	12180	17716	8027	8177	14624	2104	2849	2170	2316	1338	4263
WP_026643367_1	depupylase/deamidase Dop	9646	6834	10037	9360	8208	9215	2431	6384	6205	8309	7932	9348	3078	5056	3820	5241	9478	11153	2039	2543	4871	4849	6374	6217	4112	2176	8888
WP_051591963_1	proteasome ATPase	12149	8349	12190	15749	13145	15301	12751	10482	10826	18995	18906	23253	5751	8188	7625	11917	24730	23947	5607	5182	10454	16318	18303	14229	18686	10921	14808
WP_026643369_1	DedA family protein	736	529	674	677	599	658	440	716	816	663	670	646	411	816	617	575	1066	1103	644	408	870	762	941	639	697	365	1128
WP_026643370_1	phosphoserine phosphatase SerB	2328	1661	2282	2238	1837	1990	2843	2479	2424	4691	5241	5200	3154	5669	4717	4435	6960	7132	3574	2134	4228	2222	2433	1688	3462	2608	3381
WP_026643371_1	methionyl_tRNA formyltransferase	5420	3842	5443	4139	3534	3912	3884	5449	5765	11043	12421	13587	7701	14415	12766	9088	13511	14567	6963	4917	7194	4477	4833	3339	4477	3222	8200
WP_026643372_1	primosomal protein N'	6866	4646	6741	4300	3682	4014	1681	3951	3694	7327	7714	7717	4661	8268	7024	5304	9094	9165	4427	3277	4103	2325	2710	2121	2650	1619	5376
WP_026643373_1	class I SAM_dependent methyltransferase	16004	12088	16784	15376	14176	14070	4369	12735	12854	11390	11373	14249	7909	13828	9122	7802	17052	17076	5951	5686	10037	11709	14490	11716	8539	3695	16565
WP_026643374_1	methionine adenosyltransferase	10221	7053	10275	5442	5046	4991	3482	5713	5666	8138	9072	10744	9031	16998	11733	9259	16456	16512	9669	6448	13022	4488	5115	3515	4516	2702	7746
WP_026643375_1	DNA_directed RNA polymerase subunit omega	1729	1036	1390	1805	1555	1598	1724	1421	1409	2738	2731	2831	2135	3204	2939	4747	7141	7548	4816	1767	5548	2306	2392	1552	1239	1093	2051
WP_026643376_1	dihydroxy_acid dehydratase	5898	4241	6305	15878	15241	15318	1934	14347	15448	15501	14066	15678	6146	8662	7286	8695	20758	17633	7704	6359	15931	7000	9987	8533	2216	1769	21313
WP_051591982_1	guanylate kinase	3668	2404	3580	1750	1595	1636	450	2518	2702	4276	5009	5066	5083	10816	8382	3239	5678	4686	3887	2954	3407	745	922	766	578	455	3818
WP_026643378_1	orotidine_5'_phosphate decarboxylase	15556	11479	16513	9435	9368	10215	2557	16035	17398	17146	18492	21652	17953	29818	22591	9307	17849	16356	9567	8778	13843	3874	5025	4066	3082	2096	22014
WP_026643379_1	carbamoyl_phosphate synthase large subunit	27595	19907	29098	20307	20159	19868	4580	19838	17974	17540	17778	16630	12751	20243	15872	8535	18697	16039	8454	6668	11368	5165	6839	5279	6316	4356	25086
WP_026643380_1	glutamine_hydrolyzing carbamoyl_phosphate synthase small subunit	12415	8892	12949	5889	5512	5122	3795	7368	6844	3774	3856	3616	3326	6157	4794	2620	5821	5239	3666	2097	5021	3452	4178	2704	5603	3592	9583
WP_022857766_1	transcription antitermination factor NusB	6611	4845	7257	4596	4397	4049	3741	7052	6510	3362	3593	4254	5199	10663	7373	2892	5304	5089	3840	2736	6340	3895	4391	2799	4797	2921	8663
WP_022857767_1	elongation factor P	18571	13865	19846	12188	11960	11745	12306	18381	17516	3916	3894	4329	5883	7925	5679	2850	7032	7287	2952	3337	7639	17781	19587	11721	19849	9768	23518
WP_099309734_1	hypothetical protein	2763	1885	2973	1000	931	991	1767	1840	1959	1299	1466	1615	785	1830	1250	1168	1741	1909	942	529	1385	2079	2311	1506	2305	1471	2579
WP_026643381_1	Pr6Pr family membrane protein	2332	1738	2394	3329	3285	3180	1462	3607	3392	1797	1944	2535	1734	2832	2037	1739	2538	3445	2048	2317	3415	1938	2365	1772	2124	1183	4168
WP_022857769_1	elongation factor Tu	217527	163280	239212	245877	243432	251254	97529	168611	163860	96710	95707	98970	77599	137472	80000	61350	133243	139348	109974	74994	203041	191282	244355	178418	179631	76781	214535
WP_026643382_1	elongation factor G	87577	63181	89877	103403	105277	104685	54003	93216	92985	38921	41617	40649	26561	45671	32523	20840	46403	40350	28079	25093	56176	78435	103280	75500	92973	44630	121847
WP_003813834_1	30S ribosomal protein S7	14764	10254	14320	14551	15996	14645	11229	17205	17536	2720	2696	2725	3409	4372	3107	1186	3518	3621	1539	1195	5441	15302	19375	12859	16130	9131	23541
WP_004269067_1	30S ribosomal protein S12	21023	13069	18208	12668	12296	11813	17847	21084	19573	6609	7790	7643	11910	23803	17573	6949	15344	12382	11852	12132	13819	22748	25359	15700	34598	15238	26265
gene_BP20092_RS06190	tRNA_His	110	88	118	246	191	189	155	223	224	537	643	666	546	864	574	921	2708	1295	962	211	496	147	163	83	63	129	305
WP_026643383_1	aminotransferase class I/II_fold pyridoxal phosphate_dependent enzyme	12810	8708	12997	13217	12503	14342	11424	10328	10577	17084	16699	20303	4183	6871	5744	11660	23217	23627	4616	3761	9322	22745	25124	17185	13953	8877	14103
WP_026643384_1	glycosyltransferase	3197	2194	3269	4509	3812	3926	1514	4348	4477	5557	5625	6205	2565	4369	3527	4663	8808	8311	3164	2316	4486	3108	3898	3005	1526	1355	6241
WP_026643385_1	formate_dependent phosphoribosylglycinamide formyltransferase	4103	3089	4414	6207	6245	6501	3545	8853	9600	9258	9667	10630	6275	10405	8501	5457	9770	10182	5854	4670	13165	4972	6235	4677	5042	3082	13378
WP_026643386_1	phosphoribosylaminoimidazolesuccinocarboxamide synthase	3399	2550	3562	6990	7162	6921	3815	8366	8482	3605	3528	4005	3368	4363	3053	2280	5485	4731	2637	3031	6542	4728	5999	4064	6255	3191	11088
WP_026643387_1	phosphoribosylformylglycinamidine synthase	10041	7302	10448	15461	15653	15087	4262	12477	12084	12929	13165	12687	7814	12838	9733	6885	15172	12890	6527	6043	10759	4964	6631	4948	6446	4071	17222
WP_026643388_1	pyridoxamine 5'_phosphate oxidase family protein	747	529	735	189	168	192	315	336	346	129	109	119	266	516	298	92	184	163	204	142	330	211	226	132	411	263	461
WP_026643389_1	hypothetical protein	2082	1474	2152	614	629	633	446	837	806	1016	1435	1153	2275	4920	3144	1080	1278	1443	3140	1992	3965	876	1058	715	572	423	1112
WP_026643390_1	SPFH domain_containing protein	5208	3666	5529	1556	1553	1516	984	2178	2212	1316	1370	1323	2961	5374	3573	986	1456	1576	3024	1943	5302	1757	2302	1594	1334	997	3239
WP_034878990_1	hypothetical protein	1612	1216	1558	712	617	625	464	1171	1067	607	645	762	1919	3683	2355	601	1122	1204	1443	1127	2170	621	865	576	615	350	1383
WP_026643391_1	DUF308 domain_containing protein	14872	9988	14585	7013	6786	6609	8808	13125	13586	4486	4592	5233	16613	29362	19570	4151	6243	8395	14243	10366	29852	12635	16780	10631	13665	7402	17225
WP_236822933_1	helix_turn_helix transcriptional regulator	498	358	495	313	327	330	307	501	465	259	353	392	610	1336	911	361	629	647	633	415	781	350	429	277	351	303	641
WP_051591964_1	hypothetical protein	1153	870	1130	593	646	555	1390	847	720	359	386	519	826	1389	1055	789	1090	1224	680	1052	1475	1286	1496	865	2442	1117	981
WP_051591965_1	50S ribosome_binding GTPase	4907	3053	4441	8262	8017	9235	4588	5926	6044	17438	18627	21249	5326	10245	8489	13384	20694	20635	7040	4566	10593	6443	7486	5697	6426	3995	8565
WP_026643393_1	hypothetical protein	2052	1293	1765	407	444	389	2419	829	873	2335	2853	3145	7052	14324	12121	5238	5784	7272	13008	10023	15230	1118	1281	726	3972	1934	1064
WP_026643394_1	hypothetical protein	276	209	245	137	172	127	229	265	255	124	152	157	165	280	167	107	179	178	148	69	122	244	266	191	295	238	350
WP_026643395_1	hypothetical protein	1961	1406	1923	738	810	630	1097	2499	2469	1103	1290	1246	964	2082	1673	824	1293	1183	705	387	633	1067	1177	786	1577	1165	3352
WP_022857792_1	amidophosphoribosyltransferase	3729	2577	3567	8791	7960	8142	3685	3732	3201	4443	3978	4675	3420	5696	4123	4246	8621	9775	8234	5143	16435	6447	7584	4858	4163	3002	4483
WP_026643397_1	phosphoribosylformylglycinamidine cyclo_ligase	1238	878	1263	3246	3062	2941	419	1173	1005	4286	4478	4054	2820	4533	3887	2571	4614	4663	2497	1670	3394	696	949	702	452	390	1474
WP_026643398_1	phosphoribosylamine__glycine ligase	2050	1534	2094	4748	4842	4784	1033	1884	1722	6227	6069	5471	3343	4981	4309	2936	6500	5984	3344	3035	5202	1065	1361	1002	1444	873	2433
WP_099309764_1	MFS transporter	7742	5737	8179	816	912	1056	1401	1130	1602	325	322	426	256	537	444	262	436	512	230	217	729	9816	13201	9563	1779	1228	2163
WP_026643401_1	nucleoside hydrolase	5045	3709	5269	1899	2375	2725	5421	1548	2072	1142	1201	1296	496	1136	730	619	1074	1068	643	435	2147	20818	23725	16059	8725	4590	2562
WP_026643402_1	LTA synthase family protein	6829	4614	6502	10062	9722	9657	3216	10479	10737	4428	4318	4730	4333	6776	5031	2887	5667	7033	3765	3153	8019	4530	5349	4116	4521	2778	14656
WP_236822934_1	alpha/beta hydrolase_fold protein	7919	5416	8096	5876	5097	5415	5283	7681	8004	8396	8277	8560	2211	4121	3162	5034	9313	8037	2244	1082	2257	4795	5157	3581	6195	4557	10803
WP_080699197_1	DUF2156 domain_containing protein	6774	4704	6842	4825	4868	4974	1543	4899	4953	4077	4177	4222	1686	2749	2186	1989	3542	3596	1217	796	1447	1977	2538	1898	2112	1586	6860
nbis_pseudogene_25	uncharacterized gene	1249	881	1163	1369	1228	1416	401	1496	1359	2459	2735	3177	1975	3421	3055	2333	3430	3789	2050	1714	2381	618	758	596	557	352	1987
WP_026643404_1	5_(carboxyamino)imidazole ribonucleotide synthase	3161	2166	3131	3704	3079	3405	1056	3805	3801	6236	6695	7388	4017	6784	5271	4397	8637	7940	3600	2620	5659	1798	2390	1992	1516	1026	5580
WP_022857801_1	5_(carboxyamino)imidazole ribonucleotide mutase	1304	939	1280	1503	1475	1550	842	1648	1779	2947	3215	3840	1641	2405	1994	1950	3660	3620	1390	1576	2582	1220	1613	1182	1223	702	2505
WP_026643406_1	quinone oxidoreductase	3128	2215	3215	900	923	936	1327	2118	2325	1035	1134	1196	1310	2209	1878	760	1130	1285	814	402	1132	1274	1478	955	1347	1150	3112
WP_026643407_1	1_deoxy_D_xylulose_5_phosphate synthase	18009	13004	18861	6466	6488	6181	2571	13500	15606	2353	2258	2508	1985	2676	1965	1183	3139	2552	724	705	1813	3405	3991	2997	3536	2457	20137
WP_051591966_1	LytTR family DNA_binding domain_containing protein	2452	1638	2310	629	592	585	1123	1394	1604	550	545	524	867	1192	1211	360	713	641	635	446	890	1201	1308	812	1253	955	2095
WP_026643408_1	DUF3021 family protein	1693	1169	1695	500	456	456	721	877	964	450	520	502	789	1660	1449	360	602	715	564	385	738	652	721	467	1153	737	1223
gene_BP20092_RS06345	tRNA_Arg	10	8	12	13	8	5	6	7	13	14	17	11	15	26	21	12	28	16	15	1	13	7	9	5	1	4	7
WP_051591967_1	YbaK/EbsC family protein	2628	1892	2631	1964	1856	1958	4521	2614	2683	1982	1930	2174	2134	3421	2809	1489	3137	3451	1686	1281	2739	3211	3648	2317	6615	3744	3615
WP_026643409_1	SLC13 family permease	2893	1948	2625	2430	1997	2092	1936	2385	2178	2536	2572	2719	3082	5416	4227	2974	4709	6473	3382	2054	4194	1836	2118	1249	2815	1799	3191
WP_026643410_1	DNA primase	6774	4959	6693	8195	7636	7924	3744	9277	8952	8684	8809	9742	4608	7794	5879	5324	10399	10474	4989	4384	7082	5517	7011	5643	5838	3562	12408
WP_026643411_1	deoxyguanosinetriphosphate triphosphohydrolase	3561	2266	3256	3401	2796	3116	1790	2345	2358	4716	4200	4954	1835	3253	2732	2828	5409	5751	3014	2417	3248	2601	3071	1868	2568	1677	3394
WP_026643412_1	alanine racemase	10810	7847	11145	8728	8180	8861	8405	13655	15245	10850	11548	11995	6375	10618	8667	5555	10647	11015	4578	2986	7051	10077	11888	10047	11057	7317	20659
WP_026643413_1	histone acetyltransferase	4228	3354	4445	3896	3713	3527	1957	5242	5039	998	883	1065	774	1066	709	541	1643	1539	463	400	1246	3400	3868	2686	3057	1751	6575
WP_026643414_1	S_ribosylhomocysteine lyase	9532	7299	10515	10191	9832	10357	14115	15109	15883	4899	4790	5544	3107	4421	3408	3188	7247	6733	2647	2377	5485	17855	19638	13643	22674	11411	20360
WP_026643415_1	iron_containing alcohol dehydrogenase family protein	1984	1332	1785	1392	1249	1211	908	1329	1266	646	635	748	317	509	386	425	783	846	276	197	367	1036	1087	738	1121	967	1706
WP_026643416_1	iron_containing alcohol dehydrogenase family protein	2136	1433	2040	1429	1388	1399	1318	2443	2741	1309	1369	1432	1211	1758	1498	735	2292	1655	1459	1263	4334	1512	2137	1462	1839	1368	3829
WP_080699200_1	DNA helicase RecQ	9192	6740	9257	14289	13665	13900	4909	17501	19447	8571	8551	9748	4734	7866	5714	5183	9421	9768	5123	4031	10960	7878	10792	9044	6050	4824	26233
WP_033502126_1	glycoside hydrolase family 30 beta sandwich domain_containing protein	8626	6456	8766	12302	10937	11621	10892	12408	13369	9073	8881	10525	3791	6456	5977	7247	12890	14991	5025	3082	9215	20836	23548	18027	12839	9373	17866
WP_026643419_1	cystathionine gamma_synthase	6891	4963	6646	6430	5766	5569	5371	6959	6925	3905	3273	3931	2003	2880	2460	2437	5061	6611	2165	2003	5590	6094	7772	4934	6217	4885	9759
WP_026643420_1	pyridoxal_phosphate dependent enzyme	8608	6777	8399	9354	9317	8493	6936	11952	11868	3148	2709	3614	2972	3925	3064	3219	8623	8743	4156	4903	11695	8724	11679	7191	11882	6884	15738
WP_051591968_1	dipeptide/oligopeptide/nickel ABC transporter ATP_binding protein	1578	1030	1497	596	538	558	721	1061	964	1242	1345	1179	1610	3096	2917	926	1160	1504	478	208	449	520	543	376	771	695	1310
WP_026643422_1	ABC transporter ATP_binding protein	2010	1373	1985	994	963	977	1006	1449	1412	1106	1108	1259	1621	2500	2038	586	1031	1450	267	224	507	610	718	458	1124	926	1998
WP_051591983_1	ABC transporter permease	3024	2179	2993	1516	1494	1513	1648	2454	2458	978	866	1006	1264	1699	1311	445	745	1077	208	179	518	1108	1300	762	2317	1449	3246
WP_026643424_1	ABC transporter permease	7291	5161	7332	2168	2031	2179	4598	4131	3993	1313	1296	1348	1172	1745	1463	880	1745	1981	459	305	1118	3343	3369	2051	6545	4313	5669
WP_026643426_1	ABC transporter substrate_binding protein	70404	52449	74337	15825	15114	14664	37024	31784	34625	8369	7987	10298	11952	17468	12887	7663	15217	16291	8453	7430	19501	32679	34221	21541	56212	28578	44268
WP_026643427_1	type III pantothenate kinase	4910	3712	5020	7792	7554	7443	10419	6957	7646	4638	4347	5407	3078	4542	3433	3887	6506	8204	3013	3242	7235	12519	13655	9445	17770	7585	9661
WP_051591969_1	sugar ABC transporter substrate_binding protein	17317	11962	17755	5929	5261	5666	3834	6957	7240	6917	7650	9268	4075	7710	6281	8415	12703	13104	3866	3761	5466	6461	7340	4808	6108	3377	9846
WP_026643429_1	hypothetical protein	5070	3360	4759	4279	4880	4868	2148	2906	3211	10409	12667	14143	2112	3824	3137	10254	13866	16725	2761	3184	4533	5015	4991	3462	3739	1669	4251
WP_026643430_1	pseudouridine synthase	1301	884	1244	1137	868	976	715	1080	1164	1103	1104	1270	481	769	600	691	1355	1383	559	385	1107	576	720	512	863	724	1521
WP_026643431_1	glutamine__fructose_6_phosphate transaminase (isomerizing)	6965	4985	7270	13311	10659	12345	5976	14457	14751	25197	27198	28325	9651	17191	15763	19417	36696	31865	13596	11993	20028	11625	14299	11324	8350	5094	20886
WP_160268212_1	response regulator transcription factor	3095	2253	3128	3795	4568	4394	3313	7229	8373	3840	4160	5008	2618	4057	2920	2799	5802	5753	2711	2407	8365	3880	4585	3284	5353	2800	10474
WP_026643433_1	amino acid ABC transporter ATP_binding protein	4131	2834	3788	3494	3335	3376	1182	2546	2638	2506	2433	2484	2098	3726	2920	1543	3046	3519	2105	1484	3444	1429	2112	1559	1462	1077	3580
WP_026643434_1	amino acid ABC transporter permease	2214	1607	2004	4072	3865	3855	1281	2128	2154	2462	2605	2769	1209	2004	1365	1741	3088	3764	2398	1330	3819	2175	2950	2327	1682	1192	2870
WP_022858560_1	ABC transporter substrate_binding protein	1646	1062	1441	1725	1722	1639	2229	1269	1462	1381	1491	1757	691	1094	962	1735	2653	3001	1603	1216	2700	3381	3598	2459	3695	1898	2028
WP_026643436_1	ABC transporter substrate_binding protein	1071	762	976	1262	1335	1264	911	1736	1710	1282	1414	1612	677	1319	895	879	1802	1569	1925	1265	1308	1323	1602	1318	1289	803	2173
WP_051591971_1	hypothetical protein	1085	681	795	410	404	412	755	790	813	441	494	558	692	1411	1111	776	1422	1216	1665	1082	1155	1015	1088	663	1050	731	1074
WP_026643437_1	DUF1295 domain_containing protein	654	430	573	55892	54881	61246	8208	8077	6873	16787	14409	16642	1395	2201	1632	11106	19220	23648	2925	2642	10011	50864	59753	48114	10420	7054	9082
WP_026643438_1	GNAT family N_acetyltransferase	1216	894	1250	15525	17672	20085	1071	3622	3361	4288	3772	4987	766	1708	1002	2819	6174	6806	896	949	2920	11942	13584	10562	1890	977	4234
WP_026643439_1	Fic family protein	600	462	602	3947	4114	4642	473	985	803	1228	1080	1425	267	458	365	992	2375	2742	296	371	997	4454	4716	3180	870	444	1192
WP_026643440_1	DUF4065 domain_containing protein	623	394	563	746	688	803	452	498	449	683	634	741	443	907	807	756	1174	1655	503	324	727	1244	1328	775	572	448	679
WP_051591972_1	pentapeptide repeat_containing protein	677	473	668	568	471	559	339	810	822	1060	1208	1323	1184	2308	1910	987	1388	1812	1067	591	1077	634	808	517	472	320	1144
WP_236822985_1	DEAD/DEAH box helicase	2274	1630	2080	598	724	610	922	2344	2243	639	749	866	3559	6733	4431	710	985	1459	788	802	1307	847	1107	711	1394	919	2774
WP_026643443_1	(deoxy)nucleoside triphosphate pyrophosphohydrolase	491	355	496	152	181	157	253	594	517	340	398	488	1035	1931	1506	429	644	612	437	493	481	229	249	154	289	229	702
WP_236822935_1	hypothetical protein	562	396	527	187	221	194	350	755	696	140	147	176	396	757	549	176	418	292	392	322	556	306	397	250	506	358	927
WP_026643446_1	ClbS/DfsB family four_helix bundle protein	1503	995	1398	2243	2261	2186	1552	5521	6128	1691	1760	1898	1902	3104	2063	1134	2504	2247	1994	1493	3617	2540	2776	1876	2426	1307	7782
WP_026643447_1	hypothetical protein	501	341	513	1448	1571	1590	1909	1850	1680	2238	2334	2935	2278	4266	3229	2770	4293	3657	4585	5691	7269	2349	2730	1820	3460	1565	2276
WP_026643448_1	manganese efflux pump	1243	737	1084	671	612	651	719	1378	1389	1455	1715	2113	1197	2352	1913	1611	1788	2264	794	474	935	868	910	571	899	689	1817
WP_051591973_1	DNA alkylation repair protein	490	340	478	303	355	320	383	419	368	390	389	459	462	914	648	474	1007	927	871	691	930	256	349	218	555	348	512
WP_026643450_1	GNAT family N_acetyltransferase	563	391	547	828	775	818	830	1033	968	3532	3980	5158	3879	7416	5676	3288	4935	4822	4486	2820	8582	729	907	585	931	678	1334
WP_022858543_1	hypothetical protein	96	71	75	52	48	56	96	68	77	11	15	21	45	64	38	11	21	30	41	16	43	38	53	38	162	72	86
WP_026643451_1	GNAT family N_acetyltransferase	746	587	826	452	475	416	533	803	791	277	262	311	335	545	391	252	553	495	351	354	578	434	578	398	821	491	1020
WP_051591974_1	SsrA_binding protein SmpB	1645	1170	1546	1981	1792	1828	1152	1970	1829	2587	2772	3007	2086	4963	3401	2547	4380	4267	4170	2691	4413	1118	1378	975	1695	942	2479
WP_033502144_1	CHAP domain_containing protein	8183	6074	8275	12803	11781	12242	2615	10290	9563	14082	14103	16354	9069	13879	11431	9586	21024	17663	8952	8072	10665	4155	5333	4110	3701	2426	13361
WP_026643455_1	permease_like cell division protein FtsX	3369	2508	3319	5909	5862	5894	1020	5091	4678	3261	3322	3309	2443	3495	2887	1593	2710	3617	1924	1659	2770	2124	2631	2028	1495	853	6195
WP_026643456_1	cell division ATP_binding protein FtsE	9024	6214	8731	14098	13500	13516	5112	12754	12212	11041	11680	11756	7661	12071	10054	6692	12359	13321	7653	5624	10985	7844	8978	6497	7104	4140	16389
WP_022858537_1	peptide chain release factor 2	5878	3966	5258	6635	6503	6031	2505	8570	8000	3648	3585	3988	4754	8621	5443	2914	6112	6917	4073	2860	5212	4947	5245	3115	3930	2202	11004
WP_022858536_1	hypothetical protein	2624	1847	2519	1870	2027	1654	1657	4999	5195	1406	1592	1787	2880	5550	3879	1351	2558	2995	2088	545	2898	2455	2636	1452	1366	1328	6689
WP_026643457_1	2,3,4,5_tetrahydropyridine_2,6_dicarboxylate N_succinyltransferase	4750	3616	5211	2086	1952	1878	979	5590	6610	2992	3105	3385	3320	5059	3924	1547	3559	3114	1655	1319	2430	1457	1728	1127	1598	898	8578
WP_026643458_1	23S rRNA (pseudouridine(1915)_N(3))_methyltransferase RlmH	857	595	892	686	588	542	126	998	1041	651	555	611	708	1162	937	455	1048	1025	635	774	738	232	285	179	200	140	1461
WP_026643460_1	citrate synthase	4945	3626	5253	11514	10054	10417	2899	9945	9565	11639	11617	13649	7652	12709	9198	7309	16820	14681	8012	7512	14801	5618	7491	5548	4952	2507	13478
WP_026643461_1	type I methionyl aminopeptidase	6649	4420	6673	11600	10624	11644	7088	10063	10258	11266	11041	12963	8594	13294	10552	8199	14795	16237	9418	8971	14393	12204	13663	9828	11023	5405	14451
WP_026643462_1	DUF308 domain_containing protein	9133	6762	9794	28595	24418	28761	18874	14644	13491	12669	10370	12437	1701	2101	1802	8320	18356	16534	1889	1824	4508	39124	42694	28906	23592	15944	19472
WP_033502127_1	peptidase M13	6761	5139	7479	19044	18402	18632	828	13560	14932	10239	9683	11590	3022	5213	3618	5729	12896	11301	3814	3315	7239	6278	9203	8624	1144	764	20035
WP_051591975_1	single_stranded DNA_binding protein	551	352	486	680	642	683	189	374	409	474	454	429	109	189	176	269	581	497	145	118	286	212	265	180	270	146	516
WP_026643464_1	proline__tRNA ligase	15355	10368	14999	11399	10292	11057	3276	13597	14657	13505	13941	14426	8273	13789	11808	9390	16576	18093	6058	5988	10703	9306	10769	8335	4710	2620	21050
WP_026643465_1	OpgC domain_containing protein	2714	1960	2793	2819	2602	3161	1612	2702	2601	5824	6333	8369	2302	4214	3406	5735	6346	8287	1784	2115	3171	4905	4927	2929	2442	1291	3366
WP_026643466_1	PIF1 family DEAD/DEAH box helicase	13510	9876	14296	4628	4327	4293	1525	6034	6474	5026	5250	5065	2841	4635	3872	2392	4818	4916	2384	1984	4111	2077	2550	1841	2096	1359	9041
WP_026643468_1	Cof_type HAD_IIB family hydrolase	6342	4353	6380	2764	2326	2395	771	4024	4525	2486	2672	2750	1743	3228	2399	1527	2905	2956	1749	1681	2284	1412	1718	1242	1009	663	6018
WP_026643469_1	oligoribonuclease	8390	6230	9139	6836	6611	6776	2083	8434	10113	5852	5888	7094	3193	4511	3321	3105	8318	6746	1925	2384	4676	3552	4356	3139	3509	1685	12844
WP_026643470_1	vWA domain_containing protein	3226	2441	3216	1221	1275	1199	1324	1565	1833	1423	1517	1723	3715	5946	4794	1523	2665	3042	5017	3781	7014	1152	1533	1016	1612	1270	2384
WP_026643471_1	hypothetical protein	968	630	897	805	738	694	365	1301	1408	600	637	624	457	800	455	413	860	864	607	495	840	373	452	314	528	350	1884
WP_026643472_1	IMP dehydrogenase	11501	8530	11638	31412	33121	32359	9388	27197	30351	25611	25484	27460	11002	16875	12557	16308	35582	32236	14475	12194	38566	20599	28463	23723	14639	8485	41617
WP_033502128_1	MraY family glycosyltransferase	5592	3964	5477	2788	2463	2580	1539	4875	5535	3396	3293	3539	3645	6300	4895	1824	3242	3718	2310	1884	3551	1883	2314	1501	2229	1487	7244
WP_026643473_1	L_threonylcarbamoyladenylate synthase	5020	3367	4937	2608	2241	2375	2755	4069	4830	5721	6207	6551	5507	12543	9432	5113	7479	7501	7034	4537	9432	3854	4046	2737	3870	2422	6842
WP_026643474_1	peptide chain release factor N(5)_glutamine methyltransferase	4125	2683	3815	3822	3305	3327	1661	3097	2878	3899	3789	3928	1957	3082	2607	2196	3722	4968	2202	1494	2277	1411	1815	1147	1966	1615	4145
WP_026643475_1	peptide chain release factor 1	8359	5606	7458	6037	5937	5499	3997	7386	7280	2719	2530	2916	2396	3393	2692	2239	5599	5601	2500	2188	3992	3901	4599	3035	5639	3725	10091
gene_BP20092_RS06685	tRNA_Ile	817	496	701	470	487	463	797	971	891	327	370	444	632	1241	978	360	965	635	655	452	1064	549	596	395	1091	603	1209
WP_026643476_1	50S ribosomal protein L31	26307	18621	25541	8343	7187	7366	13970	16601	17937	22683	30608	34388	37425	83179	47555	48545	58385	59486	37569	38797	53403	14930	15412	10439	14959	8341	23590
WP_026643478_1	hypothetical protein	4064	2942	3934	1036	1132	1045	2525	2192	2381	888	974	1144	1809	3477	2365	757	1665	1649	1914	1507	3504	1776	2064	1226	3714	2009	3130
WP_026643479_1	ECF transporter S component	9436	6889	10198	9181	9438	8441	3529	20096	18897	11284	12623	13577	20801	46203	24186	8338	14667	14574	19010	5100	20800	8164	9243	6204	3715	3016	26363
WP_026643480_1	ROK family protein	6624	4430	6713	3748	3338	3514	4998	5688	5586	5794	6349	6825	5455	11294	9062	5639	7340	9724	6587	2979	9777	6927	7390	5101	6086	4027	7852
WP_026643481_1	FGGY family carbohydrate kinase	2586	1728	2455	673	740	713	1261	1285	1403	455	478	431	526	995	1005	364	577	661	419	255	695	1073	1152	718	1570	1138	1949
WP_026643482_1	glycoside hydrolase 43 family protein	7586	5402	7875	5668	4748	5421	9232	9646	9168	13183	14684	15815	10275	26040	20517	12733	19040	19557	12235	10161	11928	5991	6389	3787	15039	7716	12323
WP_080699204_1	carboxylesterase family protein	1217	890	1209	372	333	325	533	1089	1253	196	247	225	414	820	596	202	356	370	352	189	303	452	502	294	676	497	1550
WP_026643484_1	sialate O_acetylesterase	1068	734	996	264	292	252	265	656	677	147	149	196	249	533	403	182	360	293	288	189	182	285	345	218	348	269	853
WP_026643485_1	glycoside hydrolase family 43 protein	1694	1238	1657	304	315	316	375	802	790	175	234	217	323	697	477	164	370	321	293	186	312	323	438	270	524	347	1150
WP_026643486_1	carbohydrate ABC transporter permease	908	665	996	96	116	112	130	201	233	18	13	10	36	53	45	11	25	33	21	11	51	154	162	115	189	144	358
WP_026643488_1	sugar ABC transporter permease	1529	1077	1560	141	158	137	205	568	651	50	36	58	227	484	305	44	93	79	108	74	155	258	281	166	300	264	790
WP_026643489_1	extracellular solute_binding protein	5266	3794	5648	349	410	340	1073	1321	1477	210	202	269	568	1168	780	143	262	266	354	207	796	790	865	551	1638	922	1906
WP_026643490_1	LacI family DNA_binding transcriptional regulator	10230	7038	10058	564	791	638	2999	2595	2802	153	139	127	303	506	378	103	198	195	174	106	530	1709	2300	1413	3915	2952	3640
WP_155266373_1	hypothetical protein	296	226	284	22	24	15	57	50	56	27	16	23	26	36	47	21	41	38	19	5	26	54	42	22	66	60	71
WP_026643491_1	glycoside hydrolase family 43 protein	5469	3902	5683	651	816	663	2940	1446	1485	505	453	536	253	473	390	461	686	958	187	182	488	1466	1765	1125	3500	2813	1994
WP_026643492_1	xylose isomerase	2434	1831	2611	8156	7872	8288	1671	2922	3013	3896	3611	4423	832	1303	1010	2391	5068	5064	802	898	1945	7006	8868	5727	2847	1590	3893
WP_022858502_1	NAD(P)H_dependent oxidoreductase	6571	4476	6214	18787	16747	19684	5679	14656	14738	35827	36612	48501	11465	17073	14075	29729	38454	45999	8196	9587	14689	25159	28977	20981	7381	4498	19413
WP_033502129_1	IS607 family element RNA_guided endonuclease TnpB	3931	2509	3505	1234	1260	1224	1457	2582	2612	1351	1614	1594	1241	2747	2194	1495	2339	2617	1460	844	1706	1649	2004	1251	1795	1498	3576
WP_033502147_1	IS607 family transposase	3060	1740	2325	912	856	905	977	2129	2063	1248	1397	1487	1269	2908	2194	1452	2279	2153	1257	1184	1682	1204	1474	873	1550	1001	2955
WP_026644186_1	hypothetical protein	619	404	563	277	284	301	519	598	636	332	356	340	247	643	513	322	717	493	374	225	230	380	390	274	742	481	871
WP_026644187_1	O_acetylhomoserine aminocarboxypropyltransferase/cysteine synthase	1456	1036	1523	3993	4199	3747	1152	4700	4975	3736	3894	4292	2321	3931	2734	2242	5097	4080	2371	1418	4614	2307	3506	2657	1519	1051	6735
WP_026644188_1	hypothetical protein	617	491	641	351	331	315	224	528	510	275	344	389	501	815	588	294	508	578	419	417	682	202	305	200	569	209	634
WP_152595140_1	hypothetical protein	632	416	513	137	173	139	345	558	537	209	285	322	509	1190	922	374	593	553	672	518	542	312	330	167	480	281	704
WP_026644190_1	energy_dependent translational throttle protein EttA	14189	10222	15286	18805	17737	18031	4640	12601	12098	8942	8536	8984	5675	8128	6162	5620	13534	12987	5496	5963	10719	10641	14398	11122	8911	3935	16069
WP_026644191_1	thioesterase family protein	3775	2756	4048	7935	7953	8422	4683	7559	7824	4490	4567	4800	2031	3211	2558	2198	5397	4570	1984	1166	2441	9535	10497	8130	5267	3899	10612
WP_026644192_1	DUF3180 domain_containing protein	2813	2229	3066	3933	3437	3771	1870	3640	3524	4258	4346	5045	3505	5666	4016	2716	4517	5612	3228	2605	3206	1783	1916	1576	2046	1442	4621
WP_051592139_1	hypothetical protein	2518	1740	2580	4811	4150	4691	1200	3665	3349	6808	6703	7285	3582	5333	4693	3368	6976	7876	4845	3222	3488	1130	1350	1181	1302	1064	4794
WP_022858495_1	ATP_dependent zinc metalloprotease FtsH	15350	10734	15796	43815	37728	41520	3578	32821	32539	35552	34868	37676	19122	26388	21610	20152	46004	50019	25579	25722	31617	12865	16712	17091	5197	3191	44256
WP_022858494_1	hypoxanthine phosphoribosyltransferase	1240	966	1240	7415	7444	8516	1176	5864	5434	7041	7387	8168	4062	7803	5342	6718	10121	12683	14708	10845	16624	4314	4798	4171	1733	1160	7180
WP_026644193_1	tRNA lysidine(34) synthetase TilS	1060	804	1001	1018	817	896	1017	1043	1004	1724	1756	1672	743	1428	1238	1219	1755	1802	709	396	620	586	679	437	892	953	1486
WP_051592140_1	D_alanyl_D_alanine carboxypeptidase/D_alanyl_D_alanine_endopeptidase	5703	4301	6061	7623	7054	7463	7176	7878	8354	7632	7365	8683	4683	7498	5654	4170	8850	8582	2732	2077	5631	4368	5399	4157	8625	5877	11087
WP_051592141_1	hypothetical protein	2301	1588	2346	4827	4145	4265	2979	5525	5171	7452	7709	7860	4685	8073	6870	4270	8097	7122	2963	1679	5672	2116	2718	2025	3576	2811	7502
WP_051592142_1	ABC transporter ATP_binding protein	3562	2677	3848	6565	6304	6531	8546	9643	9810	5843	5775	6189	3671	4827	4497	3232	7718	6255	2391	1262	6752	7473	8966	6122	6485	7360	14480
WP_026644196_1	glycosyltransferase	2407	1848	2471	3850	3985	4074	2570	5937	6180	1895	2037	2069	1541	2513	1637	1218	2105	2185	1015	989	1821	1732	2285	1927	5324	2389	7722
WP_080699298_1	AI_2E family transporter	3845	2811	3626	7572	7502	7571	4014	11798	12183	6138	7028	7614	3581	6806	4988	5195	7115	8488	4190	2339	5688	5507	6937	5951	5815	3549	15952
WP_026644197_1	glycosyltransferase family A protein	2275	1734	2256	3344	3148	3338	3054	3978	4443	2297	2455	2653	2295	5355	3733	2410	3853	4206	3278	2159	5055	4366	4853	3761	4323	2718	6127
WP_051592143_1	MerR family transcriptional regulator	1053	727	962	1049	1009	972	3530	2283	2047	1372	1666	2059	1658	3722	2384	1862	4222	3524	2135	2389	3800	1112	1343	746	5414	2774	2460
gene_BP20092_RS06870	tRNA_Phe	6	4	5	9	7	10	34	1	4	37	71	50	36	93	40	91	282	137	102	49	86	9	9	5	19	36	8
gene_BP20092_RS06875	tRNA_Asp	9	2	7	6	6	10	34	0	4	14	22	16	26	45	35	40	790	369	73	42	252	28	23	3	27	50	31
gene_BP20092_RS06880	tRNA_Asp	59	10	41	132	98	120	49	103	100	251	268	274	140	358	260	356	1786	1489	194	93	889	127	137	22	42	49	458
WP_080699226_1	DUF4190 domain_containing protein	2688	1949	2903	17188	16489	18512	2019	16756	17556	19024	19344	22444	8097	13054	10555	15728	29305	29842	11823	11064	19993	5511	6852	5512	2621	1736	24019
WP_026643603_1	hypothetical protein	13950	9910	15006	53541	51344	58282	70771	25501	25051	33887	32279	39874	7161	11732	9214	32899	40104	57655	14522	10499	35471	83565	87746	60487	70569	53034	31290
WP_026643602_1	GntR family transcriptional regulator	5614	3911	5762	12020	10830	13239	17055	4734	4737	15223	15820	18754	2169	4203	3662	17892	25398	28567	5829	3877	11286	18108	18483	11819	20402	13761	6301
WP_026643601_1	aspartate aminotransferase family protein	3174	2139	3181	1305	1060	1290	3712	878	887	829	708	1002	143	233	166	1128	2152	2213	337	473	966	2234	2220	1256	4996	3335	1254
WP_026643600_1	amino acid permease	1266	929	1254	327	377	396	1244	515	558	52	42	64	32	57	44	59	124	154	51	56	152	633	672	465	2379	1196	758
WP_236822936_1	phosphotransferase	740	562	675	311	292	302	792	587	547	107	100	128	98	125	85	66	195	175	157	134	247	550	705	416	1307	736	779
WP_026643598_1	lactaldehyde reductase	40479	29794	45847	4893	5089	5383	8035	12922	20287	4182	5046	5322	6840	12451	8966	2683	4855	5669	5018	4780	18609	25319	29646	16854	13885	6981	25004
WP_026643597_1	DUF2130 domain_containing protein	4111	2969	4164	677	760	697	1548	2898	3150	785	855	1108	1770	3125	2357	574	898	1013	657	668	1105	1075	1352	804	2539	1457	4171
WP_157928619_1	cutinase family protein	2969	2188	2887	1173	1159	1127	2339	3169	3447	1600	1724	1847	2041	3574	2912	1122	2043	2135	1239	1101	1416	1147	1318	808	3768	2139	4596
WP_026643596_1	hypothetical protein	816	498	696	725	587	580	980	753	805	945	940	1024	672	1164	1074	725	1058	1350	566	359	764	532	630	389	1422	844	1084
WP_236822937_1	ADP_ribosylglycohydrolase family protein	16979	11408	17209	10996	9524	10560	51671	13718	14757	11586	11161	10972	4992	7947	7453	7455	16131	14437	5513	3455	12005	34578	34123	21875	51402	43057	20767
WP_236822938_1	ADP_ribosylglycohydrolase family protein	640	490	584	268	293	277	616	870	928	220	230	238	251	469	347	137	341	288	147	106	243	428	503	292	782	574	1089
WP_026643594_1	ADP_ribosylglycohydrolase family protein	246	170	204	105	158	128	242	286	328	83	76	66	89	105	79	67	182	173	66	63	119	163	199	126	386	198	425
WP_026643593_1	AAA family ATPase	2721	1922	2686	3256	2864	3093	2755	4739	4236	7953	8673	8576	5014	9083	7785	6757	12703	11342	5377	4472	11721	2249	2986	1886	3720	2602	6222
WP_026643592_1	protein kinase	1271	1065	1298	2718	3184	3223	1278	4119	3908	2415	2542	2897	1745	3267	2071	1761	3880	3419	3210	2813	7075	1807	2400	1615	2170	1149	4838
gene_BP20092_RS06955	tRNA_Glu	21	18	28	24	18	23	46	94	72	82	111	96	243	251	393	142	500	214	159	13	297	17	17	18	3	32	135
WP_026643591_1	tRNA (guanosine(46)_N7)_methyltransferase TrmB	1352	864	1328	1612	1563	1649	815	2841	2962	2911	3340	3870	2667	5108	3797	2520	3578	3957	2687	1723	2940	1070	1323	971	1014	735	3871
WP_026643590_1	UDP_glucose 4_epimerase GalE	8640	6612	9421	5387	5288	5486	1944	12368	13286	6949	7805	7535	7318	11452	8468	4094	8461	8370	4074	3441	6538	3710	4327	3251	2852	1652	17665
WP_051591995_1	ABC transporter substrate_binding protein	1063	704	1049	370	372	379	477	667	660	529	591	606	719	1395	1111	378	702	806	477	404	660	437	522	271	791	461	992
WP_033502130_1	phosphotransferase	1761	1244	1661	719	644	635	882	1451	1348	693	806	824	1108	2042	1532	729	1477	1584	915	1121	1680	929	1065	666	1322	913	1794
WP_026643588_1	ECF transporter S component	1446	1008	1446	2416	2104	2103	3300	2845	2697	3484	3466	4352	3662	7677	5590	5921	9297	9981	8210	5614	14370	4022	4293	2597	3280	2482	3621
WP_033502156_1	low molecular weight phosphotyrosine protein phosphatase	1012	627	938	1058	991	988	426	2697	3103	1586	1677	1496	1890	3880	2802	1322	2528	2493	1392	680	1134	533	510	372	544	434	4062
WP_026643586_1	dihydrofolate reductase	1419	1013	1362	2198	1965	1945	650	4804	5249	2373	2584	2633	3667	7328	5409	2257	4798	4159	3239	1968	3028	1336	1573	1034	1082	596	7141
WP_026643585_1	thymidylate synthase	3143	2292	3364	7317	6946	6768	4670	8673	8855	3216	3204	3433	1938	3012	2380	2038	4933	4614	2201	2027	4311	4589	5691	4072	6340	3844	12061
WP_026643584_1	OsmC family protein	7243	4946	6985	4244	4715	4413	16063	6633	6946	10345	13325	16986	18294	34069	26763	15815	17025	23094	31213	22449	40386	5751	6144	3564	23563	11489	9895
WP_026643583_1	universal stress protein	15079	10769	15872	12502	11830	12925	20633	19429	21483	20057	21328	22817	13111	23899	17923	18010	32260	29788	19331	14359	26988	19284	21564	14919	30782	16864	28205
WP_026643582_1	C40 family peptidase	140385	106545	157918	79146	75955	80216	68558	75180	89394	65315	66356	76276	45834	71234	61645	64988	118896	136858	51048	53199	157461	81315	105522	93723	95250	55803	114893
WP_026643581_1	CHAP domain_containing protein	8721	6046	8128	6981	6603	6474	20580	15457	15295	4756	4711	4829	6679	12724	9549	3959	8129	9023	7377	5216	10268	14125	14402	7717	33459	16517	19591
WP_033502131_1	phosphoserine transaminase	1643	1091	1646	3025	2777	2800	2042	4306	4669	2766	3015	2932	2510	4276	3592	2154	4134	3791	2049	1492	3669	3286	3955	2846	2286	1870	6526
WP_026643579_1	mannose_6_phosphate isomerase, class I	1749	1213	1707	3192	2748	2871	3780	3380	3369	3346	3822	4252	1627	2761	2176	3187	4646	5420	3240	2520	3943	2557	2961	1821	5286	3041	4544
WP_026643578_1	DUF2530 domain_containing protein	500	388	522	1078	1205	1106	244	1421	1432	569	569	771	287	556	330	393	996	869	289	457	561	481	593	418	566	238	1939
WP_026643577_1	ATP_binding protein	4091	2651	3997	5561	4513	5040	4971	6792	6847	8146	8413	9971	3478	6025	4946	5716	10959	10619	3893	3199	6474	5710	6647	4767	6608	4086	9372
WP_026643576_1	phosphate signaling complex protein PhoU	5573	4162	6228	7621	7642	8251	9008	8033	8895	5275	5343	6094	2772	4095	2896	3242	7486	7047	4394	4281	14607	14736	18599	13040	14850	7534	11519
WP_026643575_1	zinc_binding dehydrogenase	34401	24422	37026	16896	14444	16057	2030	16303	17676	20887	22162	26607	6174	11159	8885	17009	26601	33293	5908	4887	11447	11997	15446	13358	2540	1755	23797
WP_080699218_1	oleate hydratase	90711	67738	99125	44316	43088	46899	8561	54873	61563	41020	44773	53207	10612	17705	13814	27416	44745	55138	8668	10231	20825	45006	55789	46997	15119	7075	80786
WP_026643574_1	phosphoglyceromutase	23093	15792	24558	51521	48289	51433	7857	53509	58077	35230	32110	35399	15230	20303	17111	21935	56269	49651	12840	13031	32000	38276	44758	35628	11409	6786	80166
WP_026643573_1	1,4_dihydroxy_2_naphthoate octaprenyltransferase	2134	1351	2047	3252	2622	2997	1736	4300	4574	5597	5782	6335	2545	4441	4068	3648	5475	6385	2512	1499	3943	2835	3307	2478	1732	1437	6705
WP_026643572_1	SDR family oxidoreductase	238	186	238	129	148	133	194	187	188	55	70	69	34	58	42	48	71	62	32	21	34	167	168	102	261	199	294
WP_080699217_1	ATP_binding cassette domain_containing protein	379	261	376	157	154	161	252	262	315	82	93	88	66	138	109	56	74	97	56	18	66	171	241	155	254	270	406
WP_026643570_1	ABC transporter permease	608	380	512	181	209	212	315	429	431	42	42	35	37	76	69	32	61	51	33	16	46	276	304	188	360	318	630
WP_033502132_1	ABC transporter substrate_binding protein	309	185	258	104	110	101	124	171	219	20	28	29	21	43	25	19	46	47	24	14	33	139	174	110	176	142	268
WP_026643568_1	uroporphyrinogen decarboxylase family protein	336	256	326	123	105	122	167	305	368	51	60	71	35	86	60	36	86	90	44	47	55	156	177	124	332	178	465
WP_034879020_1	hypothetical protein	1774	1224	1849	7607	6962	7465	402	3432	3220	6706	6129	6847	1778	2748	2776	5690	10394	10195	3685	2504	5286	3236	4094	3710	356	365	4547
WP_026643567_1	lysine__tRNA ligase	5538	3800	5869	27198	25258	27380	1825	17096	18036	19052	19578	21910	8936	14873	10914	13976	24991	26765	13386	10988	26129	13008	18457	17446	2522	1660	24981
gene_BP20092_RS07100	tRNA_Pro	18	3	10	13	18	18	9	17	14	56	81	48	36	91	40	38	161	97	68	36	55	12	6	3	13	12	17
WP_202961606_1	zinc_dependent alcohol dehydrogenase family protein	24843	17543	26598	17394	14440	17341	58339	16284	17015	32552	33883	43963	8800	14672	13221	29355	43609	49629	9636	9058	18662	75100	74260	46445	79834	49803	23934
WP_026643565_1	aminotransferase class I/II_fold pyridoxal phosphate_dependent enzyme	1191	809	1152	536	510	431	1148	891	930	418	412	510	211	361	384	343	569	648	162	139	354	648	751	464	1502	1015	1310
WP_026643564_1	aminotransferase class V_fold PLP_dependent enzyme	1871	1375	1905	1680	1620	1653	1607	2319	2566	1184	1223	1446	563	918	790	821	1578	1667	439	384	940	1743	1917	1234	2712	1468	3306
WP_051591994_1	iron export ABC transporter permease subunit FetB	2397	1793	2418	4614	4293	4426	1071	5205	5638	1635	1564	1810	313	535	415	957	1833	2082	209	268	640	2814	3967	4258	1586	1002	7412
WP_026643563_1	ATP_binding cassette domain_containing protein	1810	1466	1963	3639	3765	4007	5389	3935	4388	1543	1498	1643	273	387	320	838	1864	1820	197	163	878	5596	6651	5384	7135	4112	5632
WP_026643562_1	DUF4064 domain_containing protein	3249	2385	3005	5104	5726	5567	1131	6079	5524	322	330	365	165	233	145	148	695	282	97	108	198	2328	3509	3028	1896	1104	7180
WP_026643561_1	PspC domain_containing protein	9372	6520	8770	12905	12674	13717	4047	20349	17713	2628	3018	2945	1441	3324	2277	1742	4479	2499	1145	661	1490	7467	10563	8050	5888	3882	24499
WP_080699216_1	ATP_binding protein	2144	1513	2088	2084	1776	1989	1297	4526	4315	1381	1354	1466	849	1556	1351	809	1698	1324	829	559	1340	1332	1585	1161	1469	1246	6253
WP_026643560_1	response regulator transcription factor	5530	3966	5666	1181	1183	1119	1276	4231	5068	1128	1268	1407	1688	3066	2664	790	1298	1278	806	522	1885	1063	1250	813	1548	1132	6631
WP_051591993_1	DUF4037 domain_containing protein	10608	7897	11097	7706	8054	7794	4741	13058	13955	3670	3886	4286	2517	3815	3053	2179	4727	4401	1781	1544	4488	5253	6658	5358	7195	4178	18381
WP_051591992_1	DUF4125 family protein	1195	823	1149	1084	1077	977	420	1562	1698	894	894	996	732	1361	976	547	913	1077	629	387	788	497	650	541	686	421	2292
WP_236822939_1	acyl_CoA thioester hydrolase/BAAT C_terminal domain_containing protein	11229	8404	11825	17374	16617	18385	12297	21171	22821	12852	13135	16569	4581	7359	5274	10349	18081	21515	3317	4200	8252	21698	25251	19833	22965	9645	28931
WP_236822940_1	HAD family phosphatase	3078	2033	2977	3177	2757	2875	1994	4845	4837	4796	5112	5460	2463	4539	3751	3851	7554	7231	2530	2086	3074	2149	2339	1557	2423	1702	6706
gene_BP20092_RS07170	tRNA_Ser	119	94	127	272	217	259	192	567	501	726	709	858	1007	1976	1659	777	1081	1363	869	372	639	190	225	129	183	170	674
WP_026643556_1	serine__tRNA ligase	4322	2851	4179	8077	7025	7716	1461	11207	12168	14135	15616	16727	9092	16842	12864	11079	21524	20248	11650	8965	13255	6182	7624	5997	2256	1362	17180
WP_026643555_1	diacylglycerol kinase family lipid kinase	4159	3066	4215	4410	4065	4220	2576	10058	10563	7512	8589	10534	8348	15358	11129	5425	8961	9363	5218	4141	10203	3253	3922	2718	3769	2009	13588
WP_026643554_1	glucose PTS transporter subunit IIA	57969	41887	61607	79733	73503	78544	67680	48290	50195	45866	43096	46955	7430	12488	9712	30727	59414	56909	9396	6265	20701	93460	110098	75273	96296	56088	67262
WP_022858249_1	phosphoglucomutase (alpha_D_glucose_1,6_bisphosphate_dependent)	22414	17297	24792	69905	66208	70614	23349	43045	44677	30423	27673	31326	11850	14298	11610	15010	38350	34602	9763	12386	26732	55863	73390	60807	36477	18426	59437
WP_026643553_1	ribonuclease H	2321	1687	2462	5670	5627	5774	3279	6625	7309	6292	6274	6966	2962	4746	3572	4033	7763	7700	3860	2525	5775	3779	4461	3646	4284	2646	9850
WP_026643552_1	ribose_5_phosphate isomerase RpiA	14154	10974	16177	18622	18476	18810	14109	28350	31643	21701	21762	23455	17557	29093	21995	13053	29700	26058	11472	13052	30832	26343	31564	23056	28248	11618	41013
WP_004268639_1	AURKAIP1/COX24 domain_containing protein	115	72	101	153	156	142	92	201	185	293	264	313	166	299	255	273	452	433	222	187	272	155	168	114	96	58	227
WP_033502134_1	hypothetical protein	2832	1882	2758	3650	2923	3340	1920	5428	5490	9682	10843	11797	5546	10089	8292	8856	12747	14636	6999	5573	7251	3434	3886	3217	2480	1688	8064
WP_026643550_1	DNA repair protein RadA	8793	6129	8891	3441	2930	3185	3533	5721	6015	5130	5341	5847	3465	5710	4789	2815	4866	5307	3173	2030	4118	1987	2283	1608	4108	3077	8197
WP_026643549_1	riboflavin kinase	8101	5288	8027	6023	5220	5678	2990	6641	6460	8586	8372	8590	3901	6699	5922	5646	9360	10587	3600	2678	4401	2227	2572	1923	4203	2592	9483
WP_026643548_1	tRNA pseudouridine(55) synthase TruB	12532	8706	12988	7059	5725	6242	6950	8971	9098	14076	15605	17313	7523	13504	11762	11295	17194	18340	5487	4061	8270	4593	4935	3518	7597	5756	12859
WP_026643547_1	30S ribosome_binding factor RbfA	8689	6307	8912	4535	4636	4797	5690	7463	8231	4196	4311	4972	2704	3644	3026	2271	5663	4780	1614	1897	4296	5475	5968	3800	9860	4631	11226
WP_026643546_1	translation initiation factor IF_2	125382	88999	132981	93728	87552	90326	91360	81095	87660	64750	65603	68228	35305	58815	51637	38141	72392	70111	30067	25746	48868	90397	104033	74971	120976	75477	120707
WP_022858240_1	transcription termination factor NusA	15387	10560	15553	12959	11890	12182	23869	17580	18065	15829	17106	17993	17823	30288	23868	13528	22077	24352	15353	11952	18512	23030	24023	15241	31214	18456	24497
WP_129865774_1	hypothetical protein	2468	1690	2380	2400	2009	2254	3271	4238	4135	5715	7052	6699	5841	10331	9739	6327	8068	10153	5946	3679	4927	2639	2680	1816	2994	2489	5889
gene_BP20092_RS07250	tRNA_Ser	143	72	112	131	97	125	147	154	103	234	283	213	244	493	548	374	581	427	433	46	212	118	98	83	105	104	149
WP_026643545_1	tRNA pseudouridine synthase A	2454	1757	2368	3031	2491	2732	1915	3829	3700	3183	3333	3455	1827	2949	2302	2274	4218	4061	2106	1649	2174	1805	1998	1316	2580	1670	4901
WP_026643544_1	50S ribosomal protein L17	17612	11431	17356	12593	12403	11918	3335	8305	7605	8794	8649	7673	5333	10081	7701	6863	10217	11321	11664	3665	10903	6748	7600	5716	3277	2945	11343
WP_022858236_1	DNA_directed RNA polymerase subunit alpha	41999	30747	44132	35097	35188	34349	8860	29674	28404	14712	15332	14593	14351	25629	19062	9362	17582	17232	12715	10613	14422	17692	21383	15910	14465	7601	37522
WP_004268616_1	30S ribosomal protein S11	33857	26151	37414	30189	33301	31180	6907	28764	29377	6986	7231	7033	9021	11215	7118	3290	8378	9510	6086	5704	12144	16015	20817	15541	12694	5814	36082
WP_022858234_1	30S ribosomal protein S13	38452	29034	41295	25298	28645	25687	11650	36879	37479	7720	8827	10558	24979	39794	27354	8242	10113	17209	15272	12416	24727	20593	24337	17070	19596	9405	45768
WP_003814578_1	50S ribosomal protein L36	12665	9908	13099	8131	9068	8216	9347	16032	16068	5346	6525	7303	15756	29763	20653	6169	6967	12447	9650	8708	13753	7706	9179	5626	17296	5881	20480
WP_004268611_1	translation initiation factor IF_1	22990	15944	23227	14392	14187	13984	20056	31631	29832	14261	15611	18508	37007	59316	47285	17819	20160	30191	20702	15961	24669	17772	19580	12725	21865	13802	37350
WP_026643543_1	adenylate kinase	5740	4127	6145	1924	1817	1787	289	2479	2348	2617	2582	2287	1874	2917	2474	1601	3135	3176	1390	1285	1587	658	811	604	433	243	3308
WP_022858232_1	preprotein translocase subunit SecY	22915	17056	23688	14940	13857	14135	3452	21577	20883	8705	8690	10891	13208	23700	14862	7286	12911	14315	9067	8868	13567	8661	10878	6955	6075	2832	26196
WP_026643542_1	50S ribosomal protein L15	6243	4637	6559	12339	12016	11403	3013	5425	5070	18313	21797	18901	7440	12337	10674	13036	28502	20805	22474	7079	9228	7142	8124	5698	3365	2571	7354
WP_022858230_1	50S ribosomal protein L30	3081	2644	3467	7518	7462	7819	1460	3535	3282	6094	5849	6763	2459	2851	2311	2391	6304	4611	2442	4232	2603	3618	4350	3257	2977	1171	4244
WP_026643541_1	30S ribosomal protein S5	22021	15989	23533	49190	46749	49043	10089	23189	20869	42342	40769	40054	14625	19773	21010	17062	43692	30631	20789	13761	16104	33007	37392	25497	12614	9558	30760
WP_022858228_1	50S ribosomal protein L18	8026	5966	8639	18711	18071	19088	4125	9003	8424	11724	11127	11249	4587	6287	5567	4748	10597	8884	5886	4101	5645	13122	15286	10056	4104	3501	12015
WP_022858227_1	50S ribosomal protein L6	12528	9592	13673	30081	29562	29544	7011	14790	13268	14079	12973	12983	5349	8472	6798	4693	13827	9327	7414	5627	7354	21633	25661	16708	11109	6178	18647
WP_022858226_1	30S ribosomal protein S8	11317	8647	12257	26908	28252	26693	6740	12848	11771	9701	8775	8895	4652	6803	5452	3854	8807	7650	4806	3360	6756	21636	24115	15584	10686	5724	16748
WP_004268593_1	type Z 30S ribosomal protein S14	5390	3832	5588	13435	14056	12739	3822	6624	5862	5171	4360	4264	1873	2612	2373	2722	5108	4742	2650	803	3032	13008	13995	8922	2081	3237	8814
WP_022858225_1	50S ribosomal protein L5	19177	14833	21429	63068	65683	66283	17394	32746	30796	32223	30210	33782	10472	13001	10896	14379	32804	28997	10140	13196	18286	48114	57587	39751	27366	14176	40906
WP_022858224_1	50S ribosomal protein L24	4428	3187	4475	12298	11637	11498	3980	6363	6002	8244	8500	8335	2860	4207	3587	5293	11475	8996	4667	4127	4464	11962	13078	8436	5213	3445	8542
WP_022858223_1	50S ribosomal protein L14	4796	3184	4705	12003	11258	11144	4902	6688	6152	7980	8429	8209	3776	7096	6194	6411	10150	9889	5793	3437	5787	14152	15095	9652	5085	4062	9291
WP_022858222_1	30S ribosomal protein S17	5177	3641	5387	13548	13952	12517	7356	8198	7407	13811	13299	13829	5236	10150	9184	14778	21048	20044	9027	3306	11252	15239	15481	9927	5203	5769	10765
WP_022858221_1	50S ribosomal protein L29	5603	4136	6059	16056	17713	16434	4232	8616	7948	4568	4034	4211	2208	2996	2478	2416	4911	4030	2424	1984	3780	11536	13330	8460	4931	3733	10863
WP_022858220_1	50S ribosomal protein L16	13572	11224	15743	37494	42510	40222	10306	21783	20720	9286	8193	8840	3582	4442	3188	3310	10810	7375	2497	4858	6978	26704	31470	19840	22835	9329	27312
WP_022858219_1	30S ribosomal protein S3	23639	18396	26125	60148	63471	60233	21897	33818	32916	17838	17286	17057	7004	10297	8159	7987	19216	14594	7369	6546	11742	55038	62408	36844	31829	19787	44748
WP_022858218_1	50S ribosomal protein L22	6607	5165	6907	16505	17362	16012	7686	9358	8914	3545	3112	3375	1890	2703	1942	1770	3324	3048	1553	1463	2892	18002	20090	11644	7783	6350	12649
WP_022858217_1	30S ribosomal protein S19	8127	6283	8889	21772	25147	22579	11151	13477	13287	2727	2274	2519	1627	1810	1230	763	2233	2280	763	1154	2803	22913	26934	16042	20052	9523	17149
WP_022858216_1	50S ribosomal protein L2	31355	24559	34684	78109	83848	79024	56078	50607	51779	17629	16157	16052	9755	12826	10571	7117	17933	15879	7487	6308	15455	106621	121660	69936	79833	49140	70386
WP_022858215_1	50S ribosomal protein L23	6634	4942	6941	18662	19732	18530	14682	12958	12577	3142	2658	2838	2145	3005	2139	1328	2739	3299	1584	1636	3955	28459	32134	18197	23725	12302	16431
WP_026643540_1	50S ribosomal protein L4	18629	14031	19968	50312	51458	48330	46347	38697	39888	7796	6870	7179	5378	6204	4563	3192	8764	9460	3191	3848	10056	81938	95001	52668	77027	40625	52094
WP_022858213_1	50S ribosomal protein L3	20492	14909	21310	58939	58857	55572	72253	45416	45830	13003	11704	12484	8736	11078	8346	8405	22655	21210	9879	9138	21709	115244	129770	71587	94397	62106	60587
WP_004268570_1	30S ribosomal protein S10	17896	13386	18355	51444	54079	53093	112779	61772	56677	22315	24026	33173	44328	79149	52926	38419	46154	57900	40201	43134	71236	135223	150312	88178	152256	73100	69118
WP_129860746_1	hypothetical protein	407	309	401	157	153	146	320	445	538	174	190	238	235	435	363	158	273	230	155	78	235	227	275	135	413	281	709
WP_236822941_1	YwiC_like family protein	4057	2886	4045	2111	2121	2040	4225	5986	6878	2199	2309	2701	5053	9975	6737	1596	2688	2919	3653	2272	7538	2989	3388	2176	4997	3442	9022
WP_026643538_1	bifunctional acetaldehyde_CoA/alcohol dehydrogenase	11065	8417	11843	5436	5292	5581	22131	12432	13844	1830	1912	2065	3045	5673	3918	1810	2868	4183	1911	1361	5266	21347	26214	20478	37224	19242	16897
WP_160268216_1	ROK family transcriptional regulator	2000	1500	1976	651	643	665	3340	2169	2532	547	619	673	567	967	828	400	673	676	432	209	688	1619	1958	1222	3288	2808	3418
WP_026643536_1	glycogen debranching protein GlgX	6111	4512	6150	3181	3206	3090	3109	9582	10793	3171	3361	3651	3765	6980	4888	2181	3817	3587	3679	2944	7282	3760	4829	3512	4201	2728	14202
WP_026643535_1	30S ribosomal protein S9	5598	3705	5357	17984	15334	15593	12554	11523	10991	7811	7530	6452	3632	5207	3931	3544	10198	9555	7041	3686	8322	26812	27000	15794	15413	11760	15783
WP_022858206_1	50S ribosomal protein L13	5442	3831	5114	18780	18881	17955	15430	14391	13792	6217	5222	5601	3722	3924	2697	2767	7195	7779	2901	3113	7136	27125	29414	17221	17766	11902	18161
WP_033502137_1	DUF262 domain_containing protein	4022	2701	3739	2437	2246	2302	1280	5181	5096	2319	2520	2914	4608	9123	5934	1908	3088	3640	2844	2242	4822	1472	1857	1337	1981	1081	6854
WP_026643534_1	hypothetical protein	547	369	547	204	206	216	340	661	628	124	104	144	202	454	328	79	156	235	195	211	178	225	245	139	545	373	797
WP_026643533_1	4_alpha_glucanotransferase	18993	14139	20193	31834	30425	31582	11470	44020	50289	26149	26416	28069	17719	29666	23272	16264	34815	30020	19077	17132	36134	26736	35020	27879	18961	10222	68026
WP_236822942_1	AbrB family transcriptional regulator	1817	1179	1660	1524	1130	1296	1321	2778	2769	5750	6949	7273	4064	8128	7789	5434	7116	7583	4280	2041	2919	1076	1199	740	1353	1146	3996
WP_026643532_1	YigZ family protein	981	749	1052	2135	1917	2186	1337	2418	2366	4354	4629	5391	2495	4031	3192	2609	4416	5098	1963	1787	3883	1223	1509	1294	2107	1068	3231
WP_026643531_1	D_2_hydroxyacid dehydrogenase family protein	2804	1953	2710	4887	4142	4709	5492	5862	6460	9469	10091	11906	5934	10525	8273	6568	10183	11241	4864	3209	9452	4789	5580	4183	6111	4362	8612
gene_BP20092_RS07470	tRNA_Ser	104	73	103	118	122	90	312	160	112	269	263	266	422	665	874	426	545	571	516	78	293	232	263	165	481	219	189
WP_026643530_1	DNA polymerase IV	3609	2408	3576	2280	2210	2192	3773	6402	6317	2410	2690	2768	1938	3403	2700	1524	2889	2501	1691	1086	2278	3022	3868	2449	4446	3608	8808
WP_026643529_1	succinyldiaminopimelate transaminase	7106	5023	7501	3238	3008	2990	3292	8644	9635	2915	3247	3158	3299	4936	3851	1575	2987	2654	1401	1228	2425	2818	3292	2146	4712	3121	12602
WP_022858915_1	ferredoxin family protein	3267	2128	3308	1208	1311	1154	2606	3799	5133	1846	2199	1888	2232	5563	3916	1563	3331	2364	3536	968	4489	3027	2805	1639	3140	2313	6670
WP_026643528_1	amino acid permease	2761	1906	2717	2263	2061	2144	1826	4409	4289	2645	2849	3006	1010	1817	1349	2340	3796	3918	1405	894	1729	2261	2506	1654	2709	1669	5821
WP_026643527_1	FAD_binding protein	11765	8287	11774	16062	15715	17071	5399	23278	23747	11770	11624	12690	4920	8289	6314	8428	16184	16002	6303	4885	11829	12821	16028	12398	8012	4614	32177
WP_022858912_1	50S ribosomal protein L33	1761	1093	1634	1713	1530	1465	4025	3377	2930	1441	1605	1610	1594	3923	2825	3813	4686	4768	5343	2251	4845	5598	5551	3051	3914	3477	3829
gene_BP20092_RS07505	tRNA_Met	149	137	159	486	525	573	1675	626	505	669	685	895	790	1976	1201	1338	2114	1872	1530	1210	1975	800	734	373	2108	1334	639
gene_BP20092_RS07510	tRNA_Thr	80	49	65	187	170	224	1016	372	305	301	295	359	291	570	495	467	656	612	669	808	544	570	488	254	1094	744	402
gene_BP20092_RS07515	tRNA_Tyr	84	76	102	155	146	161	1079	210	202	597	682	596	258	604	526	762	1375	880	814	141	442	291	239	111	524	708	289
WP_022858911_1	co_chaperone GroES	31852	22939	32971	10303	10096	10149	24345	20350	24429	24090	29387	30111	16774	32707	24455	23797	35444	37633	18828	9705	30258	11832	12046	7639	24234	17831	33335
WP_026643526_1	hypothetical protein	13077	9271	13299	20087	17318	19287	8680	26495	26422	66044	74115	83957	38498	72260	58940	63609	107380	99994	39611	33696	51338	14463	16935	13325	12471	6383	36344
WP_026643525_1	GNAT family protein	1763	1158	1690	2165	1851	2157	1850	3761	3866	3468	3542	4127	1555	2877	2387	2743	4959	5129	1189	1122	2166	3282	3398	2294	2390	1631	5244
WP_236822943_1	5_formyltetrahydrofolate cyclo_ligase	2966	2051	3114	844	742	691	1948	2799	3182	1781	2314	2476	1783	2989	2806	1548	2399	2354	1220	760	1240	1066	1053	664	1742	1588	4537
WP_026643522_1	zinc ribbon domain_containing protein	3483	2539	3660	2062	2031	2184	1631	5726	6642	3766	4133	5763	5986	10065	7167	3396	4403	6187	1967	1973	4358	2192	2508	1783	2226	1257	7957
WP_051894180_1	SAF domain_containing protein	4025	2825	4273	1576	1385	1615	931	1982	2091	3373	3561	3810	2431	4282	3977	2561	4054	4100	1904	1160	2080	718	722	549	1127	829	2900
WP_026643520_1	hypothetical protein	2816	2021	3043	2052	2039	2149	264	2157	2434	2491	2661	2996	1905	3361	2676	1591	2347	2675	1165	804	2056	575	747	727	320	241	3124
WP_026643519_1	helicase	39850	29525	42453	43007	44327	43843	4456	43053	49875	15618	15335	16731	11759	19528	14557	9325	17984	17188	7876	6437	15098	12184	17420	17276	6552	4372	66059
WP_026643518_1	FHA domain_containing protein	18711	13335	19065	13754	14514	14812	7411	21989	24987	6833	6866	7586	5114	8896	6293	4546	11200	9112	5402	4293	9187	9610	11777	9399	13391	6558	31570
WP_022858902_1	50S ribosomal protein L7/L12	4863	3373	4918	11533	11209	10982	2099	6145	5551	10383	10487	8620	2614	4852	3625	7842	18480	15817	7415	3325	4031	4596	4509	2958	2818	1825	8011
WP_026643517_1	50S ribosomal protein L10	13298	10594	15343	46116	46405	47702	7842	34117	30807	31376	30499	31103	11798	19203	13698	20252	47800	46911	12772	18561	12274	14761	17461	11652	12625	6240	39788
WP_026643516_1	zinc ABC transporter substrate_binding protein	10464	7412	10914	7419	7238	7631	4656	8949	10595	4872	4565	5598	4943	9841	6987	3296	7400	6809	3318	3021	6050	9452	10786	7613	8140	4209	13668
WP_026643515_1	NCS2 family permease	1555	1162	1514	8050	7872	7810	3018	6054	5817	3668	3538	3644	1722	2797	1983	2203	3949	4310	3389	1892	5048	10158	12477	7963	4966	2455	7853
WP_026643513_1	phosphate ABC transporter ATP_binding protein PstB	1264	905	1211	5349	5874	5638	460	3932	3727	2144	2238	2233	1072	1734	1043	1074	1753	2402	1310	851	2911	1891	2691	2592	628	439	4964
WP_033502138_1	phosphate ABC transporter permease PstA	1331	1027	1379	5593	5690	5713	485	4348	4213	1267	1229	1176	791	1171	719	647	1264	1520	934	590	2082	2111	3366	3023	782	527	5580
WP_026643511_1	phosphate ABC transporter permease subunit PstC	1691	1228	1696	4727	4225	4377	610	4251	4201	1496	1471	1427	727	1012	752	988	1597	2074	941	634	1915	2635	3793	3486	812	666	5862
WP_026643510_1	phosphate ABC transporter substrate_binding protein PstS	6291	4801	6617	9258	9118	8886	8264	15445	15809	8733	9216	10255	7735	14366	11559	8037	15077	15044	7777	6369	11649	12390	15565	11747	11597	6670	20329
WP_026643509_1	response regulator transcription factor	1056	741	915	616	594	630	301	1246	1247	1163	1316	1273	1137	2245	1571	679	966	1160	453	315	546	315	331	226	436	356	1637
WP_051591987_1	ATP_binding protein	3252	2183	3260	2117	1871	1952	836	3569	3613	4833	5482	5358	3667	6844	5376	2883	5151	4429	1942	1214	2163	778	869	591	897	797	5013
WP_026643507_1	5'_methylthioadenosine/S_adenosylhomocysteine nucleosidase	3639	2679	3859	2620	2464	2601	618	4591	5051	2457	2672	2691	2089	3349	2422	1131	2362	2204	827	725	1639	713	928	750	1185	561	6277
WP_026643506_1	3_deoxy_7_phosphoheptulonate synthase	12006	8637	12457	6121	6046	6335	4381	14561	16042	13601	14835	15523	8927	16983	13084	8346	15055	13200	5833	3976	10408	3534	4159	2872	5748	3500	21629
WP_033502224_1	acyltransferase family protein	5094	3546	5140	6708	6573	6458	1819	6344	6386	5283	4929	5236	2854	4349	3443	2356	4493	4719	1294	848	2158	1669	2050	1458	2415	1655	8667
WP_026643504_1	3_deoxy_7_phosphoheptulonate synthase	18139	13582	19131	14420	14909	13539	9725	19955	22407	5873	5848	6223	4408	6293	4813	2970	7622	6681	2155	2123	5693	7884	9271	6314	15680	8241	28169
WP_026643503_1	C1 family peptidase	12740	9045	13220	21619	20966	21953	14596	17400	18359	13120	13257	14498	5038	8642	6561	8289	15698	15285	4741	3790	10047	23949	26755	18201	18551	11968	24892
WP_051591986_1	cell division protein	31333	23404	33974	33519	34342	35670	9137	40509	45588	34886	37453	45409	18043	28238	22636	22906	46335	42814	12449	11888	23050	28361	35808	28219	14054	7540	61578
WP_026643501_1	pyroglutamyl_peptidase I	6512	4848	6926	9019	9224	9128	938	10561	12963	2817	2784	3033	1563	1964	1541	1437	3018	3374	762	669	2126	3638	5334	5555	1289	833	16535
WP_051591985_1	IspD/TarI family cytidylyltransferase	6767	5115	7490	9771	9985	10451	1274	12649	15095	3707	3424	3940	1857	2676	2206	1881	4294	4045	1028	856	2661	4657	6802	6880	2068	1212	19782
WP_080699222_1	polyphenol oxidase family protein	9338	6763	9595	20844	21799	22487	4773	27434	32035	11075	10380	12170	5228	8433	6283	6770	13024	12625	4129	3432	8478	12934	16617	14931	7172	4005	41038
WP_026643499_1	U32 family peptidase	6318	4575	6452	20001	18119	18983	2747	17063	16512	17935	18406	20020	8588	13446	11614	13351	21096	26521	8921	5998	13252	9113	11425	9773	2661	2360	23400
WP_026643497_1	aldo/keto reductase	6720	4701	6761	16096	15846	16624	1547	18534	19741	9560	9057	10147	6969	9257	6883	4531	11354	10387	3921	4096	7037	5926	7619	6463	2483	1307	26836
WP_230473169_1	glutaredoxin domain_containing protein	870	552	788	13083	12076	11668	285	6236	6092	8027	8464	8876	10232	19552	15895	9385	12326	14035	13600	7929	18721	4761	7193	6231	369	273	9548
WP_026643495_1	class Ib ribonucleoside_diphosphate reductase assembly flavoprotein NrdI	1233	817	1115	26263	24530	23210	422	11194	11571	12187	12386	14742	11892	21191	14546	9051	14163	15708	10743	7506	19817	5986	10187	9320	500	406	15421
WP_051592023_1	class 1b ribonucleoside_diphosphate reductase subunit alpha	5220	3539	4829	123124	128434	119165	2977	47363	47778	42895	42285	42919	26905	43059	30063	23836	43302	42208	22465	15972	41247	30766	50781	51607	4091	2731	66593
WP_026643701_1	class 1b ribonucleoside_diphosphate reductase subunit beta	1023	710	944	42041	43715	43373	376	12640	11796	25242	25337	23185	7717	14774	9236	16252	35272	24280	12592	8601	15551	9382	15971	15934	650	444	16769
WP_051592024_1	DUF2207 domain_containing protein	2156	1624	2277	10412	10802	10138	1079	4185	4024	6141	6171	6625	3303	5412	3778	3618	7457	7594	3268	2367	5829	1846	2611	2119	1406	1004	5917
WP_026643703_1	DUF2207 domain_containing protein	6481	4791	7114	15897	14535	14902	3206	13024	13660	21225	21859	23093	8020	12401	10397	13874	29348	25393	9269	8781	25706	9053	12802	9697	4335	2640	18687
WP_033502223_1	LemA family protein	2050	1627	2344	7265	6989	7625	4435	6481	6599	9088	10323	12943	6064	9570	7403	9115	14289	14328	8609	9522	25149	8747	11199	7541	7519	3420	8876
WP_026643705_1	polyribonucleotide nucleotidyltransferase	178458	133363	195075	104008	99457	101000	29927	114777	120019	48308	46609	51495	29139	41003	34366	26597	63495	57098	17942	17334	37477	102877	127625	97647	46578	24288	160341
WP_022858378_1	30S ribosomal protein S15	678	411	557	1919	1527	1585	4658	2334	2152	4714	6278	5818	3870	9150	7093	7622	8385	10980	11872	3818	8312	5376	4658	2421	6407	3583	3015
WP_026643706_1	lactate dehydrogenase	4830	3639	5448	3100	3525	3646	1045	7302	7998	6103	6561	7886	2903	4125	3458	2526	5216	4674	980	893	1468	2627	3141	2284	1451	923	10700
WP_236822944_1	teichoic acid transporter	5336	3856	5465	3886	3726	3777	1621	6527	7380	3664	4064	4602	2215	3485	2931	2150	5026	4346	1363	939	2409	3125	3407	2509	1910	1436	9848
gene_BP20092_RS07730	tRNA_Gly	65	45	51	24	17	25	16	54	36	36	43	27	45	74	56	45	168	45	37	16	54	16	32	15	30	22	58
WP_033502222_1	holo_ACP synthase	1008	738	1013	665	659	754	2785	1512	1697	559	594	795	602	1006	899	488	743	788	510	285	956	2096	2101	1282	4089	2269	2096
WP_026643709_1	type I polyketide synthase	9377	6692	10117	5062	4272	4414	5371	46380	55729	3540	3803	3718	2821	5110	4312	1797	3374	2814	1637	1062	1711	2998	3309	2209	7073	5080	74485
WP_033502220_1	acyl_CoA carboxylase subunit beta	1149	873	1151	743	779	648	843	15553	19985	285	332	337	305	487	383	127	270	276	129	100	186	502	615	376	1259	730	25631
WP_051592025_1	biotin carboxylase N_terminal domain_containing protein	1140	827	1291	884	796	722	914	19144	24770	485	550	586	646	1023	774	224	409	424	329	188	409	566	742	413	1121	918	31825
nbis_pseudogene_26	uncharacterized gene	513	374	498	275	249	270	416	2667	3138	325	373	358	393	603	562	264	351	360	253	101	201	274	340	174	426	388	4131
WP_051592027_1	biotin__[acetyl_CoA_carboxylase] ligase	1864	1303	1999	2243	2130	2208	3789	5638	6474	3337	3731	3797	1820	3168	2738	2538	4026	3755	2434	1431	3674	3294	3422	2194	4647	3260	8670
WP_162165648_1	DUF6020 family protein	5119	3789	5325	6796	7167	6801	3793	13723	15573	3400	3354	3804	2727	4822	3556	2014	3972	3849	1623	1391	2807	3176	3964	3163	5620	3466	20288
WP_026643712_1	helix_turn_helix domain_containing protein	1867	1273	1843	1600	1587	1520	2616	3716	3937	4262	4631	5095	3134	5668	4557	3458	5031	5473	3014	1885	4042	2209	2391	1578	3146	2187	5412
WP_026643713_1	50S ribosomal protein L1	16571	11724	17509	34822	33504	33338	17903	22386	22098	17296	16157	15098	6122	8262	6834	10305	25731	23824	9213	8772	17235	43739	48365	31141	22750	15102	29639
WP_026643714_1	50S ribosomal protein L11	19646	15404	21543	52984	54631	55479	50731	46978	46072	19640	17911	19558	12483	19617	12978	10980	31148	28854	10771	19088	25037	77670	86885	54101	93733	42776	57180
WP_026643715_1	transcription termination/antitermination protein NusG	22412	14413	20814	11354	10605	10492	5703	20535	20213	11776	12065	12272	9742	17985	14665	10699	23626	20153	12198	8315	12171	8363	9698	6138	8316	5502	28381
WP_022858364_1	preprotein translocase subunit SecE	5333	3764	5073	3533	3607	3764	2810	7381	6688	2404	2623	3171	4776	8915	6185	2712	7443	6026	3108	3629	4583	3567	3986	2378	5865	2493	8278
gene_BP20092_RS07795	tRNA_Trp	1058	647	931	443	405	417	905	765	760	1316	1574	1596	3127	6709	5615	1694	4518	2455	2297	1603	1665	625	603	345	1398	734	1013
WP_099309739_1	pyridoxal phosphate_dependent aminotransferase	14706	10417	15446	15353	14645	15629	8475	21474	25288	16882	17255	18120	9556	14604	12667	10617	20561	20015	8404	6071	15903	12670	15180	11972	13763	7057	33812
WP_033502219_1	glutamate 5_kinase	7613	5136	7932	9073	7402	8421	3749	9308	9611	14454	15193	16891	6441	10985	9734	10526	16925	18096	8604	5529	12245	5769	7013	5782	4572	3057	13827
WP_026643718_1	GTPase ObgE	11736	8084	11781	21162	17724	19399	8726	20923	21609	27971	29805	34536	13649	23367	19659	20828	34910	35769	18197	12900	29146	16762	20315	15843	11483	7154	30138
WP_026643719_1	50S ribosomal protein L27	5523	3508	5162	9429	8401	8236	9283	10181	9633	10353	11054	11596	9774	19005	14320	13947	20526	24207	19039	6417	12624	20045	18552	10910	8513	7257	13078
WP_026643720_1	50S ribosomal protein L21	19400	13073	18547	24828	22235	23720	25479	33421	32241	24135	25439	28341	22369	39752	26037	27196	51830	58705	34966	26471	30048	47904	49389	29648	38121	20034	42251
WP_129903133_1	Cna B_type domain_containing protein	15670	10362	14937	2347	2356	2123	4008	7822	8342	3494	3848	4345	7063	14755	11276	2910	5531	5081	7445	4995	8436	5055	5744	3425	6932	3928	11601
WP_225545170_1	class C sortase	9551	7093	9430	4307	4559	4025	6265	7340	7422	741	730	686	1753	2627	1664	445	1024	1245	2239	1663	6788	9970	12738	7773	10630	5850	9819
WP_099309771_1	isopeptide_forming domain_containing fimbrial protein	20832	15714	21522	15827	15609	15312	17187	24417	23510	6381	5940	7237	12967	20510	13267	5219	9655	11193	13125	13426	44272	38091	48689	30289	26580	14332	29192
WP_099309740_1	hypothetical protein	4125	2893	4208	3055	3090	3048	6587	3683	3482	1130	1068	1281	3374	6314	4527	1080	1680	2082	5322	4012	12719	10206	12995	7825	8709	5393	4448
WP_051592029_1	SpaA isopeptide_forming pilin_related protein	53284	34344	48578	10511	10646	10392	13424	25605	24808	16882	19789	21757	35244	67408	54190	22869	33177	36845	42068	32286	61606	17879	21791	14191	19639	12655	32506
WP_051894167_1	hypothetical protein	228	144	223	53	50	43	193	201	244	46	53	36	86	208	149	36	75	76	123	87	77	114	135	50	275	148	307
WP_129865769_1	hypothetical protein	99	50	71	35	38	49	120	133	111	165	172	218	137	327	257	177	227	249	184	129	185	128	114	53	112	101	166
WP_080699245_1	DUF559 domain_containing protein	473	409	448	365	345	310	515	968	987	157	146	141	157	329	233	75	131	223	117	56	202	339	368	222	660	448	1240
WP_080699246_1	Rne/Rng family ribonuclease	49238	33673	49012	47550	40624	44164	38767	50397	51755	41458	39344	46150	20280	30659	26570	29479	60809	65172	20886	21485	42375	45793	52690	42649	57521	31777	69245
WP_051592045_1	succinyl_diaminopimelate desuccinylase	11724	7901	11612	2155	2096	2153	825	8909	11128	2801	2927	3185	4295	7160	6032	1585	3005	3108	1583	827	2709	1382	1793	1385	1008	801	15464
WP_026643724_1	AEC family transporter	2077	1442	1968	1151	954	1154	1235	1510	1605	2808	3243	3278	1567	2994	2705	2708	3803	3709	1400	833	1757	1268	1312	852	1615	1210	2260
WP_026643725_1	hypothetical protein	3299	2436	3110	949	1192	946	1765	1896	1987	170	183	197	304	352	287	82	226	257	154	96	207	841	1061	627	2091	1693	2758
nbis_pseudogene_18	uncharacterized gene	3031	2181	2894	1008	1176	1028	1484	1778	1895	239	195	194	287	320	252	105	264	307	158	87	254	710	771	502	1807	1466	2643
WP_026643726_1	ribonuclease HII	3609	2524	3641	1252	1323	1220	2117	2012	2263	1062	1089	1112	815	1405	1341	744	1159	1206	717	333	1296	1132	1299	875	2510	1862	2985
WP_051592046_1	signal peptidase I	4485	2981	4587	2178	2134	2224	3396	5099	5838	1292	1472	1574	1929	3392	2702	873	1559	1517	1404	600	3118	2875	3276	2186	3187	2800	7474
WP_022858343_1	50S ribosomal protein L19	4344	2953	4317	15551	13690	14445	17630	11310	11066	10298	10065	8671	3758	4054	3712	6238	18197	13929	7151	4974	6551	21367	21927	12790	15196	15021	15520
WP_026643727_1	glucose_6_phosphate isomerase	58029	44662	63470	66430	67878	67514	16387	80057	86684	27834	25973	25314	17014	22932	16252	13534	35693	28817	10658	11947	24477	52998	67114	53699	28775	13816	114382
WP_026643728_1	mannose_1_phosphate guanylyltransferase	3587	2484	3298	3244	3135	3060	2643	6599	7217	5064	5839	6183	3647	6775	5423	3688	6286	6487	3591	2629	6748	2951	3735	2544	3406	2621	9780
gene_BP20092_RS07910	tRNA_Leu	61	34	54	32	39	33	27	50	52	61	59	89	54	117	122	106	241	175	133	133	137	18	26	11	59	29	79
gene_BP20092_RS07915	tRNA_Thr	37	25	40	19	3	11	14	43	35	35	53	54	44	104	57	45	110	67	50	23	59	8	14	6	21	3	43
WP_026643729_1	permease	2794	2009	2892	2770	2795	2674	1110	5538	5913	3581	3799	3861	2182	3816	2928	2252	4169	3654	1574	1079	1781	1546	1674	1199	1489	1024	8195
WP_033502218_1	aminoacyltransferase	4291	2864	4234	6373	5786	6272	643	7060	6901	10699	11546	11758	3859	6976	6164	6050	9936	9532	2579	2191	3625	2268	2976	2217	859	695	10226
WP_026643731_1	aminoacyltransferase	6603	4750	7153	10678	9741	10247	1164	12398	13042	9772	10003	10857	3920	6310	5139	4701	9372	9175	2439	2249	4702	4790	6393	4965	1875	1122	17809
WP_026643732_1	non_canonical purine NTP pyrophosphatase	4809	3435	5178	5714	5234	5445	933	8483	9073	5123	5567	5844	2476	3662	3087	2760	5590	5029	1281	1100	2275	3256	3976	3106	1236	916	12411
WP_033502234_1	ribonuclease PH	7631	5883	8328	10303	9943	10373	2641	17263	18581	6120	6439	7623	3288	5255	3753	2897	6325	5924	1641	1326	4274	6711	8351	6039	3959	2327	24339
WP_026643734_1	Pr6Pr family membrane protein	1923	1298	1851	6152	5622	6022	2220	7866	8391	7318	8328	9161	3353	5831	4321	6213	10470	9509	4123	2917	6689	6153	7219	5197	2422	1865	10944
WP_051592032_1	nicotinate phosphoribosyltransferase	5017	3688	5341	15919	15078	16512	2050	26533	28487	13030	13219	15011	8261	10891	9492	6642	12461	12335	3846	2751	8785	8410	11299	9634	2036	1652	39564
WP_269146815_1	aldo/keto reductase	5624	4271	5991	12852	12411	12937	1433	17811	19691	7961	7825	9050	3912	5229	3918	4277	8890	8814	1832	1938	5321	4772	6717	6206	2217	1342	25828
WP_026643737_1	DUF3039 domain_containing protein	1443	856	1336	1609	1307	1509	1251	1697	1725	6207	6267	6783	2608	7614	8916	5947	7047	8343	5035	1316	7056	2373	2028	1331	1707	952	2400
WP_022858331_1	pantetheine_phosphate adenylyltransferase	1854	1359	1872	4824	5375	5682	1755	5396	6136	4116	4195	4932	1370	2195	1568	3167	6101	5862	2110	2253	3551	3648	4548	3626	2870	1595	7960
WP_236822987_1	cell division protein	2213	1550	2240	4631	4745	4831	918	6234	7283	4386	4864	5480	1888	2695	2078	4039	7439	6192	2379	1411	2958	2383	3223	3058	1193	756	9338
WP_026643738_1	DUF177 domain_containing protein	4319	2630	4017	2489	2350	2447	858	4975	5766	2981	3107	3313	1856	3007	2601	2460	5496	4190	1388	1179	1968	1650	2094	1575	1317	870	7688
WP_022858328_1	50S ribosomal protein L32	5810	4022	5612	6658	6320	5803	6511	12364	13241	7965	7637	6408	4420	6428	6135	5502	13777	10172	4888	2047	6142	10310	9876	5675	6419	5334	18917
WP_022858327_1	ribonuclease III	4574	3235	4600	7658	7777	7846	1610	13080	14757	5401	5541	6033	3662	5074	3924	2717	5597	5969	2111	1926	4616	3269	4181	3177	2247	1412	19778
WP_051592033_1	acetolactate synthase large subunit	11169	8117	11849	35494	32656	34547	9983	37097	36811	57201	59155	68978	30548	51330	43747	41753	87013	70082	32225	26162	57693	23440	31131	24687	12700	8568	50970
WP_026643739_1	acetolactate synthase small subunit	2937	2194	3162	9905	9395	9716	985	8626	8568	16909	17667	19156	7569	13188	10575	13087	24740	21250	9029	6612	16393	4485	6443	5617	1383	797	11119
WP_026643740_1	type 1 glutamine amidotransferase	2286	1743	2269	2072	2100	2019	978	5242	5872	1668	1760	1839	1811	3104	2160	1009	2556	2174	1272	935	2348	1304	1689	1199	1430	819	7322
WP_026643741_1	ABC_F family ATP_binding cassette domain_containing protein	5116	3403	5009	8904	7549	7980	1753	10786	10484	10812	11289	11202	5533	8583	7860	6531	12457	12411	5676	4248	7140	4076	5139	4133	2316	1818	15329
WP_026643742_1	cysteine__tRNA ligase	6426	4433	6433	15885	13924	15266	3397	15652	16127	16755	17161	17585	6425	10106	8567	10223	18617	19470	8257	5152	11816	8406	10737	10327	4051	2914	23307
WP_236822945_1	hypothetical protein	991	884	1086	1576	1465	1571	432	1998	1954	1276	1270	1441	883	1524	1117	814	1375	1807	889	968	1331	499	585	515	834	369	2482
WP_225531679_1	hypothetical protein	668	516	724	506	541	483	277	785	814	442	372	460	214	323	304	240	594	592	262	471	377	209	259	157	612	274	1122
WP_225531680_1	hypothetical protein	434	315	419	223	189	226	154	384	436	261	250	220	177	284	239	173	293	387	230	142	221	148	154	85	229	159	591
WP_051592034_1	helix_turn_helix domain_containing protein	905	692	982	385	437	391	414	980	1011	170	200	232	195	360	249	131	332	381	187	207	314	366	474	249	754	401	1323
WP_026643744_1	cation transporter	6639	4652	7008	4101	3328	3871	3656	5831	6067	9475	9959	11757	3280	6471	5169	8790	12869	13630	3109	2241	4439	7730	8588	6018	3941	2820	8372
WP_026643745_1	signal recognition particle protein	11311	7663	11418	13696	12343	13356	4954	17041	19893	16464	17331	20099	8699	14068	11423	12004	22946	21904	10455	8404	21786	11461	15253	12251	7080	4206	27495
WP_026643746_1	endonuclease/exonuclease/phosphatase family protein	8126	6018	8345	4205	4014	3845	1630	5521	5802	1674	1686	1694	1665	2431	2000	842	1885	1875	818	574	1755	1518	1845	1338	2191	1535	7768
WP_026643747_1	glycoside hydrolase family 2 TIM barrel_domain containing protein	19000	13145	19047	7096	7074	7089	6074	13417	15574	8070	8322	8897	5866	10095	8120	4206	7803	7925	2781	2000	5904	10192	11919	8290	8568	5547	20568
WP_026643748_1	30S ribosomal protein S16	10452	7590	10593	53445	52603	53158	206917	49973	50266	49006	48067	48446	21561	44695	27979	35615	84051	75037	56591	27172	125257	171538	182920	110371	276648	163646	64740
WP_022858313_1	RNA_binding protein	704	451	657	2523	2092	2208	10719	2268	2081	2485	2828	2539	1413	2791	1831	2448	5604	4291	4261	2145	5815	8964	9021	4900	11376	10131	2965
WP_026643749_1	ribosome maturation factor RimM	2594	1804	2422	5155	4668	4767	23016	6185	5892	5083	5606	4625	2142	3730	3287	4193	10225	6775	3261	2922	6771	16408	15342	8238	38253	20524	8302
WP_026643750_1	tRNA (guanosine(37)_N1)_methyltransferase TrmD	1603	1128	1615	1962	1823	1787	6906	2521	2370	1227	1171	1185	1564	2533	2127	866	1808	1908	968	845	2161	5310	5156	2713	9715	6411	3299
WP_033502217_1	16S rRNA (guanine(966)_N(2))_methyltransferase RsmD	1961	1168	1752	1170	1085	1174	4883	2760	2914	2468	2708	2913	1963	3601	3597	2477	4249	3732	2969	1517	2400	2787	2820	1626	6533	4280	4294
WP_026643751_1	ATP_dependent DNA helicase RecG	6958	4624	6714	6748	6133	6561	16275	16517	17469	12953	13616	14846	11921	18938	15830	8619	14157	15531	6750	3894	10569	9039	9704	6518	16081	13639	22836
WP_022858854_1	50S ribosomal protein L28	5624	3448	5215	5139	3978	4281	7892	8117	6600	10231	13490	13420	14364	30735	24010	28183	36377	34873	24597	16986	14083	10264	9448	5060	7557	5975	9319
WP_033502216_1	PfkB family carbohydrate kinase	18784	13660	20423	9310	8358	9005	7738	20618	23107	11482	11211	12861	10425	16346	13904	6087	11435	12911	9390	7089	14287	6731	7748	5750	9865	6531	30608
WP_051592036_1	hypothetical protein	8655	6223	9223	7356	6455	7043	16194	10945	12058	10800	11406	12819	6121	9747	9013	8634	16329	15619	8641	6912	15948	12450	14938	10058	22538	14190	16214
WP_051592037_1	putative ABC transporter permease	618	421	637	1797	1767	1751	1011	2147	2316	1229	1354	1396	661	1165	759	955	1607	1452	658	227	913	898	1110	822	1129	905	2985
WP_026643754_1	pyridoxal phosphate_dependent aminotransferase	2306	1772	2470	7938	7773	7989	1944	13178	13745	8670	9444	11130	6665	9713	7074	4533	8640	8069	2640	2724	5073	3100	4296	3510	2849	1689	18138
WP_026643755_1	DUF2974 domain_containing protein	8909	6353	9076	16589	14067	16039	20176	15197	14880	24040	23512	27262	5718	10786	8290	18778	37451	30942	6729	5092	11580	20430	21630	15409	27556	15856	19787
WP_051592038_1	TetR/AcrR family transcriptional regulator	10795	7146	10492	35525	33173	38003	29984	26087	27166	25614	23952	28660	4330	7101	5637	17560	39190	34327	4116	4267	12771	49254	56108	40817	49091	25589	34629
WP_198153193_1	IS607 family transposase	2429	1655	2180	6225	5531	6087	6489	5847	5332	6224	6248	7395	2110	4549	3479	6388	9851	10047	2403	2029	4960	6064	7246	5466	9235	5428	7028
WP_026643757_1	RNA_guided endonuclease TnpB family protein	6181	4783	6457	13278	12930	13326	12691	12666	12859	5815	5510	6266	3086	4674	3144	3774	7473	8791	1883	1801	6358	9320	12361	10157	19180	10506	15382
WP_051592040_1	mechanosensitive ion channel family protein	4506	3334	4597	6508	6264	6639	6950	5387	5203	5411	5047	5625	1812	2901	2435	4009	5540	7513	1766	1222	3880	4400	5561	4366	10364	6264	6569
WP_034878959_1	type II CAAX endopeptidase family protein	5115	3582	5111	10981	10451	10435	6622	11183	11234	6612	6666	7135	3417	5138	4034	4090	6959	7924	3317	1906	7370	5709	7665	6333	11230	6192	15312
WP_051592042_1	DUF4190 domain_containing protein	4095	3139	4339	6819	7153	7023	3486	8885	9601	5352	5379	6255	2667	3570	2741	2954	6512	5787	1709	2393	5233	4261	6002	5024	5589	3240	12347
WP_051894168_1	DUF4854 domain_containing protein	14493	10924	15397	20671	21938	21714	14032	28392	30806	13291	13984	15749	8574	12657	9012	6974	18448	14646	5678	6747	17564	19049	26375	19322	23159	12056	39442
WP_026644209_1	D_alanine__D_alanine ligase	21258	14424	20915	7536	6489	6703	6684	13771	14949	13063	14640	16541	9289	18121	13868	13308	21319	20940	8720	6874	10718	8247	9275	6673	9736	6049	20111
WP_026644208_1	NAD(P)_dependent glycerol_3_phosphate dehydrogenase	42006	28465	43027	15585	15579	17386	12065	31178	37053	37762	41708	45967	12646	20807	18377	25090	45459	43132	7933	8534	14266	23025	25319	18971	21994	10231	50288
WP_033502388_1	lysophospholipid acyltransferase family protein	2498	1736	2434	3875	3580	3467	1841	7474	7921	5790	6061	6675	3208	5111	3918	3381	6655	6240	2134	1484	2861	1750	2415	1857	2318	1684	10852
WP_026644207_1	UDP_N_acetylglucosamine 1_carboxyvinyltransferase	10628	6848	10304	10019	9586	9778	4980	16428	16864	7069	6803	7021	3893	6026	4774	3358	7612	6804	3041	2539	4342	4455	5822	3914	7475	4737	22550
nbis_pseudogene_19	uncharacterized gene	6477	4753	6487	7741	7291	7520	6825	9018	9207	8577	8698	8955	4550	7789	5927	4647	9875	8772	3697	2618	7390	5245	6220	4243	8768	5725	12814
WP_026644206_1	Lrp/AsnC ligand binding domain_containing protein	1566	1083	1577	1999	1886	2006	1429	3327	3694	3848	4785	4619	3340	5959	4818	3151	6286	4956	3781	2704	4771	1805	1924	1254	2332	1335	5100
WP_026644205_1	3_isopropylmalate dehydratase small subunit	2913	2161	3156	2315	2306	2228	2030	3153	3421	3772	3886	4068	2187	4130	3305	2788	6029	4782	2090	1521	3383	1607	2136	1424	2983	1945	4574
WP_026644204_1	3_isopropylmalate dehydratase large subunit	7740	5432	7917	7852	7804	8022	7706	12290	13479	10330	10448	11519	4233	6951	6117	6823	15967	12511	4021	3431	9261	7686	10056	6717	12076	7021	18033
WP_026644203_1	IclR family transcriptional regulator	7821	5396	7668	5163	4677	5002	11870	11599	14121	5338	5678	5459	5140	7469	6581	3857	7569	7818	4878	3724	11514	10815	12848	9261	16241	10469	18457
WP_026644202_1	metallophosphoesterase	14938	10167	15126	10865	9394	10487	15759	23016	23327	33794	37970	41305	18664	36029	30057	26222	39478	40127	19864	13845	22944	9351	10800	7698	19725	13523	31337
gene_BP20092_RS08190	tRNA_Gln	32	8	21	59	83	73	234	52	47	269	269	242	184	427	285	495	981	611	592	153	489	62	96	39	173	193	61
gene_BP20092_RS08195	tRNA_Glu	24	18	25	77	44	73	45	93	99	86	118	122	97	196	141	95	139	128	84	23	120	31	35	25	23	34	124
WP_026644201_1	glutamate__tRNA ligase	8722	5750	8258	18318	16674	17537	6518	29635	33608	22970	23130	24320	13294	20934	17447	13788	26662	24955	9469	7053	14619	13513	15815	12532	8367	5566	46915
WP_026644200_1	MFS transporter	2940	2081	2788	3741	3286	3535	7687	3546	3841	2942	3078	3672	2030	2840	2460	1834	3478	4585	1096	695	3270	12694	13197	6933	9188	5942	5150
WP_026644199_1	prealbumin_like fold domain_containing protein	3276	2271	3006	1240	1428	1310	1254	5318	5540	1280	1380	1503	3047	6628	4611	1230	2400	2095	1609	1147	1870	1542	1724	1051	1888	1317	7053
WP_099309742_1	helix_turn_helix domain_containing protein	376	232	315	185	190	184	235	313	307	335	308	331	190	311	318	228	450	464	209	150	179	197	233	149	218	220	434
WP_033502430_1	hypothetical protein	56	29	40	35	34	37	41	37	36	45	25	48	14	14	11	54	80	85	53	37	19	31	59	20	41	28	62
WP_099309743_1	BspA family leucine_rich repeat surface protein	2235	1669	2239	3536	4035	3899	667	4759	4799	1057	1018	1346	1195	2346	1440	799	1429	1417	718	950	1372	1209	1527	1474	1196	700	5944
WP_099309702_1	Cna B_type domain_containing protein	29	19	43	59	96	93	8	99	120	18	18	29	14	18	16	14	18	55	20	15	30	40	51	56	33	14	226

## Sheet: DeSEQ2_Output
HylonVII-12h vs Glucose-12h			HylonVII-24h vs Glucose-24h			HylonVII-24h vs NM-24h			HylonVII-12h vs NM-12h			NM-12h vs Glucose-12h			NM-24h vs Glucose-24h			NM-24h vs NM 12h			HylonVII-24h vs HylonVII 12h
GeneID	Fold	FDR	GeneID	Fold change	FDR	GeneID	Fold change	FDR	GeneID	Fold change	FDR	GeneID	Fold change	FDR	GeneID	Fold change	FDR	GeneID	Fold change	FDR	GeneID	Fold change	FDR
GENE_BP20092_RS06875	5.36133	6.43345e-07	NBIS_PSEUDOGENE_22	5.5868	0.0589923	WP_026643069_1	2.891	0.000173784	GENE_BP20092_RS06875	4.21243	0.00105613	GENE_BP20092_RS04685	3.33365	0.00065259	NBIS_PSEUDOGENE_23	3.77762	0.021979	GENE_BP20092_RS01815	4.58718	0.0346769	WP_026643821_1	2.88032	9.67667e-06
GENE_BP20092_RS04685	4.86452	2.86754e-07	NBIS_PSEUDOGENE_23	4.44234	0.00602086	WP_051591926_1	2.5559	1.5019e-05	GENE_BP20092_RS06880	1.96061	0.0175545	WP_080699321_1_2	3.11622	0.0182253	GENE_BP20092_RS05485	3.55319	0.000125756	NBIS_PSEUDOGENE_23	3.16942	0.0592768	WP_099309740_1	2.68233	1.71594e-08
GENE_BP20092_RS03955	4.30827	1.74193e-06	GENE_BP20092_RS05035	4.40455	1.78598e-09	WP_051592153_1	2.54481	0.0163298	WP_022858912_1	1.48036	0.00239495	GENE_BP20092_RS03955	3.09872	0.000796827	GENE_BP20092_RS05035	3.25691	1.28119e-05	WP_026643488_1	2.81602	1.04981e-47	WP_162288110_1	2.64471	2.37301e-17
GENE_BP20092_RS03950	4.17995	4.59386e-05	GENE_BP20092_RS05045	4.07643	2.18281e-05	WP_026644258_1	2.49484	0.0364503	WP_051591936_1	1.41759	7.93271e-17	GENE_BP20092_RS03950	3.06092	0.00364781	WP_026643939_1	2.99326	3.61698e-26	WP_080699250_1	2.77321	6.49909e-54	WP_225545170_1	2.4845	4.16538e-15
GENE_BP20092_RS06870	4.05693	1.60534e-05	WP_026643297_1	3.63534	6.18642e-13	WP_026644012_1	2.44364	6.22743e-21	WP_026643352_1	1.39931	0.00732108	WP_026644265_1	2.7258	2.1162e-13	GENE_BP20092_RS03755	2.87056	1.49163e-12	WP_236822985_1	2.71828	4.31045e-74	WP_099309720_1	2.45752	1.44063e-12
GENE_BP20092_RS05485	3.90385	4.07376e-05	WP_033502084_1	3.6224	5.81358e-33	WP_026643601_1	2.15632	0.00375827	WP_022858854_1	1.38975	0.00321036	WP_026643393_1	2.64777	9.8886e-06	WP_022857623_1	2.82195	1.13691e-79	WP_026644250_1	2.60453	2.76601e-26	WP_236822923_1	2.22039	0.00653816
GENE_BP20092_RS05045	3.7687	0.00010998	GENE_BP20092_RS05040	3.50311	6.38831e-05	WP_026643821_1	2.13845	0.00148744	GENE_BP20092_RS06190	1.28209	0.0202292	WP_026644103_1	2.55005	1.44599e-36	WP_051591915_1	2.75718	2.77917e-24	WP_026643766_1	2.58912	5.97527e-47	WP_026643391_1	2.05421	5.20119e-28
GENE_BP20092_RS05040	3.75934	2.09578e-05	WP_026643393_1	3.44834	3.76905e-09	WP_162288110_1	2.13416	2.11139e-11	WP_051591964_1	1.24064	0.0803905	GENE_BP20092_RS06870	2.51188	0.0106285	WP_026643033_1	2.71729	1.0066e-38	GENE_BP20092_RS03060	2.56835	1.40402e-06	WP_026643094_1	1.98875	1.20613e-21
WP_026643393_1	3.75638	1.67524e-10	WP_026643939_1	3.36716	5.52532e-33	WP_033502079_1	2.13089	0.00104061	GENE_BP20092_RS07910	1.21206	0.000605066	GENE_BP20092_RS05035	2.49206	0.000765455	WP_026643393_1	2.71053	4.90594e-06	WP_026643765_1	2.43982	1.94326e-23	WP_099309771_1	1.93795	1.45639e-13
GENE_BP20092_RS05035	3.73699	1.75972e-07	GENE_BP20092_RS05485	3.33504	0.00032535	WP_033502430_1_2	2.08595	0.000193438	WP_026643375_1	1.15198	0.00392253	GENE_BP20092_RS05485	2.43683	0.0143979	WP_225542973_1	2.7007	3.94604e-103	WP_157928613_1	2.39147	3.33909e-11	WP_022858608_1	1.89542	0.000217477
NBIS_PSEUDOGENE_23	3.72434	0.0592235	WP_026643946_1	3.25116	8.592e-11	GENE_BP20092_RS06875	2.06563	0.0927797	GENE_BP20092_RS07730	1.12967	0.0423136	GENE_BP20092_RS03755	2.34487	1.08124e-08	WP_033502268_1	2.66131	3.97139e-10	WP_051592015_1	2.36584	1.96385e-52	WP_129867840_1	1.89435	6.06319e-06
GENE_BP20092_RS05480	3.57641	0.000172881	WP_152595142_1	3.15955	3.42144e-24	WP_236822923_1	2.00288	0.015694	WP_026643108_1	1.12563	0.0121491	GENE_BP20092_RS01005	2.33302	4.23331e-12	WP_026644275_1	2.6283	7.5232e-59	WP_099309730_1	2.3656	5.23127e-10	WP_026643982_1	1.8864	0.000173157
GENE_BP20092_RS06955	3.46918	7.96188e-07	WP_026643147_1	3.13409	1.13705e-23	WP_033502084_1	1.99923	3.96073e-10	WP_225531329_1	1.10861	1.62427e-07	GENE_BP20092_RS05040	2.31095	0.0120355	GENE_BP20092_RS05040	2.62572	0.00333379	WP_026644271_1	2.33017	9.78492e-07	WP_026643390_1	1.87125	6.05946e-76
GENE_BP20092_RS03755	3.3062	2.56109e-16	GENE_BP20092_RS06875	3.02778	0.00454607	WP_051894162_1	1.9608	0.00149267	WP_051591971_1	1.10476	0.00805166	WP_026643450_1	2.28524	3.14408e-25	WP_026643450_1	2.61235	6.1052e-33	WP_080699307_1	2.3236	5.13224e-47	WP_033502084_1	1.86864	4.92676e-09
GENE_BP20092_RS05415	3.19004	0.0170573	WP_051591912_1	2.96585	3.28807e-45	WP_026643437_1	1.89821	3.59759e-07	WP_026643588_1	1.07794	0.00632779	WP_026643900_1	2.27907	1.66522e-13	GENE_BP20092_RS07795	2.58566	4.67092e-11	WP_026644253_1	2.27237	9.50748e-21	WP_026643147_1	1.85266	1.54927e-08
GENE_BP20092_RS05410	3.16187	0.00691732	WP_051591915_1	2.95152	8.68521e-28	WP_026643254_1	1.89326	0.0126631	NBIS_PSEUDOGENE_16	1.07346	0.0549634	WP_236822942_1	2.24435	3.15281e-23	GENE_BP20092_RS05200	2.57772	2.25074e-12	WP_051592159_1	2.26214	2.25049e-33	WP_026643692_1	1.83664	7.35183e-14
WP_080699321_1_2	3.13015	0.0163498	GENE_BP20092_RS03755	2.94574	2.97854e-13	WP_022857628_1	1.88396	2.93287e-15	WP_236822978_1	-1.13037	0.00610105	WP_026644243_1	2.21624	1.35286e-40	WP_033502301_1	2.57041	1.44725e-30	WP_026643768_1	2.25965	1.83986e-58	WP_180325806_1	1.83154	1.66421e-18
GENE_BP20092_RS08190	3.09765	4.16013e-05	WP_026643450_1	2.92961	2.43354e-41	WP_022858494_1	1.83396	9.84645e-12				WP_026643916_1	2.20458	6.61926e-28	WP_026643101_1	2.56192	8.63501e-24	GENE_BP20092_RS02895	2.25281	2.34436e-05	WP_026643389_1	1.79611	1.06144e-27
GENE_BP20092_RS06880	3.05007	1.22405e-06	WP_026643020_1	2.9216	6.46408e-31	WP_162165644_1	1.76914	0.0649502				WP_026643865_1	2.19154	3.27709e-25	WP_051125530_1	2.55013	1.06258e-102	WP_026643391_1	2.21193	5.69208e-33	WP_026643165_1	1.77577	1.57743e-06
GENE_BP20092_RS01865	2.97134	0.000131552	WP_026643169_1	2.83538	1.6149e-89	WP_026644175_1	1.75025	9.20903e-38				WP_026643894_1	2.19064	3.84495e-13	WP_051591912_1	2.54531	1.96572e-33	WP_051894177_1	2.16991	1.99414e-10	WP_026643470_1	1.74563	4.28571e-19
WP_026643155_1	2.86993	0.000858038	WP_033502093_1	2.83126	1.33638e-48	WP_026643214_1	1.68777	5.47487e-07				GENE_BP20092_RS01865	2.18916	0.00618841	GENE_BP20092_RS01005	2.53309	8.20954e-17	WP_155266376_1	2.12035	3.87338e-39	NBIS_PSEUDOGENE_21	1.74206	0.000417065
GENE_BP20092_RS01005	2.82706	1.3139e-17	WP_026644069_1	2.82012	2.12085e-13	WP_026643297_1	1.65679	0.00336302				WP_033502268_1	2.15972	5.4908e-07	WP_026643946_1	2.52572	6.50527e-07	WP_051592063_1	2.10954	9.65264e-18	WP_026643768_1	1.73968	5.35889e-34
WP_026643352_1	2.76969	2.4981e-11	GENE_BP20092_RS04685	2.81536	0.00225094	WP_022857631_1	1.62192	3.39868e-16				WP_026643882_1	2.13426	8.65713e-10	WP_026643139_1	2.51815	1.00488e-24	WP_051592152_1	2.09604	1.74853e-11	WP_026644066_1	1.72357	0.000598416
WP_022858854_1	2.76648	9.88284e-14	WP_225542973_1	2.80729	3.54468e-111	WP_026643974_1	1.61634	0.000583023				WP_026643155_1	2.12924	0.0163759	WP_022857488_1	2.47041	4.59782e-64	WP_026643872_1	2.07571	2.05197e-06	WP_026643980_1	1.68855	0.00135756
WP_022857473_1	2.75171	0.00435629	WP_026643389_1	2.74882	4.70604e-64	WP_051592148_1	1.59204	1.07819e-05				GENE_BP20092_RS05045	2.10808	0.0401595	WP_026643137_1	2.44981	5.31276e-08	WP_099309740_1	2.04014	1.61878e-05	WP_026643393_1	1.64033	0.0137147
GENE_BP20092_RS06190	2.74871	2.54919e-11	WP_026643069_1	2.70189	0.000185768	WP_026643576_1	1.58589	1.38822e-05				WP_033502270_1	2.08485	2.57125e-06	WP_026644265_1	2.44098	4.82808e-11	WP_157928612_1	2.03381	1.67157e-20	WP_026643221_1	1.63778	2.25856e-21
WP_026643476_1	2.74332	2.67878e-31	WP_026644012_1	2.68694	2.66933e-26	WP_022857792_1	1.5565	4.677e-07				WP_129865769_1	2.08428	7.08055e-09	WP_026643020_1	2.42969	1.36533e-21	WP_099309720_1	2.01344	5.58429e-09	WP_051592159_1	1.62413	3.37768e-17
WP_026644265_1	2.72339	1.9248e-13	GENE_BP20092_RS07100	2.66749	9.37963e-08	WP_033502397_1	1.55207	0.0437447				GENE_BP20092_RS06955	2.06186	0.00496976	WP_026643389_1	2.42203	6.96759e-50	WP_026643393_1	2.01114	0.00114946	WP_051894162_1	1.61266	0.0110186
GENE_BP20092_RS04435	2.70113	0.000600136	WP_022857623_1	2.65904	1.16296e-70	WP_026643264_1	1.53788	0.0248637				WP_026643611_1	2.05031	1.5518e-31	WP_051591982_1	2.40799	1.80637e-11	WP_034878990_1	1.98972	3.05192e-100	WP_051125530_1	1.61157	7.69389e-41
WP_026644069_1	2.68988	3.3507e-12	GENE_BP20092_RS06870	2.63438	0.00440944	WP_026643748_1	1.50882	0.0513996				WP_099309710_1	2.04022	3.4131e-29	WP_026643140_1	2.39477	6.80565e-19	WP_051592013_1	1.98699	1.69792e-33	WP_026643983_1	1.57405	0.000412326
GENE_BP20092_RS01805	2.68263	0.000501725	WP_022858586_1	2.6288	1.08501e-07	WP_026643602_1	1.48334	0.0364523				GENE_BP20092_RS05480	2.03592	0.0427236	WP_022857497_1	2.38744	2.05328e-22	WP_129896038_1	1.9682	1.80985e-06	WP_026643598_1	1.56647	7.72866e-11
GENE_BP20092_RS05050	2.6586	0.00103283	WP_099309761_1	2.62512	1.04493e-50	WP_026643050_1	1.47238	1.70844e-09				WP_026643946_1	2.03461	8.74135e-05	WP_002586626_1	2.3665	5.32626e-10	WP_080699301_1	1.94961	4.50567e-20	WP_080699307_1	1.56447	1.4551e-21
GENE_BP20092_RS07795	2.55633	9.81654e-11	WP_022857497_1	2.61588	8.31179e-27	WP_022858313_1	1.47054	0.0721777				WP_026643737_1	2.02947	6.37028e-09	WP_026643397_1	2.32996	3.22997e-79	WP_026644264_1	1.93183	6.82558e-16	WP_026643309_1	1.54948	2.23863e-14
GENE_BP20092_RS07915	2.54748	3.9248e-09	GENE_BP20092_RS06880	2.59525	4.06357e-05	WP_026643603_1	1.46909	0.020551				WP_026644069_1	2.01946	2.55976e-07	WP_026643038_1	2.32093	2.11378e-75	GENE_BP20092_RS05480	1.91243	0.0622264	NBIS_PSEUDOGENE_20	1.53859	0.0114828
GENE_BP20092_RS07515	2.54681	0.000929502	WP_022858494_1	2.59472	7.20303e-24	WP_022858560_1	1.44915	0.0015455				GENE_BP20092_RS07915	2.01433	5.94683e-06	GENE_BP20092_RS04685	2.30409	0.0143814	WP_026643924_1	1.90468	1.04581e-53	WP_026643297_1	1.51884	0.00779879
NBIS_PSEUDOGENE_10	2.5164	2.74329e-18	WP_051591962_1	2.57275	4.80284e-72	WP_026643420_1	1.4456	3.31319e-10				GENE_BP20092_RS01805	1.99215	0.0120418	WP_026643022_1	2.30373	1.45736e-50	WP_236822935_1	1.88793	5.5964e-39	WP_026643489_1	1.50426	1.05074e-08
WP_022858597_1	2.50843	3.25572e-06	WP_230473169_1	2.55394	0.000253792	WP_022857442_1	1.43752	0.0884349				WP_022858608_1	1.99102	4.19213e-05	WP_051591916_1	2.3	3.55142e-13	WP_026643489_1	1.88649	5.35546e-14	WP_026643097_1	1.49806	1.54824e-32
GENE_BP20092_RS01595	2.45548	0.000263305	WP_236822916_1	2.5416	8.28905e-29	WP_099309720_1	1.42568	0.000102117				WP_051592053_1	1.97804	3.23772e-26	WP_051591962_1	2.29823	1.25929e-57	WP_026643443_1	1.88272	3.63407e-20	WP_236822931_1	1.49219	0.000117642
WP_022858586_1	2.44819	1.00173e-06	WP_026644175_1	2.52154	9.19886e-80	WP_026643447_1	1.40803	0.000223999				WP_026643873_1	1.97055	4.26472e-13	NBIS_PSEUDOGENE_24	2.29481	7.30197e-28	WP_051125530_1	1.86028	6.11641e-55	WP_129896038_1	1.47794	0.000721018
WP_026643946_1	2.4356	1.86899e-06	NBIS_PSEUDOGENE_24	2.46678	6.16408e-32	WP_051592109_1	1.4031	1.942e-05				NBIS_PSEUDOGENE_10	1.96463	1.88076e-11	WP_026643169_1	2.28295	2.58852e-58	WP_026643876_1	1.85701	7.04077e-07	WP_152595142_1	1.47163	1.07819e-05
GENE_BP20092_RS02065	2.31676	0.00461615	WP_026643033_1	2.46662	4.10772e-32	WP_026643975_1	1.38354	0.00168867				WP_022857473_1	1.95974	0.0509315	WP_230473169_1	2.2711	0.0012941	WP_026644263_1	1.85644	3.01929e-11	WP_026643946_1	1.46688	0.00988579
GENE_BP20092_RS07100	2.3073	2.01289e-06	WP_026643156_1	2.4451	2.25573e-74	WP_026643143_1	1.38161	0.0186089				WP_026643939_1	1.93701	1.53137e-11	GENE_BP20092_RS06955	2.25999	0.00117102	WP_026643066_1	1.85116	6.2707e-09	WP_033502353_1	1.46194	4.77148e-06
WP_026644103_1	2.30064	4.46825e-30	WP_026643151_1	2.44313	7.92744e-165	WP_026644069_1	1.37973	0.00117686				GENE_BP20092_RS07515	1.93087	0.0147367	GENE_BP20092_RS05045	2.25983	0.0234991	WP_051592145_1	1.84594	9.00266e-17	WP_026644260_1	1.44667	0.0319185
WP_022858378_1	2.29725	2.2996e-05	WP_022858608_1	2.42686	3.21253e-07	WP_026643947_1	1.3771	3.43255e-06				WP_026643526_1	1.88623	4.51623e-30	WP_051591932_1	2.20626	7.00023e-48	WP_155266378_1	1.83849	2.50745e-19	WP_022857601_1	1.44432	6.06748e-05
WP_129865769_1	2.27354	1.95724e-10	WP_026643166_1	2.39248	5.37451e-17	WP_026644011_1	1.37358	8.93358e-09				WP_026643932_1	1.87634	1.21741e-71	WP_026643040_1	2.20605	1.97864e-30	WP_026643083_1	1.83082	1.98022e-14	WP_026644271_1	1.43889	0.0051051
WP_026643450_1	2.26957	4.99791e-25	GENE_BP20092_RS07910	2.38048	1.37427e-15	NBIS_PSEUDOGENE_4	1.37038	2.04368e-06				WP_026644089_1	1.87144	1.40212e-26	WP_026643151_1	2.18552	5.74475e-132	WP_026643352_1	1.8218	1.20761e-05	WP_099309730_1	1.43604	0.000439702
WP_162165644_1	2.23252	0.00829621	GENE_BP20092_RS03955	2.3801	0.00952207	WP_026643600_1	1.36473	0.0425541				WP_026643651_1	1.86438	6.65338e-09	WP_026643651_1	2.18344	7.08096e-12	WP_033502085_1	1.81514	8.61055e-05	WP_033502093_1	1.41493	2.15789e-12
WP_026644264_1	2.23242	4.30618e-20	WP_033502172_1	2.37876	1.26286e-13	WP_080699164_1	1.36145	0.000200115				WP_051592119_1	1.86321	1.0745e-37	WP_080699278_1	2.16892	3.81049e-08	WP_022858234_1	1.79983	3.20929e-22	WP_026643765_1	1.41147	5.64222e-08
WP_236822942_1	2.211	1.09448e-22	WP_099309720_1	2.34845	3.83906e-12	WP_022857460_1	1.34752	0.0153804				WP_026643950_1	1.8516	2.97016e-38	GENE_BP20092_RS05510	2.16564	7.65442e-08	WP_003814578_1	1.79846	1.23104e-14	WP_026643981_1	1.40846	0.0220467
WP_026643894_1	2.20981	2.05345e-13	WP_026643470_1	2.29055	3.80663e-33	WP_026643165_1	1.33859	0.000433657				WP_026644230_1	1.84337	1.00635e-08	GENE_BP20092_RS07100	2.16293	1.89993e-05	WP_225531880_1	1.78499	2.05447e-11	WP_080699164_1	1.40242	0.000116624
WP_026643900_1	2.19609	1.13711e-12	WP_022857488_1	2.27021	3.27322e-54	WP_026643592_1	1.32104	3.13593e-16				WP_022858586_1	1.84197	0.000320444	WP_022858608_1	2.15187	7.12906e-06	WP_026643696_1	1.78269	7.44896e-18	WP_236822941_1	1.40198	7.68775e-18
WP_026643737_1	2.13897	7.87805e-10	GENE_BP20092_RS03360	2.2637	0.000739262	WP_026643363_1	1.30205	0.000408137				WP_026643476_1	1.8369	1.39141e-14	WP_099309761_1	2.13947	7.43466e-34	GENE_BP20092_RS07795	1.77868	1.16237e-05	WP_236822914_1	1.39947	7.78116e-12
WP_080699180_1	2.13817	2.16157e-06	WP_051591935_1	2.24787	2.17961e-13	WP_033502223_1	1.30042	3.91809e-08				GENE_BP20092_RS07100	1.82866	0.000245956	WP_026643147_1	2.13151	1.76618e-11	WP_026644199_1	1.76944	8.09313e-15	WP_051592090_1	1.36747	9.82486e-25
GENE_BP20092_RS03360	2.13534	0.00172764	GENE_BP20092_RS01865	2.24368	0.00373588	WP_022858004_1	1.29459	0.0893911				GENE_BP20092_RS01595	1.8048	0.00921625	GENE_BP20092_RS05480	2.10675	0.0291082	WP_033502307_1	1.76462	4.87036e-13	WP_026643478_1	1.36299	3.14914e-05
WP_051591915_1	2.11732	5.96147e-15	WP_026644011_1	2.24125	2.87063e-23	WP_152595142_1	1.28219	0.000164433				WP_051592113_1	1.79306	2.00037e-35	GENE_BP20092_RS07170	2.08741	2.86551e-19	WP_225531761_1	1.75596	8.64579e-10	WP_051894167_1	1.36117	0.000792176
GENE_BP20092_RS07910	2.11479	3.36912e-12	WP_026643038_1	2.23017	1.60154e-69	GENE_BP20092_RS07510	1.25485	0.0916321				WP_026644202_1	1.78321	1.22085e-27	WP_026643324_1	2.05829	8.28925e-21	WP_034878930_1	1.75298	5.48198e-13	WP_026643766_1	1.34912	1.3378e-12
WP_022858612_1	2.09862	2.71389e-05	WP_022857534_1	2.22806	2.45509e-05	WP_236822936_1	1.25247	0.00824876				WP_026643995_1	1.78122	3.03584e-23	WP_026643737_1	2.05639	3.36834e-09	WP_026643486_1	1.73258	8.02136e-08	WP_026643447_1	1.34231	0.000444877
WP_022858608_1	2.08954	1.52299e-05	WP_026643397_1	2.22466	7.38431e-72	WP_022857534_1	1.24845	0.0397552				WP_026643895_1	1.77926	1.7963e-33	WP_022857601_1	2.03264	1.33706e-09	WP_026643927_1	1.72489	6.80803e-06	WP_026643668_1	1.33627	0.0609137
GENE_BP20092_RS07470	2.08757	0.000890885	WP_026643542_1	2.21391	5.81579e-14	WP_026643692_1	1.24631	1.0146e-06				WP_026644025_1	1.77759	0.000166577	WP_051591935_1	2.0211	5.58859e-11	WP_022858608_1	1.71895	0.000546178	WP_026643974_1	1.32036	0.00624093
WP_026643526_1	2.08013	1.82549e-36	WP_051125530_1	2.21346	1.65473e-77	WP_026643436_1	1.24351	1.15376e-08				GENE_BP20092_RS08190	1.76596	0.0261157	WP_026644264_1	2.00012	4.06124e-17	WP_236822920_1	1.71451	0.0112794	WP_236822949_1	1.31733	0.00679025
WP_026644263_1	2.07137	5.82787e-12	WP_051591932_1	2.21227	7.08032e-48	WP_033502093_1	1.23458	1.82589e-09				WP_026643644_1	1.76193	0.00164322	WP_026643166_1	1.99933	3.71619e-12	WP_218971628_1	1.69993	6.98942e-07	NBIS_PSEUDOGENE_4	1.31408	5.17941e-06
WP_155266385_1	2.04412	3.64579e-08	WP_026643447_1	2.20902	2.92171e-10	WP_026643325_1	1.22027	3.87108e-07				WP_236822954_1	1.73663	3.31073e-08	WP_026643017_1	1.98474	3.37663e-11	WP_026644066_1	1.69978	0.000434158	WP_026643134_1	1.31168	0.0160561
WP_026643070_1	2.03799	0.0113769	GENE_BP20092_RS05510	2.1794	8.95482e-08	WP_257468178_1	1.21757	0.070471				GENE_BP20092_RS07795	1.73108	1.81491e-05	WP_026643297_1	1.97855	0.000138672	WP_022858543_1	1.6959	0.00175315	WP_034878990_1	1.30654	2.05802e-43
WP_033502268_1	2.02372	2.86959e-06	WP_026643040_1	2.17198	1.45412e-29	WP_026643667_1	1.20644	0.0563457				WP_026644101_1	1.70556	3.00072e-06	WP_026643156_1	1.9748	9.15133e-49	GENE_BP20092_RS06955	1.69359	0.0214936	WP_051592091_1	1.30144	2.01236e-13
WP_026643916_1	2.01894	1.05812e-23	WP_022858597_1	2.17081	5.32496e-05	WP_026643668_1	1.19963	0.0962852				GENE_BP20092_RS05050	1.70295	0.045681	WP_026643995_1	1.91899	4.84889e-27	WP_051894167_1	1.68619	1.21747e-05	WP_026643584_1	1.29904	0.0293211
WP_026643644_1	2.01762	0.000249711	WP_051592109_1	2.11974	4.03743e-12	WP_026643588_1	1.19015	0.000376784				WP_051592074_1	1.70079	2.26789e-37	WP_080699162_1	1.9092	1.00904e-07	WP_129867840_1	1.68505	4.19145e-05	WP_022858543_1	1.29689	0.0273794
WP_225542973_1	2.00423	6.94207e-58	WP_026643101_1	2.11174	1.38738e-16	WP_022858343_1	1.18749	0.0130395				WP_080699180_1	1.69348	0.000232906	WP_022858586_1	1.90001	0.000162657	WP_152595140_1	1.67395	1.7747e-10	WP_051592116_1	1.28604	0.0440298
WP_033502301_1	1.99925	6.23842e-19	WP_080699162_1	2.09079	4.92475e-09	WP_236822919_1	1.17871	0.0151818				WP_033502255_1	1.68112	7.88826e-21	WP_026643443_1	1.88187	2.65045e-20	WP_080699191_1	1.66673	3.06368e-05	WP_026643927_1	1.28425	0.011674
WP_225531910_1	1.9901	1.019e-21	WP_080699194_1	2.07779	3.56857e-19	WP_026643272_1	1.17871	0.000282588				GENE_BP20092_RS04435	1.67438	0.042983	WP_152595142_1	1.87736	3.27133e-09	WP_026643470_1	1.66311	9.82481e-18	WP_051592015_1	1.26568	3.8972e-15
WP_080699309_1	1.98804	1.37482e-10	WP_051591916_1	2.06248	6.78579e-11	WP_026643285_1	1.17531	2.59679e-14				WP_034878931_1	1.65862	1.60986e-09	WP_155266385_1	1.86675	3.16212e-07	GENE_BP20092_RS05485	1.64535	0.0981401	WP_129903133_1	1.25966	2.24044e-24
WP_026643939_1	1.96732	6.30476e-12	GENE_BP20092_RS06190	2.06131	7.12824e-07	WP_026643210_1	1.17448	3.92407e-10				WP_225531910_1	1.65451	2.84156e-15	WP_022858672_1	1.83756	4.6421e-17	WP_051592069_1	1.62712	1.32342e-13	WP_026643938_1	1.24167	0.000565065
WP_026644243_1	1.96531	2.84308e-32	WP_026643209_1	2.04799	1.06479e-21	WP_026643713_1	1.16936	7.71404e-07				WP_026643912_1	1.65334	0.000152289	GENE_BP20092_RS06190	1.81925	1.4532e-05	GENE_BP20092_RS00135	1.62579	0.000266317	WP_026643488_1	1.2408	1.26303e-09
GENE_BP20092_RS07170	1.93653	1.91108e-16	WP_033502173_1	2.04404	1.66169e-06	WP_022858139_1	1.15358	0.000445988				WP_022858378_1	1.64789	0.00313934	WP_026643476_1	1.80208	3.72932e-14	WP_026643221_1	1.61294	3.31653e-21	WP_080699237_1	1.22804	1.13522e-09
WP_026643584_1	1.93418	0.000270865	WP_026643588_1	2.04208	2.38254e-11	WP_051592094_1	1.14676	3.03479e-17				WP_026643867_1	1.63791	3.31529e-08	WP_026643034_1	1.76	2.53968e-36	WP_026643778_1	1.60843	5.85851e-15	WP_129851275_1	1.22217	1.77471e-05
WP_051592053_1	1.92529	4.99791e-25	WP_026643022_1	2.03848	6.61786e-40	WP_022858591_1	1.14103	0.0591416				WP_022858597_1	1.63173	0.00337861	GENE_BP20092_RS00605	1.75977	0.000531134	WP_004268611_1	1.60249	1.91512e-19	WP_026644250_1	1.22032	3.38219e-06
WP_026644089_1	1.91812	5.59508e-28	WP_026643679_1	2.03803	4.40788e-46	WP_026643434_1	1.13586	3.90825e-13				WP_026644264_1	1.61965	6.00556e-11	GENE_BP20092_RS01745	1.75706	3.14725e-05	WP_236822941_1	1.59797	1.52504e-23	WP_026643388_1	1.20127	3.66472e-05
WP_026643611_1	1.91473	1.03007e-27	WP_162288110_1	2.03344	3.62466e-11	WP_225545170_1	1.13429	0.000893214				WP_022858672_1	1.61347	2.28846e-13	WP_026643996_1	1.74834	1.42742e-42	WP_026643388_1	1.59582	6.05871e-09	WP_080699191_1	1.19957	0.00556289
WP_099309761_1	1.91361	1.98064e-27	GENE_BP20092_RS05410	2.02602	0.0706553	WP_080699240_1	1.13229	0.00984052				WP_033502134_1	1.6107	5.68509e-20	WP_034878990_1	1.73729	2.1015e-78	WP_051592090_1	1.58973	2.68912e-33	WP_024540850_1	1.1928	0.000117981
WP_026643350_1	1.91114	0.00315477	WP_080699278_1	2.02562	2.6956e-07	WP_022858331_1	1.12757	4.00368e-10				WP_080699321_1_3	1.60995	0.000487588	GENE_BP20092_RS05050	1.7327	0.0353374	WP_026643390_1	1.57916	6.43527e-55	WP_026643156_1	1.17381	1.67154e-17
WP_051894162_1	1.88499	0.00117178	WP_026643139_1	2.02392	1.90902e-16	WP_026643987_1	1.1124	4.29035e-12				WP_026644134_1	1.60549	0.00280303	WP_033502353_1	1.72939	1.10555e-08	WP_026643610_1	1.57801	9.50748e-21	WP_236822935_1	1.15033	8.59242e-16
WP_236822920_1	1.84369	0.00461615	WP_236822929_1	2.01546	6.4624e-12	WP_034879020_1	1.10598	0.0413089				GENE_BP20092_RS01745	1.59038	0.000217431	WP_026643083_1	1.7117	6.39743e-13	WP_236822922_1	1.55143	0.000250857	WP_022858494_1	1.15003	3.9648e-05
WP_099309710_1	1.83536	6.55357e-24	WP_026643476_1	2.00398	2.54969e-17	WP_022858912_1	1.10423	0.0120952				WP_022858612_1	1.58885	0.00191908	WP_026643315_1	1.71109	0.000592	WP_155266385_1	1.54533	3.76942e-05	WP_026643490_1	1.14722	0.00687908
GENE_BP20092_RS07250	1.82951	0.000538065	GENE_BP20092_RS05050	1.98924	0.0143047	WP_026643076_1	1.10365	0.0656422				WP_026644224_1	1.58456	4.35794e-13	GENE_BP20092_RS06880	1.70977	0.00872861	WP_022857601_1	1.54128	8.15435e-06	WP_026643298_1	1.1459	0.0224642
WP_225532120_1	1.82644	4.62598e-06	WP_026643315_1	1.98171	5.74182e-05	WP_026643127_1	1.10248	0.000489483				WP_026643371_1	1.58172	3.03392e-20	WP_026643136_1	1.70854	2.88635e-12	WP_157928616_1	1.5309	0.00909475	WP_022858234_1	1.13709	4.61915e-09
WP_026643069_1	1.81785	0.0148442	NBIS_PSEUDOGENE_4	1.97075	3.16751e-13	WP_026643515_1	1.0935	5.02531e-19				WP_026643937_1	1.57048	4.66817e-06	WP_236822942_1	1.69486	7.91846e-14	NBIS_PSEUDOGENE_21	1.52278	0.00150224	WP_026643416_1	1.13498	5.76874e-08
GENE_BP20092_RS01235	1.80764	0.000164841	WP_026643017_1	1.96722	4.21462e-11	WP_026643579_1	1.08263	0.00151878				WP_026644263_1	1.56523	3.76115e-07	WP_026643526_1	1.69481	1.26459e-24	WP_051592155_1	1.52042	9.41819e-11	WP_051592029_1	1.12327	1.88978e-21
WP_026643375_1	1.80421	1.20896e-08	WP_026643398_1	1.95038	4.92189e-51	WP_026643115_1	1.06798	0.00494377				WP_026644013_1	1.55388	7.5259e-24	WP_026644263_1	1.6928	8.61522e-10	WP_236822966_1	1.51923	5.31562e-09	WP_026644012_1	1.10262	6.38983e-05
WP_026643867_1	1.80333	9.40276e-10	WP_026643737_1	1.9482	2.02651e-08	WP_026644041_1	1.06071	0.00045585				WP_051592095_1	1.55377	4.92855e-07	WP_026643470_1	1.68141	2.84704e-18	WP_225545170_1	1.51866	2.36043e-06	WP_026643592_1	1.099	1.36858e-11
WP_080699321_1_3	1.79656	8.09517e-05	GENE_BP20092_RS08190	1.94204	0.0108499	WP_026643079_1	1.05824	1.65399e-17				WP_026643897_1	1.55131	8.26025e-47	WP_026643273_1	1.66256	2.71122e-06	WP_026643490_1	1.51747	0.000111959	WP_099309719_1	1.09534	0.00777631
WP_034878931_1	1.79127	5.702e-11	WP_026643070_1	1.93559	0.0152288	WP_026644214_1	1.05668	0.00608257				WP_026643607_1	1.5498	6.04902e-29	WP_026643103_1	1.6568	9.9131e-05	WP_026643389_1	1.50685	4.30784e-20	WP_051592152_1	1.09189	0.00130688
WP_026643873_1	1.78929	5.11448e-11	WP_026643651_1	1.93253	1.30363e-09	GENE_BP20092_RS07910	1.05363	0.000646785				WP_051591915_1	1.54219	2.19906e-08	WP_026643892_1	1.65614	1.43235e-14	WP_236822933_1	1.50448	1.14667e-18	WP_026644098_1	1.09152	4.77146e-09
WP_022858672_1	1.76154	7.95506e-16	GENE_BP20092_RS05200	1.92274	2.54723e-07	WP_026644216_1	1.0526	9.3068e-07				WP_026643020_1	1.53718	2.78329e-09	GENE_BP20092_RS04240	1.6561	3.53334e-06	WP_026643094_1	1.50397	4.75878e-13	WP_026643534_1	1.09047	0.000214538
WP_026643651_1	1.75895	4.421e-08	WP_236822931_1	1.92268	9.73196e-08	WP_026643472_1	1.05046	1.72684e-07				GENE_BP20092_RS07170	1.52107	1.91647e-10	GENE_BP20092_RS03955	1.64414	0.0823262	WP_129903133_1	1.49991	6.38025e-35	WP_033502172_1	1.08869	0.00235749
WP_026643865_1	1.75215	1.31449e-16	WP_022858672_1	1.92009	1.48727e-18	WP_033502172_1	1.03069	0.00434568				WP_026643816_1	1.50116	2.03244e-09	NBIS_PSEUDOGENE_25	1.64022	2.8965e-15	WP_026643999_1	1.49269	0.00280569	WP_202961610_1	1.08043	0.00775371
WP_026643588_1	1.75145	1.48212e-08	WP_026643584_1	1.91438	0.000268732	WP_026644080_1	1.02937	6.4816e-08				WP_236822957_1	1.49944	0.00191908	WP_051591972_1	1.6362	6.52729e-32	WP_236822914_1	1.49076	3.21047e-14	WP_026643536_1	1.07675	2.73065e-10
WP_236822916_1	1.74962	3.54212e-14	WP_026643098_1	1.89759	1.22172e-08	WP_099309740_1	1.02529	0.0570481				WP_026643584_1	1.49715	0.00592334	WP_033502084_1	1.62317	1.7895e-07	NBIS_PSEUDOGENE_16	1.48394	0.000349666	WP_026643975_1	1.06788	0.0195845
WP_022858892_1	1.74177	3.41128e-06	WP_026643850_1	1.89233	1.58291e-34	NBIS_PSEUDOGENE_2	1.02468	0.00336302				WP_026643684_1	1.4935	0.000193624	WP_026643021_1	1.62162	2.12827e-06	WP_026643058_1	1.47969	1.10856e-06	GENE_BP20092_RS02895	1.0546	0.0910511
WP_026644184_1	1.73563	3.1905e-21	WP_022857628_1	1.89104	3.18481e-16	WP_225531329_1	1.02422	2.69686e-08				WP_026643166_1	1.48667	3.64746e-07	WP_022857724_1	1.61648	1.7619e-07	WP_002586626_1	1.47168	0.000216469	WP_204247236_1	1.04691	0.000156279
WP_034878885_1	1.7333	2.79078e-12	WP_236822923_1	1.89069	0.0122523	WP_129867766_1	1.02286	4.53407e-06				GENE_BP20092_RS01235	1.47979	0.00249184	GENE_BP20092_RS07250	1.6128	0.00225269	WP_026643693_1	1.47134	1.95072e-16	WP_236822919_1	1.03824	0.0359345
GENE_BP20092_RS07730	1.7308	5.12385e-05	WP_022858854_1	1.89	4.59954e-07	WP_026643666_1	1.02274	0.0121761				WP_026643712_1	1.47447	3.71642e-23	WP_026644025_1	1.61236	0.000574189	WP_026643926_1	1.46751	1.10467e-25	WP_051592158_1	1.02064	0.000214538
WP_129865774_1	1.72903	9.9547e-14	WP_026643947_1	1.87661	1.49129e-11	WP_225531679_1	1.01933	0.000735471				WP_026643852_1	1.46989	1.61428e-12	WP_236822985_1	1.6088	3.71396e-27	WP_022858877_1	1.46636	3.32307e-23	WP_026644233_1	1.01959	0.000504012
GENE_BP20092_RS01745	1.70579	6.12451e-05	WP_026643034_1	1.87206	5.2145e-41	WP_026643535_1	1.01873	0.00611766				WP_225531861_1	1.46729	6.33592e-17	WP_033502093_1	1.59668	4.38607e-16	WP_080699204_1	1.45604	2.05976e-20	WP_026643171_1	1.00293	0.000284048
WP_033502134_1	1.70451	2.5717e-22	WP_033502089_1	1.86508	2.43621e-41	WP_026643134_1	1.01765	0.0730456				GENE_BP20092_RS06190	1.46662	0.000633155	WP_026643398_1	1.59549	2.27628e-34	WP_026643767_1	1.44715	1.29285e-18	WP_080699321_1_2	-3.67194	0.0125848
WP_033502255_1	1.69354	3.06885e-21	WP_026643024_1	1.86168	4.55243e-08	WP_236822931_1	1.00711	0.0136249				WP_026643918_1	1.46186	3.57633e-20	WP_026644142_1	1.59333	0.000114247	WP_033502302_1	1.44459	1.10157e-28	WP_026643769_1	-2.02472	1.99857e-64
WP_080699166_1	1.68968	0.00761308	WP_026643692_1	1.85832	8.10758e-15	WP_026643439_1	1.00602	5.77015e-05				WP_026644147_1	1.45507	1.75978e-08	WP_026643352_1	1.58177	0.000114026	WP_051592029_1	1.43421	3.79677e-35	WP_026643802_1	-2.01432	2.77044e-84
WP_026643322_1	1.68822	0.0239649	WP_080699309_1	1.85144	1.94992e-09	WP_026643147_1	1.00258	0.00432498				WP_129865774_1	1.45406	5.78315e-10	WP_026643768_1	1.57788	1.89104e-29	WP_026644233_1	1.42849	1.60521e-07	WP_080699321_1_3	-1.9998	2.61875e-05
WP_051592095_1	1.68601	4.01569e-08	WP_026643137_1	1.8506	4.53196e-05	GENE_BP20092_RS01815	-4.15299	0.0753602				GENE_BP20092_RS02905	1.44454	0.058686	WP_022858892_1	1.57472	2.58921e-05	WP_026643239_1	1.42688	7.24666e-07	WP_022858865_1	-1.97117	6.8817e-05
WP_026644025_1	1.67952	0.000361017	WP_022857792_1	1.84908	2.39003e-10	WP_051591968_1	-2.25311	4.63941e-20				WP_051591944_1	1.44359	0.0583363	WP_236822926_1	1.56195	1.89249e-13	WP_026643597_1	1.42256	8.84572e-27	WP_004218185_1	-1.89736	0.0391598
WP_026643679_1	1.67849	1.67179e-31	WP_051894162_1	1.84812	0.00127984	WP_026643422_1	-2.19225	2.62746e-33				WP_026643892_1	1.4371	3.38939e-11	WP_236822916_1	1.56067	1.72939e-11	WP_236822977_1	1.40326	1.24543e-43	WP_162165644_1	-1.89225	0.0458972
WP_033502270_1	1.65843	0.000218228	WP_026643018_1	1.83076	4.26869e-05	WP_026643924_1	-1.88335	1.68883e-48				WP_051591982_1	1.43201	0.000109546	WP_022858854_1	1.55217	4.34257e-05	WP_051591964_1	1.40157	0.00795532	WP_026643462_1	-1.82498	2.20983e-06
WP_236822954_1	1.65041	1.55332e-07	WP_051591974_1	1.82101	1.78473e-30	WP_051591983_1	-1.872	1.49895e-17				WP_236822943_1	1.43103	1.70061e-14	WP_026643142_1	1.54942	1.71228e-54	WP_026643408_1	1.40052	6.37664e-09	WP_026643899_1	-1.7445	2.39622e-35
WP_051591932_1	1.63785	2.21039e-26	WP_026644216_1	1.81668	1.41192e-19	WP_026643912_1	-1.83108	5.52931e-05				WP_026643724_1	1.424	2.56743e-10	GENE_BP20092_RS01235	1.54703	0.00128373	GENE_BP20092_RS05200	1.39973	0.000195953	WP_080699256_1	-1.7121	3.71734e-07
WP_218971628_1	1.63673	1.57664e-06	WP_033502223_1	1.79587	1.05421e-15	WP_236822985_1	-1.82865	2.15415e-33				WP_026643812_1	1.41721	4.276e-10	WP_026643865_1	1.54601	3.6843e-13	WP_026643097_1	1.39717	5.02305e-29	WP_026644222_1	-1.66828	3.93088e-12
WP_051591962_1	1.62185	3.45923e-29	GENE_BP20092_RS05480	1.78748	0.0647647	WP_051592055_1	-1.74078	0.00179689				WP_033502384_1	1.41609	9.51796e-07	WP_051591968_1	1.54016	1.29827e-10	WP_026643534_1	1.39457	5.11929e-07	WP_236822964_1	-1.63615	0.000322173
WP_026644013_1	1.62045	5.93341e-26	WP_026643526_1	1.78415	2.53609e-27	WP_051592130_1	-1.64645	0.00649513				WP_080699309_1	1.4102	7.78847e-06	WP_026643018_1	1.53939	0.000671542	WP_051592091_1	1.38936	3.10739e-15	WP_026644069_1	-1.62527	9.72587e-05
WP_026644202_1	1.61999	4.02719e-23	WP_026643375_1	1.77475	1.79737e-08	WP_026643812_1	-1.61343	2.53421e-12				WP_026644275_1	1.40772	2.31836e-17	WP_026643850_1	1.53585	5.32725e-23	WP_026643930_1	1.38512	1.07187e-23	WP_026643358_1	-1.61876	0.00475578
WP_026643443_1	1.6184	3.31921e-14	WP_051591982_1	1.764	1.02912e-06	WP_051894177_1	-1.60055	8.84051e-06				WP_080699277_1	1.40082	5.27057e-16	WP_026643047_1	1.52626	1.86147e-19	WP_051592014_1	1.38358	8.21318e-30	WP_051592038_1	-1.58146	2.35437e-05
WP_236822964_1	1.61439	0.000173394	WP_022858892_1	1.7582	2.12979e-06	WP_080699266_1	-1.59141	7.421e-18				WP_225532120_1	1.39861	0.000593523	GENE_BP20092_RS07470	1.52602	0.0160139	WP_002586627_1	1.38194	0.000158358	WP_051591994_1	-1.56262	8.86288e-06
WP_026643932_1	1.6114	8.01825e-53	WP_026644265_1	1.75469	2.71749e-06	WP_080699250_1	-1.5676	3.03479e-17				WP_026643322_1	1.39651	0.0694243	WP_026643916_1	1.52512	5.34842e-14	WP_099309751_1	1.37486	9.82874e-06	WP_026644102_1	-1.5153	0.000982577
WP_026643166_1	1.60444	3.36141e-08	WP_026643047_1	1.75396	2.06806e-25	WP_026643923_1	-1.4667	1.41414e-10				GENE_BP20092_RS05200	1.39021	0.000359232	WP_026643098_1	1.52483	6.142e-06	WP_026644249_1	1.37376	1.54555e-08	WP_026643554_1	-1.50723	0.000158312
WP_026644134_1	1.60058	0.00262204	WP_026643140_1	1.75086	1.04664e-10	WP_218971628_1	-1.43646	6.48683e-05				WP_022858854_1	1.37673	0.000375313	NBIS_PSEUDOGENE_10	1.51142	1.6677e-07	WP_026644275_1	1.37361	8.10404e-17	WP_026644072_1	-1.48026	3.10905e-15
WP_257468178_1	1.59379	0.00714645	WP_026643099_1	1.74806	9.93267e-05	WP_080699186_1	-1.43075	2.61842e-15				WP_051592135_1	1.37356	1.11378e-11	WP_026643176_1	1.50667	1.45818e-27	WP_236822928_1	1.37135	0.0137355	WP_051592094_1	-1.47012	1.15637e-28
WP_129867766_1	1.58838	4.69665e-14	WP_225532120_1	1.74219	1.05846e-05	WP_026643929_1	-1.4189	2.23812e-06				WP_026643352_1	1.37038	0.00175382	WP_026643358_1	1.50369	0.00487364	WP_162288110_1	1.3711	2.04195e-05	WP_026643563_1	-1.44128	0.00151399
WP_152595140_1	1.58761	2.48474e-09	GENE_BP20092_RS07795	1.72915	1.36206e-05	WP_026643766_1	-1.41575	2.59679e-14				WP_026643482_1	1.36915	3.50675e-05	WP_080699309_1	1.49914	1.5722e-06	WP_160268235_1	1.37107	8.45991e-07	WP_033502424_1	-1.428	3.38219e-06
GENE_BP20092_RS07505	1.58604	0.0113818	NBIS_PSEUDOGENE_25	1.72104	9.65938e-17	WP_026643509_1	-1.39451	4.08491e-10				WP_026643744_1	1.36883	4.75078e-31	WP_157928612_1	1.49315	3.86252e-12	WP_022858536_1	1.37055	9.14917e-06	WP_033502287_1	-1.4229	3.63451e-06
WP_004218185_1	1.58602	0.0605101	WP_051592029_1	1.71941	1.54069e-50	WP_026644226_1	-1.39352	1.70768e-05				WP_080699231_1	1.36339	8.25476e-30	WP_026643679_1	1.4917	5.54813e-25	WP_026643038_1	1.36842	6.10361e-27	WP_080699261_1	-1.42092	1.291e-32
WP_026643020_1	1.58584	7.52352e-10	GENE_BP20092_RS04240	1.71155	1.50127e-06	WP_026643631_1	-1.38849	0.0927797				WP_026643593_1	1.35982	2.40281e-20	WP_026643873_1	1.4763	6.81525e-08	WP_026643812_1	1.36628	1.50148e-09	WP_236822934_1	-1.4063	9.63639e-16
WP_022858865_1	1.56427	0.00102955	WP_099309719_1	1.69812	4.10958e-06	WP_051592045_1	-1.38134	0.0300661				WP_022858911_1	1.35531	1.49553e-06	WP_026643495_1	1.46877	0.05504	WP_026643478_1	1.35616	1.85247e-05	WP_026643607_1	-1.40307	1.96813e-21
WP_026643952_1	1.56248	1.01765e-09	WP_026644275_1	1.69517	5.7783e-25	WP_157928612_1	-1.37684	1.70844e-09				WP_026643800_1	1.34963	2.94152e-13	WP_026643617_1	1.46743	3.63235e-10	WP_225531330_1	1.3498	5.32241e-10	WP_026643917_1	-1.39168	1.12475e-07
WP_026644070_1	1.56193	0.0927572	WP_033502181_1	1.69265	2.96897e-16	WP_026643897_1	-1.37622	3.99837e-36				WP_026643448_1	1.3485	9.74781e-15	WP_026643950_1	1.46462	1.64759e-24	WP_033502137_1	1.34626	2.43813e-10	WP_026644118_1	-1.38113	6.6396e-06
WP_026643895_1	1.56058	4.0589e-26	WP_034878931_1	1.68245	6.63993e-10	WP_026643637_1	-1.37068	2.06805e-07				WP_051592006_1	1.33478	1.05144e-15	WP_026643024_1	1.46022	2.34078e-05	WP_026643938_1	1.34362	9.31406e-05	WP_033502325_1	-1.35417	4.94273e-13
WP_080699277_1	1.55632	1.29657e-19	WP_022858378_1	1.67313	0.00213832	WP_225531761_1	-1.36556	5.91216e-06				WP_225542973_1	1.32729	8.27932e-26	WP_033502082_1	1.45797	0.00106238	WP_051592130_1	1.34234	0.0225318	WP_026643429_1	-1.34578	2.02552e-08
GENE_BP20092_RS00645	1.54953	0.0264627	GENE_BP20092_RS01005	1.66124	1.30089e-07	WP_034878930_1	-1.34865	1.62876e-07				WP_099309761_1	1.31931	1.49687e-13	WP_026643374_1	1.44856	8.1193e-40	WP_022857488_1	1.33889	1.81793e-19	WP_157928607_1	-1.34203	7.6856e-05
WP_026643593_1	1.54791	4.0589e-26	WP_051591973_1	1.64022	2.68072e-08	WP_033502326_1	-1.33663	0.0274283				WP_026643350_1	1.31212	0.0520961	WP_026644069_1	1.44039	0.000271413	WP_165361786_1	1.33872	3.46484e-17	WP_026643164_1	-1.33891	2.63528e-67
WP_026643950_1	1.54442	4.58224e-27	WP_026643176_1	1.63544	3.13e-32	WP_026644147_1	-1.33173	8.70176e-07				WP_026643241_1	1.31112	8.2713e-05	WP_051592029_1	1.42953	4.54283e-35	WP_202961609_1	1.33008	3.7404e-16	WP_080699180_1	-1.33653	0.0074375
WP_026643099_1	1.54426	0.000694077	WP_026643739_1	1.62565	0.000285003	WP_026643779_1	-1.32195	1.45237e-16				WP_026643952_1	1.30844	4.09232e-07	GENE_BP20092_RS01865	1.42432	0.0757602	GENE_BP20092_RS06685	1.32976	2.28374e-07	WP_026643437_1	-1.32584	0.000574087
GENE_BP20092_RS02905	1.53782	0.0404928	WP_129867766_1	1.62233	7.23382e-15	WP_026643872_1	-1.31102	0.00604426				WP_051591987_1	1.30731	1.33187e-06	GENE_BP20092_RS06345	1.41201	0.00946341	WP_034878885_1	1.32743	7.55788e-08	WP_026643755_1	-1.32545	0.00057586
GENE_BP20092_RS00605	1.53666	0.00152915	WP_026643286_1	1.61481	3.47786e-16	WP_051592156_1	-1.30957	1.966e-12				WP_026643429_1	1.30607	1.95913e-08	WP_051592119_1	1.41041	2.91153e-22	GENE_BP20092_RS07470	1.32461	0.048388	WP_026644119_1	-1.32384	0.000561983
WP_026643241_1	1.53439	2.98644e-06	WP_026643071_1	1.61213	2.06076e-06	WP_033502268_1	-1.27622	0.00771854				WP_033502301_1	1.29804	1.51097e-08	WP_033502305_1	1.4093	1.57709e-16	WP_099309754_1	1.32378	0.000812993	WP_225543291_1	-1.32138	5.67525e-21
WP_026643482_1	1.534	2.8667e-06	WP_026644112_1	1.59874	0.00253913	GENE_BP20092_RS03060	-1.27609	0.032429				WP_026643113_1	1.29732	5.36761e-05	WP_022857469_1	1.39983	1.28228e-08	WP_026643985_1	1.32169	1.15441e-05	WP_026643845_1	-1.31282	1.40556e-17
WP_051592006_1	1.53119	1.82713e-20	WP_026643083_1	1.58492	2.8159e-11	WP_026644140_1	-1.24555	0.000396227				WP_026643358_1	1.29644	0.0177154	WP_099309719_1	1.39715	0.000185233	WP_026644252_1	1.32016	3.66362e-19	WP_026643834_1	-1.30849	0.033008
WP_026643892_1	1.5199	1.86685e-12	WP_026643324_1	1.57462	9.9752e-13	WP_080699191_1	-1.24535	0.00379501				WP_022858828_1	1.29437	4.29509e-32	WP_026643479_1	1.39421	0.000498228	WP_026643996_1	1.31073	2.76232e-24	WP_080699181_1	-1.30356	2.20588e-11
WP_026643617_1	1.51939	5.68593e-10	WP_026643299_1	1.57373	9.35828e-18	WP_051592013_1	-1.19326	3.58407e-12				WP_026644094_1	1.29225	3.65261e-08	WP_026644184_1	1.37395	9.50166e-14	WP_022858364_1	1.29077	2.17911e-10	WP_026643439_1	-1.30145	5.03289e-08
WP_080699321_1	1.51906	0.000845283	WP_026643495_1	1.5725	0.0378274	WP_026643930_1	-1.18819	7.84967e-17				WP_155266385_1	1.29147	0.000795787	WP_033502181_1	1.37298	4.90237e-11	WP_051592156_1	1.28971	1.00709e-12	WP_026643304_1	-1.29783	2.27775e-27
WP_051591944_1	1.51831	0.0427756	WP_026643987_1	1.56519	3.31101e-24	WP_026643922_1	-1.1849	1.00775e-23				WP_026643618_1	1.29006	0.00431757	WP_026644151_1	1.36944	7.38225e-48	WP_099309771_1	1.28872	1.10545e-06	WP_026643744_1	-1.28443	5.33853e-27
WP_026643371_1	1.51528	9.19385e-19	WP_026643374_1	1.56357	2.06749e-46	WP_026643632_1	-1.18296	6.93299e-05				WP_026644208_1	1.27184	2.45066e-17	WP_051592144_1	1.36642	4.65347e-07	GENE_BP20092_RS04240	1.28548	0.000500333	WP_026643602_1	-1.2831	0.0785625
WP_026644230_1	1.51519	3.00639e-06	WP_026643043_1	1.56308	7.16988e-18	WP_026643817_1	-1.17035	0.00126921				WP_026643808_1	1.27079	4.63743e-08	WP_033502172_1	1.34807	4.18669e-05	WP_004269067_1	1.27336	6.13371e-05	WP_026644120_1	-1.27539	0.0105561
GENE_BP20092_RS05095	1.50324	0.0883183	WP_026643865_1	1.56216	1.68439e-13	WP_026643706_1	-1.16781	0.00968346				WP_026644151_1	1.27072	8.93428e-41	WP_054321385_1	1.34306	3.08215e-12	WP_129851275_1	1.27229	3.24245e-06	WP_026644092_1	-1.27178	7.11477e-08
WP_026643724_1	1.50309	1.94887e-11	GENE_BP20092_RS05095	1.55539	0.0715975	WP_155266385_1	-1.16627	0.00385804				WP_026643473_1	1.26141	1.59636e-18	WP_022858597_1	1.33879	0.0159285	WP_080699237_1	1.27204	1.18002e-10	WP_026644208_1	-1.26943	9.05206e-17
WP_022858911_1	1.49809	8.67001e-08	WP_026643125_1	1.54397	3.98291e-07	WP_099309754_1	-1.16013	0.00589733				WP_026643691_1	1.238	5.82251e-08	WP_026643152_1	1.33522	5.58141e-16	WP_026643612_1	1.27085	7.34047e-21	WP_033502270_1	-1.26399	0.0104581
WP_026643995_1	1.49692	7.69736e-17	WP_034879020_1	1.53982	0.00120364	WP_026643882_1	-1.15867	0.00251505				WP_022858892_1	1.2282	0.00143405	WP_026643867_1	1.32942	7.98372e-06	WP_160268237_1	1.27028	4.7162e-05	WP_051592054_1	-1.26226	6.15261e-05
WP_026643816_1	1.48563	2.74753e-09	WP_026643241_1	1.5396	2.5962e-06	WP_051592145_1	-1.15587	8.57763e-07				WP_026643370_1	1.22742	0.000155495	GENE_BP20092_RS07910	1.32685	1.84198e-05	WP_026643147_1	1.2686	0.000116908	WP_026643809_1	-1.25417	0.00426925
WP_026643744_1	1.48145	2.31339e-36	WP_026643366_1	1.5396	1.62792e-25	WP_026643927_1	-1.15496	0.00536935				WP_026644262_1	1.22252	2.26915e-19	GENE_BP20092_RS07915	1.32523	0.000678755	WP_026643484_1	1.26791	3.23135e-08	WP_026643706_1	-1.25073	0.00505059
GENE_BP20092_RS05200	1.47698	0.000126909	WP_026643390_1	1.53863	1.17578e-52	WP_051592050_1	-1.15483	2.35808e-11				WP_026643099_1	1.22162	0.00894621	WP_026643952_1	1.32475	2.44277e-07	WP_026643479_1	1.2669	0.00227368	WP_026644117_1	-1.24875	1.44908e-08
WP_051592004_1	1.47646	0.00375046	WP_026643031_1	1.53544	0.000117616	WP_051592083_1	-1.15425	0.0506558				WP_026644148_1	1.22156	2.13965e-14	WP_026643390_1	1.32312	3.39801e-39	WP_026643011_1	1.2623	0.0249368	WP_080699240_1	-1.23795	0.00414968
WP_051592135_1	1.4741	2.36186e-13	WP_026643157_1	1.53504	0.00580313	WP_051592074_1	-1.13501	1.45237e-16				WP_080699166_1	1.22099	0.0631402	WP_026643378_1	1.32181	0.000569308	WP_026644262_1	1.26158	5.61072e-25	WP_026643575_1	-1.23444	0.0149156
WP_026643852_1	1.46701	1.58975e-12	GENE_BP20092_RS06955	1.53395	0.0309507	WP_026643905_1	-1.13161	0.0361987				WP_026644003_1	1.21984	1.30766e-09	WP_026643473_1	1.31701	2.82712e-20	WP_026643137_1	1.25684	0.00932699	WP_033502175_1	-1.22372	0.0137538
WP_022857488_1	1.45338	8.97118e-23	WP_026643126_1	1.52641	1.29044e-06	WP_099309751_1	-1.12941	0.000591144				WP_026643443_1	1.2196	2.01944e-08	WP_026643366_1	1.31221	8.41323e-19	WP_026643485_1	1.25404	7.43747e-22	WP_022858502_1	-1.22158	2.90161e-13
WP_026644121_1	1.45191	1.16957e-51	WP_033502301_1	1.52178	1.76655e-11	WP_026643793_1	-1.12509	5.58009e-05				WP_236822952_1	1.21524	0.000162933	WP_026643912_1	1.30942	0.00268998	WP_026643136_1	1.25303	5.98763e-07	WP_080699236_1	-1.20734	0.000408826
WP_033502384_1	1.44497	5.4008e-07	WP_026644061_1	1.51418	4.08765e-09	WP_026644146_1	-1.12149	1.75213e-06				WP_026643825_1	1.21432	4.10259e-05	WP_236822948_1	1.30617	1.37772e-17	WP_180325806_1	1.24673	2.04908e-09	WP_026643900_1	-1.20139	0.000359257
WP_051592143_1	1.44322	0.00202496	WP_026643073_1	1.51108	2.57748e-24	WP_026643778_1	-1.11646	3.11912e-07				WP_026643279_1	1.2098	0.0529591	WP_026643542_1	1.30575	1.48816e-05	WP_236822948_1	1.24542	6.25234e-16	WP_026643438_1	-1.19518	4.23723e-07
WP_026643370_1	1.43988	6.71596e-06	WP_026643204_1	1.50955	0.00110952	WP_026644230_1	-1.10985	0.00155832				WP_026643548_1	1.20958	6.95452e-12	GENE_BP20092_RS03060	1.29939	0.0159285	WP_026643638_1	1.24334	4.49428e-21	WP_026644214_1	-1.19235	0.00154827
GENE_BP20092_RS07510	1.43547	0.0301371	WP_080699166_1	1.50607	0.0168388	WP_026643488_1	-1.10001	1.46819e-09				WP_051592121_1	1.20393	6.29252e-09	GENE_BP20092_RS03360	1.29437	0.0635208	WP_051591932_1	1.23927	3.04186e-16	WP_051592079_1	-1.18983	1.12522e-18
WP_033502217_1	1.43296	0.00167212	WP_026643273_1	1.50605	2.18738e-05	WP_026643904_1	-1.09908	0.000290768				WP_022858865_1	1.20276	0.0141747	WP_034878885_1	1.29421	1.07953e-07	WP_034879143_1	1.23176	2.91035e-14	WP_026643492_1	-1.18729	3.45985e-12
WP_051592144_1	1.43153	1.40488e-07	WP_257468178_1	1.50553	0.0104538	WP_236822971_1	-1.09474	4.10213e-31				WP_129867766_1	1.20234	1.89484e-08	WP_026643371_1	1.28311	9.29507e-14	WP_051591928_1	1.23019	2.81574e-06	WP_026643241_1	-1.18654	0.00078038
WP_026644262_1	1.42731	2.2187e-26	WP_026643152_1	1.50433	4.702e-20	GENE_BP20092_RS00135	-1.09344	0.0259498				WP_026643777_1	1.19586	4.41672e-07	WP_026644262_1	1.28051	7.68729e-26	WP_026643609_1	1.22595	4.40145e-07	WP_022858101_1	-1.16667	0.0299014
WP_080699231_1	1.42714	1.16405e-32	WP_026643701_1	1.50292	0.050556	WP_026643985_1	-1.08362	0.000683137				GENE_BP20092_RS03360	1.19217	0.0988555	WP_026643372_1	1.28032	3.25963e-20	WP_026643685_1	1.22367	2.67344e-09	WP_026644089_1	-1.1666	1.35525e-10
WP_026643448_1	1.42137	2.27816e-16	WP_002586626_1	1.49117	0.000117322	WP_026644199_1	-1.0825	8.36579e-06				WP_026643913_1	1.19149	6.14713e-11	WP_026643691_1	1.27991	1.72265e-08	WP_026643142_1	1.22358	3.48585e-34	WP_236822915_1	-1.15998	0.0183065
WP_026644275_1	1.41168	1.48219e-17	WP_034878990_1	1.48335	3.90818e-56	WP_026644227_1	-1.08197	0.0134683				WP_051592144_1	1.18864	1.5827e-05	WP_026644112_1	1.27348	0.0186541	WP_033502353_1	1.22307	9.82781e-05	WP_026643383_1	-1.15697	0.000179712
WP_099309719_1	1.40455	0.000190834	WP_080699277_1	1.45925	2.10175e-17	WP_033502425_1	-1.07581	0.000320198				GENE_BP20092_RS07470	1.18178	0.0748908	WP_051591987_1	1.27318	2.31402e-06	WP_033502378_1	1.21938	5.20144e-06	WP_026643800_1	-1.14668	2.50612e-09
WP_026643712_1	1.40304	3.38336e-21	WP_026643326_1	1.45802	2.35878e-26	WP_026643597_1	-1.0748	5.74921e-15				WP_026643850_1	1.18063	5.67105e-14	WP_051894180_1	1.2727	1.20883e-27	WP_026643692_1	1.21408	1.0077e-06	WP_026644149_1	-1.14067	0.020229
WP_026644175_1	1.39672	3.60829e-25	WP_026644025_1	1.45658	0.00186669	WP_051591987_1	-1.06624	0.000230834				WP_026643979_1	1.17757	0.0571251	WP_026643031_1	1.27201	0.00166103	WP_026643315_1	1.2125	0.0222933	WP_026643847_1	-1.14052	0.00321054
WP_026643882_1	1.39562	8.29365e-05	WP_026643048_1	1.45141	4.91899e-23	WP_026643664_1	-1.06324	1.10642e-07				WP_080699321_1	1.17495	0.0121333	WP_026643043_1	1.26848	4.04131e-12	WP_236822949_1	1.20519	0.0097273	WP_080699295_1	-1.13515	0.00347185
WP_225531861_1	1.39428	1.82633e-15	WP_026643867_1	1.44374	1.02912e-06	WP_026643443_1	-1.0603	1.0089e-06				WP_236822916_1	1.16611	7.28489e-07	WP_026643085_1	1.26532	1.70502e-74	WP_026643982_1	1.19991	0.0173986	WP_026643115_1	-1.12877	0.00269482
WP_051592029_1	1.39108	5.46705e-33	WP_026643473_1	1.43576	5.34935e-24	WP_026644164_1	-1.05187	0.00047857				WP_026643789_1	1.1569	0.000908008	WP_033502089_1	1.26181	2.2913e-19	WP_026643140_1	1.1995	2.02389e-05	WP_080699218_1	-1.10125	0.00969553
WP_051591916_1	1.3836	1.9153e-05	WP_026644052_1	1.42508	2.70138e-05	WP_033502301_1	-1.04863	1.46931e-05				WP_026643465_1	1.15565	2.21311e-07	WP_026643209_1	1.25364	8.7735e-09	WP_026644153_1	1.19667	0.000124188	WP_026643324_1	-1.1009	2.77695e-06
WP_026643071_1	1.38205	6.3113e-05	WP_026643892_1	1.41542	4.99618e-11	WP_026644264_1	-1.04738	4.52049e-05				WP_026643506_1	1.15312	3.62514e-09	WP_236822933_1	1.25214	1.50487e-13	WP_026643779_1	1.18934	1.38701e-14	WP_051591968_1	-1.09924	2.35437e-05
WP_099309720_1	1.37868	7.8254e-05	WP_033502134_1	1.41036	1.06405e-15	WP_026644220_1	-1.04414	1.29888e-22				WP_080699232_1	1.15253	6.49679e-21	WP_051592063_1	1.24912	4.7405e-07	WP_026643085_1	1.17922	8.50191e-65	WP_080699266_1	-1.09143	7.27214e-09
WP_026643429_1	1.37866	2.6167e-09	WP_026643593_1	1.40775	6.3727e-22	WP_026643522_1	-1.04302	4.32235e-05				WP_051592004_1	1.15249	0.0283556	WP_026643882_1	1.24698	0.000431417	WP_033502268_1	1.17576	0.0106974	WP_026643360_1	-1.07745	0.050163
WP_026643113_1	1.37789	1.54406e-05	WP_026643952_1	1.4054	3.65342e-08	WP_026643771_1	-1.04299	0.0049199				WP_099309719_1	1.15197	0.00270076	WP_033502173_1	1.23798	0.00492841	WP_026644098_1	1.17444	6.54122e-11	WP_026643342_1	-1.07015	0.00992386
WP_026643358_1	1.37293	0.0107214	WP_026643019_1	1.3949	2.81613e-48	WP_026643763_1	-1.03036	2.89019e-05				WP_033502217_1	1.14261	0.0145695	WP_034878931_1	1.23304	8.40077e-06	WP_004268570_1	1.17256	0.0235023	WP_236822939_1	-1.07003	2.44679e-07
WP_051592113_1	1.37271	2.80333e-21	WP_026643154_1	1.3941	4.8784e-12	WP_026643767_1	-1.02816	2.32451e-09				WP_026644178_1	1.14194	1.09292e-06	WP_022857470_1	1.22963	6.61613e-10	WP_236822960_1	1.17243	4.44123e-12	WP_026643880_1	-1.03953	3.03323e-06
WP_026644101_1	1.37226	0.000202386	WP_026643021_1	1.39225	4.87815e-05	WP_157928608_1	-1.02117	6.2921e-08				WP_080699279_1	1.1399	1.7631e-16	GENE_BP20092_RS01595	1.22871	0.0763206	WP_033502342_1	1.17018	1.49879e-10	WP_080699315_1	-1.03891	3.21368e-11
WP_022858912_1	1.37144	0.000615933	WP_033502268_1	1.3851	0.0014695	WP_033502424_1	-1.01071	0.00155235				WP_033502326_1	1.13832	0.045841	WP_026643678_1	1.22632	4.29096e-07	WP_026643300_1	1.168	0.00823821	WP_026643903_1	-1.02657	0.00898762
WP_026643691_1	1.36196	1.92957e-09	GENE_BP20092_RS01235	1.38027	0.00404269	NBIS_PSEUDOGENE_26	-1.00458	0.0577047				WP_051894180_1	1.13741	3.09208e-22	WP_026643112_1	1.22017	5.13405e-10	WP_051592070_1	1.1644	9.37781e-29	WP_026643422_1	-1.02556	1.00373e-07
WP_026644003_1	1.36017	9.49671e-12	WP_034878885_1	1.37976	1.32408e-08	WP_026643638_1	-1.00262	1.94223e-13				WP_026643342_1	1.13465	0.00324167	WP_051592053_1	1.21941	1.00194e-10	WP_033502301_1	1.15807	6.26711e-07	WP_080699232_1	-1.02536	3.64703e-16
WP_026644068_1	1.3487	0.000849736	WP_026644056_1	1.37893	8.69625e-09							WP_033502275_1	1.1342	0.0260525	WP_026643046_1	1.21921	1.35914e-25	WP_033502332_1	1.14728	1.88751e-13
WP_051592074_1	1.34227	8.90755e-24	WP_022857724_1	1.37765	8.80531e-06							WP_026643236_1	1.13306	8.51179e-53	WP_026643897_1	1.2143	2.60395e-29	WP_026643946_1	1.14243	0.0399895
WP_026643279_1	1.33247	0.0294152	WP_026644054_1	1.37676	0.000580722							WP_051592130_1	1.13068	0.0526562	WP_026643055_1	1.21258	6.8481e-06	GENE_BP20092_RS01005	1.14143	0.000177386
WP_026643018_1	1.32151	0.00394462	WP_080699165_1	1.3701	0.00114386							WP_026643899_1	1.10934	3.56943e-15	WP_026643938_1	1.212	0.00032973	WP_026644097_1	1.13942	1.65676e-12
WP_026644042_1	1.31916	1.94468e-19	WP_026644151_1	1.36975	5.86041e-48							WP_026643532_1	1.10719	6.12302e-16	WP_236822929_1	1.20738	5.94016e-05	WP_026643538_1	1.13026	0.0256754
WP_026643473_1	1.31904	2.84917e-20	WP_026643035_1	1.36775	5.84937e-13							WP_026643786_1	1.10679	6.68783e-10	WP_026643154_1	1.20495	3.18114e-09	WP_236822972_1	1.1267	6.87104e-09
WP_026643204_1	1.3179	0.00525662	WP_026643214_1	1.36357	2.42805e-05							WP_026644242_1	1.10344	9.72383e-08	WP_129865774_1	1.20475	2.86274e-07	WP_026644164_1	1.11689	0.000105495
WP_026643607_1	1.31647	3.75958e-21	WP_026643121_1	1.35276	0.062865							WP_218971628_1	1.10278	0.00169954	WP_080699250_1	1.20272	3.58924e-11	WP_026643586_1	1.11128	0.0111017
WP_236822943_1	1.30206	3.15829e-12	WP_026644178_1	1.35192	4.77687e-09							WP_026643154_1	1.09892	8.30266e-08	WP_026643611_1	1.20076	7.77231e-13	WP_204247236_1	1.10836	4.03586e-05
WP_026643315_1	1.29867	0.0108891	WP_026643556_1	1.34845	0.00157642							WP_026643531_1	1.09881	1.39361e-06	WP_034879143_1	1.19997	9.38823e-14	WP_051591971_1	1.10807	0.00110893
WP_051591971_1	1.29072	9.19978e-05	WP_026643678_1	1.34214	2.60802e-08							WP_026643773_1	1.09845	0.00731683	WP_026644022_1	1.19885	1.06505e-09	WP_157928608_1	1.09527	1.41955e-09
WP_051591982_1	1.27514	0.000576352	WP_026643944_1	1.34177	0.00275939							WP_026644121_1	1.09661	1.00671e-29	WP_051592010_1	1.18831	6.06177e-14	WP_026643990_1	1.08919	0.000184936
WP_026644151_1	1.26226	2.10505e-40	WP_051592108_1	1.34065	3.71651e-14							WP_033502425_1	1.09628	0.000104035	WP_026644224_1	1.17988	4.13108e-08	WP_022857470_1	1.07525	1.14102e-07
WP_026643825_1	1.26158	1.81219e-05	WP_236822967_1	1.33432	4.30442e-20							WP_026643679_1	1.09604	5.3948e-14	WP_026643404_1	1.16355	3.61745e-10	WP_022858892_1	1.07504	0.00670657
WP_026643979_1	1.26035	0.038044	WP_026643950_1	1.33372	1.45303e-20							WP_026643324_1	1.09342	1.18863e-06	WP_026643739_1	1.1597	0.011759	NBIS_PSEUDOGENE_14	1.07392	0.000154349
WP_026643850_1	1.25872	7.87136e-16	WP_026643023_1	1.33003	2.76259e-23							WP_026643660_1	1.08534	0.00578407	WP_026643584_1	1.15871	0.0331448	WP_160268207_1	1.07213	0.00140572
WP_026643374_1	1.25397	4.53194e-30	WP_033502079_1	1.326	0.032184							WP_026643204_1	1.08046	0.0261157	WP_051591974_1	1.15541	7.57989e-13	WP_022857456_1	1.06934	4.85501e-09
WP_026644209_1	1.25067	4.34085e-38	WP_022857601_1	1.32512	9.73082e-05							WP_026644206_1	1.07472	8.73726e-24	WP_051592055_1	1.1466	0.0313897	NBIS_PSEUDOGENE_20	1.06663	0.0748644
WP_026643609_1	1.24888	2.80808e-07	WP_026643270_1	1.32262	0.00444614							WP_051591972_1	1.07248	4.80071e-14	WP_026643815_1	1.14335	1.11801e-30	WP_236822962_1	1.06555	0.00114399
WP_236822970_1	1.24377	0.0282604	WP_051591971_1	1.3197	4.79421e-05							WP_026643780_1	1.07148	0.0203177	WP_026643125_1	1.13623	0.000245286	WP_051592158_1	1.05715	6.2264e-05
WP_051592119_1	1.2213	6.18782e-17	GENE_BP20092_RS07170	1.31784	2.57368e-08							WP_051591965_1	1.06998	3.23561e-08	WP_026643621_1	1.13282	0.0301844	WP_051591966_1	1.05649	2.79707e-08
WP_026643688_1	1.22121	6.12451e-05	WP_236822919_1	1.31523	0.002635							WP_051591968_1	1.06585	1.55487e-05	WP_026643094_1	1.12516	6.59613e-08	WP_026643617_1	1.05454	9.34591e-06
WP_051591972_1	1.21278	8.08509e-18	WP_051592139_1	1.31107	9.19367e-09							WP_080699278_1	1.06325	0.0106285	WP_026643681_1	1.12497	0.0100525	WP_026643327_1	1.05421	0.00452785
WP_026643618_1	1.20557	0.00728567	WP_099309762_1	1.30986	0.000266111							WP_026643431_1	1.06016	4.07149e-22	WP_236822957_1	1.12206	0.020669	WP_022857766_1	1.05197	1.95133e-25
WP_051592050_1	1.20237	6.76681e-13	WP_026643285_1	1.29868	3.82206e-18							WP_026643874_1	1.05985	4.18028e-12	WP_033502134_1	1.12182	2.6711e-10	WP_099309719_1	1.04696	0.0080484
WP_026643808_1	1.19427	2.86754e-07	WP_033502082_1	1.29203	0.00373588							WP_026644142_1	1.05809	0.0140915	WP_225531910_1	1.11621	1.31675e-07	WP_026643022_1	1.04641	4.14219e-11
WP_080699279_1	1.19151	5.3797e-18	WP_026643136_1	1.28974	1.68951e-07							WP_026643989_1	1.05607	8.27932e-26	WP_026643283_1	1.11301	7.05664e-10	WP_034879165_1	1.03882	0.000320441
WP_080699278_1	1.1848	0.00373001	WP_051592006_1	1.28892	6.64425e-15							NBIS_PSEUDOGENE_7	1.05105	2.38063e-07	WP_051592108_1	1.1086	5.18484e-10	WP_022858597_1	1.03124	0.0841715
WP_026644094_1	1.18337	4.8815e-07	WP_026644010_1	1.28274	0.0543768							WP_026644171_1	1.04603	0.00219767	WP_026643937_1	1.10835	0.0013842	WP_026644140_1	1.03112	0.00265843
WP_034879165_1	1.17796	3.11944e-05	WP_026643079_1	1.27992	2.64733e-26							WP_022857801_1	1.04382	7.48658e-18	WP_026644147_1	1.10661	2.00839e-05	WP_026643131_1	1.02646	1.36545e-05
WP_004268639_1	1.17554	3.52949e-17	WP_026643567_1	1.27108	0.00987231							WP_026644164_1	1.0312	0.000322666	WP_022858694_1	1.10599	4.11558e-20	WP_026643217_1	1.0253	5.51717e-06
WP_026643937_1	1.17242	0.000748834	WP_026643208_1	1.26994	0.00326746							WP_022858502_1	1.0305	4.276e-10	WP_026643157_1	1.10508	0.0530686	WP_051592116_1	1.02475	0.0974942
WP_026643918_1	1.16513	3.01567e-13	WP_026643660_1	1.26605	0.000896388							WP_026643809_1	1.02672	0.0142566	GENE_BP20092_RS02895	1.09698	0.0397327	GENE_BP20092_RS07170	1.02389	2.05535e-05
WP_026644148_1	1.16072	3.68308e-13	WP_026643621_1	1.26562	0.0141414							WP_026644056_1	1.02577	2.99387e-05	WP_026643509_1	1.09463	3.48936e-07	WP_033502130_1	1.02239	5.4164e-07
WP_026643114_1	1.15675	0.0780214	WP_236822926_1	1.25592	3.90021e-09							WP_026644077_1	1.02016	2.7244e-15	WP_026643066_1	1.09415	0.000656968	WP_026643581_1	1.02157	0.0134741
WP_051591936_1	1.15273	4.62762e-13	WP_026644017_1	1.24528	3.18198e-06							WP_051591962_1	1.01705	4.33502e-12	WP_026643816_1	1.08889	1.61534e-05	GENE_BP20092_RS02145	1.02034	2.37326e-09
WP_236822980_1	1.14997	9.54689e-15	WP_022858612_1	1.23837	0.0149863							WP_026643522_1	1.01684	3.05169e-05	WP_026644052_1	1.08868	0.0016351	WP_051591968_1	1.01909	4.05205e-05
WP_202961606_1	1.1467	0.0782484	WP_026644184_1	1.23733	2.05286e-11							WP_051591950_1	1.00928	0.0185456	WP_026643266_1	1.08408	0.0009762	WP_026643098_1	1.01684	0.00413194
WP_129865792_1	1.13933	0.0116945	WP_026643298_1	1.23607	0.00624813							WP_026643688_1	1.00467	0.00121328	WP_026643520_1	1.08265	0.0226171	WP_160268228_1	1.00945	0.0475452
WP_026643912_1	1.13576	0.0103489	WP_022857469_1	1.23425	5.51757e-07							GENE_BP20092_RS00605	1.00331	0.0517681	WP_080699194_1	1.08168	5.48081e-06	WP_026644115_1	1.00721	0.0345052
WP_022857534_1	1.13251	0.0416569	WP_026643703_1	1.22971	4.95464e-06							WP_026643071_1	1.0007	0.00480165	WP_026643097_1	1.07286	7.94868e-18	WP_026643818_1	1.00399	7.4612e-10
WP_026643548_1	1.13034	1.5046e-10	WP_051592135_1	1.22905	1.2135e-09							WP_051894165_1	-6.54252	4.56214e-09	WP_051592130_1	1.06841	0.0614282	WP_080699321_1_2	-3.38875	0.0124964
WP_026643989_1	1.12689	2.43731e-29	WP_051591920_1	1.22391	1.0563e-12							GENE_BP20092_RS01815	-5.24162	0.0122984	WP_236822921_1	1.06761	7.89602e-12	WP_026643437_1	-3.16554	2.41396e-19
WP_026643147_1	1.12605	0.000598267	WP_026644235_1	1.21447	3.02061e-07							WP_026643562_1	-4.1085	5.04745e-31	WP_026643591_1	1.06027	1.79769e-07	WP_080699240_1	-2.63529	1.66207e-11
WP_026643154_1	1.12416	3.75544e-08	WP_022858495_1	1.20835	0.0127765							WP_022857450_1	-3.68427	9.49508e-23	WP_026643131_1	1.05625	4.99688e-06	WP_026643462_1	-2.60119	1.33888e-12
WP_026644242_1	1.11922	5.7856e-08	WP_051591950_1	1.20249	0.00364041							WP_026643258_1	-3.51203	2.23515e-19	WP_236822972_1	1.05614	4.24368e-08	WP_026643769_1	-2.56306	4.94891e-103
WP_026643465_1	1.1172	5.43578e-07	WP_026643217_1	1.20011	4.14699e-08							WP_022858217_1	-3.30125	7.62135e-22	WP_026643812_1	1.05265	3.03731e-06	WP_080699321_1_3	-2.50736	3.15289e-08
GENE_BP20092_RS02700	1.11143	0.0653654	GENE_BP20092_RS07250	1.19653	0.0257181							WP_051591943_1	-3.21363	6.87546e-22	WP_051592006_1	1.04515	3.76419e-10	WP_022857473_1	-2.5008	0.0128812
WP_026643684_1	1.11042	0.00603331	WP_051592033_1	1.19637	7.85589e-09							WP_099309701_1	-3.17469	2.26537e-24	WP_034879165_1	1.03638	0.000231369	WP_162165644_1	-2.48589	0.00410681
WP_157928612_1	1.10639	4.55141e-06	WP_004268639_1	1.19481	1.15175e-16							WP_026643170_1	-3.08716	9.3866e-08	WP_033502137_1	1.0344	1.0895e-06	WP_026644069_1	-2.33458	2.68575e-09
WP_026644178_1	1.101	2.71685e-06	WP_033502305_1	1.19315	3.57479e-12							WP_026643486_1	-3.07545	3.65942e-25	GENE_BP20092_RS08195	1.02995	0.00131572	WP_022858865_1	-2.3156	9.87122e-07
WP_026643624_1	1.10005	0.0339709	WP_026643827_1	1.19218	0.0275994							WP_026644214_1	-2.92398	6.83439e-18	WP_165361786_1	1.02922	5.42921e-11	WP_051592094_1	-2.31284	6.89163e-71
WP_051592108_1	1.09627	1.03189e-09	WP_026643097_1	1.18845	1.43005e-21							WP_026643600_1	-2.90215	4.41672e-07	WP_026644103_1	1.02569	6.60788e-07	WP_026643602_1	-2.30247	0.000323236
WP_026644206_1	1.09356	1.04628e-24	GENE_BP20092_RS00605	1.18716	0.0291565							WP_026643540_1	-2.87139	1.81873e-13	WP_026643299_1	1.01282	5.54337e-08	WP_026643563_1	-2.21382	1.52534e-07
WP_026643891_1	1.09212	0.00139122	WP_026643404_1	1.18561	1.4336e-10							WP_099309730_1	-2.86693	2.07901e-14	WP_026643522_1	1.01279	2.67548e-05	WP_026643601_1	-2.19732	0.00191565
WP_026643815_1	1.08934	5.33759e-28	GENE_BP20092_RS07915	1.18271	0.00308309							WP_022858215_1	-2.81131	2.39428e-15	WP_026643593_1	1.00691	1.0382e-11	WP_236822978_1	-2.19288	1.06932e-11
WP_051592109_1	1.08914	0.000599345	WP_051592053_1	1.17914	3.83516e-10							WP_026643077_1	-2.81027	0.00044507	WP_026643286_1	1.00637	6.23175e-07	WP_026643554_1	-2.17725	6.05871e-09
WP_236822957_1	1.08745	0.0262724	WP_022858776_1	1.171	0.000668998							WP_257467799_1	-2.76735	8.20042e-22	WP_026643556_1	1.00354	0.021812	WP_051591926_1	-2.17634	0.000163913
WP_033502079_1	1.08731	0.0880249	WP_051591972_1	1.16887	1.53054e-16							WP_033502085_1	-2.75201	4.276e-10	WP_026643270_1	1.00133	0.0358042	WP_026643899_1	-2.17004	3.46583e-55
WP_026643876_1	1.08626	0.00446402	NBIS_PSEUDOGENE_10	1.16884	6.2309e-05							WP_099309712_1	-2.72728	4.24928e-19	GENE_BP20092_RS02915	-5.17731	8.99846e-05	WP_051592038_1	-2.1698	9.07157e-10
WP_026643431_1	1.0858	3.07109e-23	WP_022857461_1	1.16728	1.32925e-23							WP_022857528_1	-2.67202	7.33433e-13	GENE_BP20092_RS01815	-4.83401	0.0193999	WP_225543291_1	-2.09342	3.27615e-52
NBIS_PSEUDOGENE_25	1.08335	2.63829e-07	WP_026643460_1	1.16594	3.57479e-12							WP_225545170_1	-2.66985	8.25315e-18	WP_033502220_1	-4.5132	1.16569e-11	WP_026643845_1	-2.03849	2.74338e-42
WP_051591973_1	1.07952	0.000393714	WP_026643691_1	1.16466	2.82007e-07							WP_026643199_1	-2.66836	1.30934e-37	GENE_BP20092_RS02920	-4.38021	0.00114663	WP_026643429_1	-2.01857	1.56161e-18
WP_026644224_1	1.07096	1.59019e-06	WP_026643592_1	1.16173	1.67803e-13							WP_026643846_1	-2.64315	3.74615e-14	WP_026643600_1	-4.36711	1.23269e-14	WP_051591994_1	-1.96717	4.26709e-09
WP_026644171_1	1.06432	0.0016601	WP_026643873_1	1.15991	2.50471e-05							WP_160268239_1	-2.59366	1.11022e-07	WP_026643910_1	-4.26113	3.57704e-07	WP_026644222_1	-1.95104	7.33781e-17
WP_026643184_1	1.06339	2.13984e-05	WP_026644050_1	1.15869	3.87763e-12							WP_026643725_1	-2.58773	1.17666e-19	WP_026643562_1	-4.20635	3.34972e-32	WP_026643438_1	-1.92061	1.24215e-17
WP_026643447_1	1.06202	0.00374824	WP_026643112_1	1.15832	3.62173e-09							WP_003813834_1	-2.56628	2.06263e-21	WP_026644256_1	-4.19314	8.98967e-05	WP_026644070_1	-1.9159	0.044947
WP_236822929_1	1.06168	0.000501725	WP_236822942_1	1.14384	6.03203e-07							WP_026643630_1	-2.47795	5.6285e-05	WP_026644258_1	-3.9158	0.000185174	WP_026643802_1	-1.90947	4.72383e-78
WP_051894180_1	1.05367	2.44592e-19	WP_033502384_1	1.1408	7.93062e-05							WP_026644125_1	-2.45352	7.50215e-24	WP_026643563_1	-3.86522	2.55929e-21	WP_026643325_1	-1.90563	5.37969e-17
WP_080699232_1	1.04908	1.3228e-17	WP_026643329_1	1.13856	3.43105e-17							NBIS_PSEUDOGENE_18	-2.44463	3.57792e-20	WP_026643911_1	-3.83459	3.51939e-08	WP_026643264_1	-1.89742	0.00279251
WP_026644112_1	1.04709	0.0573885	WP_080699231_1	1.13378	2.73461e-21							WP_026643570_1	-2.43088	8.35745e-21	WP_051592025_1	-3.75254	9.81104e-08	WP_026643492_1	-1.89107	2.07868e-30
WP_026643786_1	1.04529	5.47612e-09	WP_026643142_1	1.13018	2.01816e-29							WP_022858218_1	-2.40617	2.57827e-28	WP_026643601_1	-3.71244	3.03132e-08	WP_026643603_1	-1.88742	0.00125436
WP_026643773_1	1.04358	0.0102126	WP_033502144_1	1.12948	1.38389e-07							WP_051591919_1	-2.3921	1.06483e-15	WP_051592153_1	-3.68751	9.80669e-05	WP_026643115_1	-1.81445	1.6789e-07
WP_022858877_1	1.03737	4.05404e-12	WP_236822933_1	1.12725	4.11484e-11							WP_022858216_1	-2.36443	7.94854e-14	WP_026644214_1	-3.68743	8.28258e-28	WP_033502079_1	-1.80666	0.00441458
WP_051592121_1	1.0351	6.76325e-07	WP_051591914_1	1.12443	3.36051e-07							WP_026643049_1	-2.35968	1.82732e-47	GENE_BP20092_RS01360	-3.46933	0.0154617	WP_026643917_1	-1.80567	7.72312e-13
WP_026643660_1	1.0349	0.00799602	WP_033502353_1	1.11902	0.000265403							WP_026643490_1	-2.34206	5.58857e-10	WP_026643948_1	-3.22231	0.000118853	WP_026643155_1	-1.80325	0.0514573
WP_026644208_1	1.03386	7.28158e-12	WP_026643027_1	1.11859	3.96703e-09							WP_022858213_1	-2.31247	5.29226e-08	WP_026643846_1	-3.18806	3.90615e-20	WP_026643241_1	-1.76637	8.84643e-08
WP_026644158_1	1.02626	0.032762	WP_034879143_1	1.11586	3.99522e-12							WP_033502138_1	-2.30084	2.08434e-07	GENE_BP20092_RS01365	-3.18149	0.000293946	WP_026643439_1	-1.7535	3.10542e-14
WP_026643556_1	1.0084	0.0219594	WP_026644206_1	1.11513	7.63938e-26							WP_026643264_1	-2.29636	0.000190997	WP_026643981_1	-3.13951	4.6082e-09	WP_004218185_1	-1.7482	0.0464092
WP_152595142_1	1.00231	0.00220473	WP_026643391_1	1.11459	2.66596e-09							WP_051592134_1	-2.29453	2.95369e-17	WP_026643462_1	-3.11909	6.71637e-18	WP_026644149_1	-1.72782	0.000114166
WP_051894165_1	-6.22808	1.20308e-08	WP_026643995_1	1.10512	9.2676e-10							WP_080699164_1	-2.29111	1.20657e-11	WP_026643264_1	-3.09798	2.42309e-07	WP_022857442_1	-1.7256	0.0256085
GENE_BP20092_RS01815	-5.65824	0.00596364	WP_080699160_1	1.10475	3.8993e-08							WP_026643561_1	-2.28766	2.99047e-16	WP_026643258_1	-3.00125	1.70704e-14	WP_033502287_1	-1.72338	4.85501e-09
WP_022857450_1	-4.40893	1.39547e-31	WP_080699226_1	1.10156	0.0168388							WP_022858220_1	-2.28491	2.7244e-15	WP_026643902_1	-2.98303	7.89602e-12	WP_022858101_1	-1.72052	0.000423559
WP_026643562_1	-4.15548	8.34773e-32	WP_225532140_1	1.1013	0.00280166							WP_026643050_1	-2.27958	4.8195e-23	WP_026643540_1	-2.95478	2.96293e-14	WP_026644278_1	-1.69549	0.000791544
WP_026643258_1	-4.13886	2.43932e-26	WP_051592144_1	1.09942	5.60595e-05							WP_004268616_1	-2.24873	1.24799e-18	WP_022858217_1	-2.92499	2.00065e-17	WP_080699218_1	-1.69452	1.36545e-05
WP_022858217_1	-3.99648	1.60766e-31	WP_026643951_1	1.09934	1.65448e-09							WP_162288109_1	-2.24723	1.18671e-49	WP_051591994_1	-2.91683	4.33792e-19	WP_026643383_1	-1.65894	1.0467e-08
WP_051591943_1	-3.50138	9.58713e-26	WP_026643272_1	1.09709	0.000307933							WP_026643309_1	-2.2115	3.40038e-29	WP_051591943_1	-2.91581	2.76546e-18	WP_026643339_1	-1.6423	9.51172e-06
WP_026643170_1	-3.35045	5.64988e-09	WP_026643191_1	1.09445	0.0291457							WP_026643259_1	-2.19827	2.88787e-18	WP_026644260_1	-2.91387	7.11766e-07	GENE_BP20092_RS01805	-1.62924	0.0495528
WP_022858215_1	-3.18683	1.61436e-19	WP_026643111_1	1.09053	9.8521e-05							WP_026644087_1	-2.17492	9.13556e-23	WP_022857442_1	-2.91226	5.00349e-05	WP_026643755_1	-1.58463	1.43404e-05
WP_026643540_1	-3.08007	2.02263e-15	WP_026643544_1	1.08874	9.44687e-07							WP_033489193_1	-2.16665	4.49503e-09	WP_026643630_1	-2.8836	1.87517e-06	WP_026643223_1	-1.57962	0.00873974
WP_099309701_1	-3.03672	7.56334e-23	WP_026643114_1	1.0867	0.093312							WP_026643765_1	-2.1456	2.58336e-18	WP_026643490_1	-2.85964	7.84286e-15	WP_026644072_1	-1.57925	1.18397e-17
WP_026643199_1	-3.02657	9.89174e-48	WP_026643372_1	1.08637	6.64425e-15							WP_033502132_1	-2.1302	1.13164e-14	WP_026644222_1	-2.85408	2.52827e-35	WP_026644178_1	-1.56471	1.87212e-11
WP_160268239_1	-2.9012	2.31355e-09	WP_026643055_1	1.08396	5.84142e-05							WP_026643438_1	-2.1301	7.76026e-22	WP_026644087_1	-2.83443	4.48635e-38	WP_202961606_1	-1.55911	0.0181517
WP_026643077_1	-2.88111	0.000283606	WP_026643431_1	1.08146	3.98721e-23							WP_033502354_1	-2.11592	1.1887e-26	WP_026643244_1	-2.79209	9.31445e-11	WP_033502430_1_2	-1.52945	0.00571491
WP_099309712_1	-2.87144	3.82038e-21	WP_225531910_1	1.07986	3.05906e-07							WP_026643981_1	-2.10394	0.000145307	WP_225543291_1	-2.7831	2.83235e-92	WP_162165650_1	-1.50994	0.000187785
WP_026643846_1	-2.86869	1.39363e-16	WP_026644103_1	1.07928	1.4605e-07							WP_157928613_1	-2.09978	6.36877e-09	WP_152595145_1	-2.77795	7.04874e-09	WP_026643164_1	-1.50364	1.48833e-86
WP_022858218_1	-2.81272	2.68302e-38	WP_026643409_1	1.07803	8.61619e-06							WP_026643355_1	-2.08632	0.000210339	WP_026643254_1	-2.77545	4.52477e-05	WP_026643222_1	-1.50327	2.72299e-06
WP_022858216_1	-2.80242	4.19485e-19	WP_026643295_1	1.07357	9.59569e-14							WP_236822922_1	-2.08092	3.37497e-07	WP_026643980_1	-2.75834	9.50045e-09	WP_051591975_1	-1.5022	3.03776e-33
WP_022857528_1	-2.77323	7.94757e-14	WP_026643996_1	1.06286	2.40888e-16							WP_051592007_1	-2.08023	8.6725e-17	WP_080699240_1	-2.75649	1.02793e-12	WP_080699180_1	-1.50023	0.00143164
WP_022858220_1	-2.75139	8.88008e-22	WP_026643681_1	1.06275	0.0145798							WP_026643982_1	-2.07699	1.07568e-05	WP_026643709_1	-2.75502	8.7735e-09	WP_026643363_1	-1.4977	1.82884e-05
WP_051592134_1	-2.74173	2.37504e-23	WP_026643934_1	1.06083	1.20061e-07							WP_026643354_1	-2.06649	4.68167e-24	WP_051592134_1	-2.735	3.8314e-23	WP_026644092_1	-1.48899	6.17199e-11
WP_003813834_1	-2.71924	5.70501e-24	GENE_BP20092_RS01745	1.06025	0.0142981							WP_022858221_1	-2.06218	7.90625e-74	WP_026644070_1	-2.7285	0.00215013	WP_026643846_1	-1.48411	4.54634e-05
WP_026643725_1	-2.71875	1.43545e-21	WP_026643123_1	1.0481	0.000381102							WP_022858083_1	-2.06178	1.857e-27	GENE_BP20092_RS01405	-2.72728	0.0551227	WP_080699296_1	-1.4648	6.00698e-15
WP_026643309_1	-2.71654	2.19945e-43	WP_026644082_1	1.04775	0.000719228							WP_026643212_1	-2.0482	0.000158347	WP_026643909_1	-2.72667	0.00161493	WP_022858502_1	-1.46023	4.14309e-19
WP_257467799_1	-2.59995	1.2573e-19	WP_026643816_1	1.04624	3.27516e-05							WP_099309702_1	-2.04378	0.00114997	WP_022857450_1	-2.72535	5.1155e-13	WP_051591963_1	-1.45673	1.72719e-05
WP_022858083_1	-2.55221	5.61769e-39	WP_026643805_1	1.04581	8.00098e-06							WP_026643413_1	-2.01304	1.37357e-25	WP_026643901_1	-2.72218	1.12228e-07	WP_022858225_1	-1.42347	3.47605e-14
WP_026643355_1	-2.54086	4.42256e-06	WP_022857801_1	1.04451	1.09135e-17							WP_026643244_1	-2.01095	4.99024e-06	WP_236822936_1	-2.70858	7.39253e-11	WP_026643666_1	-1.42315	0.000151377
WP_033502138_1	-2.53579	8.30855e-09	WP_022858230_1	1.04429	0.00122092							WP_026643629_1	-2.00958	0.00127454	WP_051592120_1	-2.70647	6.5314e-16	WP_026643829_1	-1.42261	0.0256754
WP_026644233_1	-2.5089	2.25823e-21	WP_026644101_1	1.04237	0.00482188							WP_026643223_1	-1.99439	0.000567957	WP_026643247_1	-2.69663	1.18474e-06	WP_026643847_1	-1.41146	0.000101476
NBIS_PSEUDOGENE_18	-2.50666	3.25247e-21	WP_129867439_1	1.03351	7.30634e-09							WP_026643926_1	-1.99254	1.81606e-48	WP_033502397_1	-2.6843	6.32225e-05	WP_022858902_1	-1.41043	4.23268e-08
WP_225545170_1	-2.50141	7.28026e-16	WP_026643611_1	1.02925	1.16886e-09							WP_080699307_1	-1.97774	9.04318e-34	WP_236822965_1	-2.67502	7.56512e-102	WP_236822934_1	-1.40348	3.5968e-16
WP_026644125_1	-2.50029	7.50226e-25	WP_026643411_1	1.02726	1.51868e-06							GENE_BP20092_RS01365	-1.97264	0.0358267	WP_080699296_1	-2.67076	6.96759e-50	WP_026643834_1	-1.40259	0.0151
WP_026643982_1	-2.49774	9.00267e-08	WP_026643282_1	1.02654	5.6655e-16							WP_026644233_1	-1.97224	1.24031e-13	NBIS_PSEUDOGENE_13	-2.66883	4.57929e-08	WP_026643214_1	-1.40073	2.24528e-05
WP_026643259_1	-2.47514	6.47558e-23	WP_051591948_1	1.02552	5.53099e-16							WP_026643634_1	-1.94446	2.52692e-06	WP_236822953_1	-2.64567	3.5652e-23	WP_034879020_1	-1.39915	0.00501886
WP_026644087_1	-2.46601	5.50748e-29	WP_026643835_1	1.02508	0.0504164							WP_026643158_1	-1.94273	0.00127885	WP_022858213_1	-2.63624	3.76419e-10	WP_026643575_1	-1.39243	0.0034583
WP_051592007_1	-2.45136	5.81795e-23	WP_026643042_1	1.02417	0.00620745							WP_026643437_1	-1.93942	5.37771e-08	WP_022858004_1	-2.63227	5.00349e-05	WP_033502127_1	-1.39084	0.0418741
WP_026643486_1	-2.44957	3.25247e-21	WP_034879165_1	1.02101	0.000279365							WP_026643263_1	-1.92158	6.7619e-10	WP_026643629_1	-2.63014	1.4613e-05	GENE_BP20092_RS02905	-1.39065	0.0799061
WP_026643630_1	-2.44896	6.46164e-05	WP_080699239_1	1.01994	0.00213981							WP_022858219_1	-1.90861	1.86288e-27	WP_026643570_1	-2.62263	4.39678e-27	WP_022857720_1	-1.38542	8.89232e-06
WP_004268616_1	-2.42507	1.40899e-21	WP_051592024_1	1.0165	4.10958e-06							WP_080699236_1	-1.90243	1.40443e-09	WP_026643491_1	-2.60861	9.38617e-08	WP_026643127_1	-1.37895	3.97035e-06
WP_236822953_1	-2.40792	2.10526e-19	WP_236822958_1	1.01648	1.63136e-07							WP_026643606_1	-1.89986	2.52635e-36	WP_026643554_1	-2.58536	2.17383e-12	WP_236822969_1	-1.37082	3.41753e-12
WP_026643561_1	-2.38839	1.05855e-17	WP_026643179_1	1.01158	5.68621e-10							WP_026643090_1	-1.89723	1.90646e-48	WP_080699236_1	-2.57148	1.24872e-16	WP_034879119_1	-1.36575	0.00352974
WP_026643927_1	-2.38774	7.08092e-09	WP_236822972_1	1.01014	1.50801e-07							GENE_BP20092_RS02900	-1.8687	0.0224192	WP_004218197_1	-2.52299	8.53002e-06	WP_051592054_1	-1.36459	6.07057e-06
WP_051591919_1	-2.37936	1.24219e-15	WP_026643266_1	1.00756	0.0021362							WP_026643439_1	-1.86566	1.11164e-16	WP_051591919_1	-2.51934	3.03947e-17	WP_033502091_1	-1.3626	1.45895e-25
WP_022858219_1	-2.36312	2.00522e-41	GENE_BP20092_RS01815	-8.987	6.13813e-06							WP_026643213_1	-1.86374	4.40427e-09	WP_026643725_1	-2.51716	3.83835e-19	WP_022857631_1	-1.35447	5.03703e-12
WP_026644110_1	-2.35107	2.9187e-08	WP_033502220_1	-5.53706	6.38931e-17							WP_026643911_1	-1.85089	0.0118082	WP_022858215_1	-2.48795	2.59564e-12	WP_080699185_1	-1.35014	7.7715e-15
WP_022858221_1	-2.3477	8.72724e-96	WP_051592025_1	-4.69378	1.59034e-11							WP_099309743_1	-1.84763	7.49301e-07	NBIS_PSEUDOGENE_18	-2.48456	3.45515e-21	WP_022858331_1	-1.33686	1.38701e-14
WP_033502085_1	-2.33243	6.71243e-08	GENE_BP20092_RS02920	-4.66585	0.00049645							WP_026643685_1	-1.8391	2.66635e-20	WP_026644278_1	-2.44845	3.68242e-07	WP_026644214_1	-1.31184	0.000253374
WP_099309730_1	-2.3121	7.31929e-10	GENE_BP20092_RS01405	-4.58771	0.00098019							WP_022858543_1	-1.8353	0.00052425	WP_033502132_1	-2.41924	3.9945e-20	WP_157928607_1	-1.29906	7.45111e-05
WP_230473189_1	-2.30385	8.98616e-06	WP_026643910_1	-4.30677	2.44441e-07							WP_033502180_1	-1.79725	8.6725e-17	WP_026644213_1	-2.41339	1.42651e-05	WP_026644041_1	-1.29015	6.56748e-06
WP_026643212_1	-2.27773	2.11909e-05	WP_026643562_1	-4.18351	1.3558e-31							WP_022858206_1	-1.79689	2.0871e-07	WP_051592129_1	-2.40566	3.35031e-39	WP_004218197_1	-1.28449	0.0373216
WP_033489193_1	-2.27152	6.66553e-10	WP_026644256_1	-3.87952	0.000288564							WP_026643127_1	-1.7917	8.18935e-10	WP_026643603_1	-2.39423	2.03654e-05	WP_033502175_1	-1.2764	0.00667601
WP_026643570_1	-2.26298	6.001e-19	GENE_BP20092_RS02915	-3.80777	0.00433754							WP_051592116_1	-1.77261	0.00191987	WP_051592116_1	-2.36901	1.84198e-05	WP_026643341_1	-1.27519	4.19025e-17
WP_080699186_1	-2.25744	8.15849e-42	WP_026643709_1	-3.70267	4.99961e-15							WP_022858580_1	-1.76857	1.32786e-07	WP_033502430_1	-2.36296	9.60504e-15	WP_236822939_1	-1.27286	1.92191e-10
WP_026644260_1	-2.25119	0.000171385	WP_236822965_1	-3.44895	7.76317e-164							WP_052108661_1	-1.76402	3.15844e-05	GENE_BP20092_RS00325	-2.36048	0.0147156	WP_026643901_1	-1.26469	0.0232538
WP_026643223_1	-2.24513	8.39777e-05	WP_026643258_1	-3.44369	1.44636e-18							WP_026643501_1	-1.75944	0.00296882	WP_022857629_1	-2.34854	0.000545907	WP_022858343_1	-1.2599	0.00530414
GENE_BP20092_RS01365	-2.23807	0.0149124	WP_026643629_1	-3.37507	1.73281e-08							WP_051592083_1	-1.75907	0.000189249	WP_051592038_1	-2.32525	2.86426e-11	WP_026643076_1	-1.25487	0.0235023
WP_022858226_1	-2.23762	8.59454e-71	WP_051592083_1	-3.33992	4.79928e-12							WP_026644015_1	-1.74495	0.00407746	GENE_BP20092_RS02900	-2.32481	0.00261211	WP_026643968_1	-1.25127	1.14007e-05
WP_026643490_1	-2.21788	3.9248e-09	WP_026643563_1	-3.28003	9.07008e-16							WP_236822984_1	-1.73878	0.00280972	WP_236822937_1	-2.31554	0.000173209	WP_026644208_1	-1.24771	1.28546e-16
WP_026643244_1	-2.17726	6.82975e-07	WP_026643909_1	-3.19137	0.00018611							WP_026643250_1	-1.73606	3.08635e-11	WP_026643561_1	-2.30801	1.42546e-16	WP_051591965_1	-1.24378	1.38642e-10
WP_026643901_1	-2.16679	3.16605e-05	WP_026643725_1	-3.14529	1.84584e-28							WP_160268235_1	-1.72596	1.98537e-10	WP_026643749_1	-2.30099	0.000537969	WP_026644073_1	-1.23136	7.34272e-28
WP_026643264_1	-2.13156	0.000519586	WP_026643911_1	-3.14182	6.6368e-06							WP_129851275_1	-1.72149	8.90287e-11	WP_022858083_1	-2.29794	4.56939e-32	WP_080699261_1	-1.22747	2.8289e-25
WP_026643250_1	-2.12084	2.63358e-16	WP_022857450_1	-3.11525	2.0909e-16							WP_026643080_1	-1.71316	5.43611e-15	WP_026643401_1	-2.27936	0.00023044	WP_022858230_1	-1.22216	0.00021238
WP_026643634_1	-2.08241	4.13247e-07	WP_026643490_1	-3.1057	3.18389e-17							WP_026643109_1	-1.71162	1.22803e-26	WP_026643847_1	-2.27204	6.64973e-11	WP_026643224_1	-1.22021	0.00208905
WP_026643213_1	-2.07678	4.71267e-11	WP_026643570_1	-3.10054	1.74375e-31							WP_230473189_1	-1.70379	0.00132095	WP_026643982_1	-2.26884	1.02386e-06	WP_026643210_1	-1.20879	3.53062e-11
WP_033502354_1	-2.05936	1.58345e-25	WP_026644087_1	-3.09657	3.38066e-45							WP_026643093_1	-1.69888	9.03607e-18	WP_257467799_1	-2.26027	9.83192e-15	WP_026643663_1	-1.20423	3.66362e-19
WP_026643049_1	-2.05301	1.39512e-36	WP_026643247_1	-3.06439	2.88897e-08							WP_026643991_1	-1.69859	4.20302e-07	WP_022858216_1	-2.25927	8.782e-13	WP_022858224_1	-1.1988	2.28063e-09
WP_026643313_1	-2.04544	0.000284978	WP_051592129_1	-3.06043	1.02208e-59							WP_026643488_1	-1.69648	8.6725e-17	WP_026643917_1	-2.2562	1.07234e-19	WP_026644034_1	-1.19179	2.55648e-15
WP_026643981_1	-2.0424	0.000210266	WP_051591943_1	-3.01936	2.22722e-19							WP_026643511_1	-1.69019	1.96929e-05	WP_099309701_1	-2.23077	3.61752e-12	WP_026643973_1	-1.19036	1.34405e-45
WP_026643501_1	-2.03883	0.000464121	WP_026643600_1	-3.00238	1.01112e-07							WP_026643631_1	-1.68344	0.0227574	WP_026644106_1	-2.20324	7.00888e-06	WP_080699236_1	-1.18701	0.000296066
WP_026643629_1	-2.03687	0.000983077	WP_026643902_1	-2.98295	6.63033e-12							WP_026643108_1	-1.6744	1.26003e-06	WP_051592083_1	-2.18567	7.42678e-07	WP_026643809_1	-1.18488	0.0050219
WP_162288109_1	-2.03195	2.77568e-41	WP_080699266_1	-2.9808	1.12158e-63							WP_026643927_1	-1.67342	1.10342e-05	WP_026643437_1	-2.17543	7.98264e-10	WP_026643071_1	-1.17816	0.000934739
WP_051592083_1	-2.01829	1.82128e-05	WP_026643561_1	-2.90423	1.33478e-25							WP_022858226_1	-1.67129	7.03824e-40	WP_026644245_1	-2.15513	8.56562e-12	WP_022858249_1	-1.17807	7.23917e-09
WP_026643354_1	-2.00902	6.27184e-23	NBIS_PSEUDOGENE_18	-2.90187	9.29284e-28							WP_026643089_1	-1.6655	1.01055e-30	WP_022857473_1	-2.14795	0.0273255	WP_026643800_1	-1.1737	3.62246e-10
WP_026643438_1	-1.99382	2.23454e-19	WP_026643948_1	-2.8849	0.000570648							WP_022857767_1	-1.65916	6.25825e-13	WP_051592007_1	-2.14435	7.94868e-18	WP_155266371_1	-1.1722	6.33936e-06
WP_080699236_1	-1.99351	1.87772e-10	WP_026643631_1	-2.88229	3.81377e-05							WP_022858234_1	-1.65734	4.24928e-19	WP_026643223_1	-2.13056	0.000182617	WP_022858220_1	-1.17038	0.000111677
WP_022858213_1	-1.98773	3.32573e-06	WP_080699186_1	-2.86854	3.46933e-65							WP_022858677_1	-1.64733	3.71488e-17	WP_051591926_1	-2.12878	0.000162786	WP_051592096_1	-1.17029	1.32342e-13
WP_026644214_1	-1.9868	7.01478e-09	WP_152595145_1	-2.86466	2.14308e-09							WP_022858968_1	-1.64607	1.00635e-08	WP_051592052_1	-2.12138	0.00161493	WP_033502325_1	-1.16618	3.2587e-10
WP_026643991_1	-1.98563	2.4715e-09	WP_026643846_1	-2.84125	2.59181e-16							NBIS_PSEUDOGENE_13	-1.64349	0.00129613	WP_026643914_1	-2.11245	1.23277e-05	WP_026644045_1	-1.15561	0.000329674
WP_026643247_1	-1.9837	0.000490912	WP_026644222_1	-2.83153	1.14215e-34							WP_026643058_1	-1.63945	4.07071e-08	WP_026643748_1	-2.10921	0.00193432	WP_026643281_1	-1.15245	0.00200596
WP_026643158_1	-1.98347	0.000902889	WP_026643630_1	-2.82962	2.65364e-06							WP_160268207_1	-1.63886	2.94113e-07	WP_026643538_1	-2.10538	7.00888e-06	WP_026643713_1	-1.1498	5.42462e-07
WP_051592023_1	-1.95822	0.00184791	WP_026643905_1	-2.7433	3.68235e-09							WP_004268593_1	-1.63216	6.97303e-09	WP_162165644_1	-2.10336	0.0129865	WP_026643342_1	-1.1446	0.00352159
WP_026643902_1	-1.95024	1.20623e-05	WP_080699236_1	-2.68289	5.33468e-18							WP_051592023_1	-1.62583	0.0116946	WP_026643667_1	-2.09856	0.000124129	WP_051592040_1	-1.14262	0.00531329
WP_026644088_1	-1.94944	6.88751e-31	WP_051591994_1	-2.67521	2.83825e-16							WP_026643420_1	-1.61805	2.75997e-13	WP_026643572_1	-2.09012	6.8544e-10	WP_026643628_1	-1.13853	0.000473551
WP_026643600_1	-1.94826	0.000773902	WP_051592134_1	-2.64094	1.02425e-20							WP_026643714_1	-1.60716	5.46123e-05	WP_026643259_1	-2.07718	1.57709e-16	WP_026643218_1	-1.13368	0.0022182
WP_022858227_1	-1.92896	1.76897e-28	WP_026644214_1	-2.63075	8.1566e-15							WP_051592071_1	-1.60673	2.97016e-38	WP_026643213_1	-2.07618	4.88619e-11	WP_236822932_1	-1.13111	5.5251e-05
WP_026643765_1	-1.92753	2.25941e-15	NBIS_PSEUDOGENE_26	-2.63072	4.06697e-09							WP_236822965_1	-1.59948	1.8949e-36	WP_026644136_1	-2.07529	3.62178e-06	WP_051592103_1	-1.12635	2.28548e-17
WP_033502220_1	-1.91647	0.00600615	WP_051592120_1	-2.60133	2.07086e-14							WP_026643538_1	-1.58505	0.00101423	WP_026643568_1	-2.07082	2.9305e-23	WP_026643857_1	-1.11756	7.6385e-12
WP_080699164_1	-1.91544	1.61954e-08	WP_026643491_1	-2.57498	1.29672e-07							WP_026643159_1	-1.58388	1.54007e-06	WP_157732267_1	-2.05461	3.18214e-07	WP_026643941_1	-1.11394	0.00308133
WP_022858206_1	-1.91136	2.81736e-08	WP_022858217_1	-2.56047	1.09185e-13							WP_026643247_1	-1.58266	0.00646542	WP_022858206_1	-2.04427	2.45672e-09	WP_026644011_1	-1.11353	2.1331e-06
WP_026643513_1	-1.89931	2.36966e-05	WP_026643901_1	-2.55169	6.22982e-07							WP_236822953_1	-1.58096	5.92758e-09	WP_160268239_1	-2.03101	3.59447e-05	WP_026643541_1	-1.10758	2.73382e-08
WP_026643437_1	-1.88091	1.30699e-07	WP_026643407_1	-2.54053	3.40056e-14							WP_026644044_1	-1.57927	6.76965e-44	WP_022858220_1	-2.02456	2.79562e-12	WP_193345761_1	-1.10749	7.07616e-07
WP_004268593_1	-1.87655	1.93486e-11	GENE_BP20092_RS00325	-2.5309	0.00835423							WP_026643902_1	-1.56981	0.000536899	WP_026643413_1	-2.01933	9.17633e-26	WP_236822987_1	-1.09801	0.0156648
WP_026643361_1	-1.86675	7.67038e-09	GENE_BP20092_RS01365	-2.52907	0.00416933							WP_022857460_1	-1.56836	0.00212925	WP_026643414_1	-2.00672	5.37434e-14	WP_026643823_1	-1.08553	5.51234e-09
WP_026643127_1	-1.85718	1.65155e-10	WP_026643540_1	-2.52703	8.09428e-11							WP_026643300_1	-1.56592	0.000214583	WP_155266383_1	-1.999	1.15723e-06	WP_026643337_1	-1.08513	1.57829e-07
WP_026643413_1	-1.85198	5.51698e-22	WP_026643244_1	-2.52031	5.2989e-09							WP_026643519_1	-1.55484	0.00234799	WP_026644218_1	-1.98476	3.74854e-12	WP_026643367_1	-1.0719	1.52339e-09
WP_099309743_1	-1.85071	6.96498e-07	WP_026643917_1	-2.49638	5.47454e-24							WP_026643210_1	-1.54965	6.41263e-18	WP_099309712_1	-1.98403	1.20789e-10	WP_026643703_1	-1.07023	0.000122549
WP_022858677_1	-1.8436	2.59769e-21	WP_026643424_1	-2.44345	3.36871e-13							WP_051591985_1	-1.54327	0.00382323	WP_022858101_1	-1.97496	2.93276e-05	WP_026644089_1	-1.06553	2.25703e-09
WP_022858968_1	-1.82594	1.62115e-10	WP_026643632_1	-2.44176	3.57995e-19							WP_080699240_1	-1.5369	0.000123717	WP_129851275_1	-1.96355	1.71611e-14	WP_080699315_1	-1.06251	3.62829e-12
WP_026643058_1	-1.81064	1.12801e-09	WP_022858083_1	-2.42874	5.64631e-32							WP_236822936_1	-1.53138	0.000401969	WP_022857750_1	-1.95695	2.76876e-07	WP_026643225_1	-1.06249	1.12828e-30
WP_080699296_1	-1.8037	5.94125e-26	WP_026643981_1	-2.42598	6.54942e-06							WP_026643292_1	-1.52537	0.0161993	WP_026643645_1	-1.95605	0.00500134	WP_026643744_1	-1.05769	5.38763e-19
WP_080699240_1	-1.80195	4.96179e-06	WP_026644211_1	-2.4221	4.43413e-87							WP_026643030_1	-1.52384	0.0110341	WP_080699288_1	-1.95366	0.00407766	WP_026644218_1	-1.05535	0.000451105
WP_026643089_1	-1.80088	7.48993e-36	WP_026644136_1	-2.41738	8.38313e-08							WP_026643407_1	-1.52102	9.86125e-06	WP_026643309_1	-1.94541	5.4612e-23	WP_026643660_1	-1.05047	0.00924365
WP_051591985_1	-1.79641	0.000612563	WP_080699296_1	-2.3996	3.72902e-39							WP_160268237_1	-1.51875	5.37465e-07	WP_003813834_1	-1.93746	9.80534e-13	WP_026644175_1	-1.04692	1.94702e-14
WP_026643339_1	-1.78946	8.36507e-07	WP_051591983_1	-2.36519	5.08571e-29							WP_026644245_1	-1.51552	2.3967e-06	WP_022858218_1	-1.9322	1.12152e-18	WP_026643517_1	-1.03362	0.00219172
WP_026643080_1	-1.78007	3.77858e-16	WP_026643906_1	-2.35861	2.89013e-08							WP_026643901_1	-1.5145	0.00471553	WP_026643076_1	-1.93099	0.000188116	WP_051592135_1	-1.03173	6.14425e-07
WP_026643917_1	-1.77449	1.28652e-12	WP_080699288_1	-2.34197	0.000460622							WP_026643234_1	-1.51434	1.07298e-11	WP_026643486_1	-1.92855	2.12449e-18	WP_026644057_1	-1.02912	2.63071e-23
WP_026643519_1	-1.76537	0.000456432	WP_026643538_1	-2.31707	6.18947e-07							WP_026643313_1	-1.51378	0.00903632	WP_004218185_1	-1.92676	0.0201853	WP_026643465_1	-1.02908	5.90757e-06
WP_026643382_1	-1.76485	4.37768e-31	WP_160268216_1	-2.30428	1.96494e-10							WP_051591994_1	-1.50726	6.29851e-06	WP_026644044_1	-1.91952	5.38436e-65	WP_033502173_1	-1.0279	0.026894
WP_099309702_1	-1.76299	0.00463187	WP_026643914_1	-2.2889	1.7787e-06							WP_026643872_1	-1.50638	0.000655183	WP_026643077_1	-1.9182	0.0176728	WP_236822927_1	-1.02413	0.0404467
WP_026643050_1	-1.75477	3.15924e-14	WP_033502132_1	-2.27093	1.85883e-16							WP_022857442_1	-1.50544	0.0492699	WP_026643212_1	-1.90283	0.000397207	WP_236822964_1	-1.02299	0.0256085
WP_026643926_1	-1.74402	6.29597e-41	WP_026643232_1	-2.26874	1.69213e-09							WP_026644271_1	-1.5038	0.0019777	WP_026643407_1	-1.88949	2.45993e-08	WP_051592148_1	-1.01438	0.00531329
WP_026643910_1	-1.74347	0.0492863	WP_051591919_1	-2.26398	3.55233e-14							WP_022857629_1	-1.5004	0.0360446	WP_051592080_1	-1.88718	0.0032833	WP_026643528_1	-1.01115	5.60558e-38
WP_026643292_1	-1.74133	0.00508166	WP_026643927_1	-2.22067	4.72342e-10							WP_099309740_1	-1.49875	0.00173179	WP_160268216_1	-1.87418	2.76876e-07	WP_026643742_1	-1.00802	0.00136657
WP_026643093_1	-1.73789	1.20325e-18	WP_026643572_1	-2.21155	2.98324e-10							WP_022857720_1	-1.49458	9.62825e-07	WP_022858343_1	-1.87217	1.17703e-05	WP_022858228_1	-1.00796	9.11045e-11
WP_026643407_1	-1.72259	4.43843e-07	WP_026643486_1	-2.20796	1.76535e-19							WP_236822917_1	-1.49092	1.15616e-06	WP_026643907_1	-1.85732	0.00141061	WP_026643360_1	-1.0065	0.0528763
WP_022858139_1	-1.71766	1.3613e-08	WP_026643462_1	-2.18859	1.85714e-09							WP_026643847_1	-1.47989	3.45417e-05	WP_022857528_1	-1.85609	8.02712e-07
WP_026643511_1	-1.71696	1.38019e-05	WP_236822953_1	-2.18367	3.148e-16							WP_099309764_1	-1.47806	3.63047e-06	WP_024540840_1	-1.8396	0.0588387
WP_033502132_1	-1.71451	5.49952e-11	WP_026643259_1	-2.17278	5.7687e-18							WP_026643197_1	-1.47281	3.2015e-09	WP_033502208_1	-1.83604	0.00638872
WP_236822965_1	-1.70456	3.50368e-41	WP_026643847_1	-2.17088	4.12501e-10							WP_026643672_1	-1.46997	0.0010512	WP_099309702_1	-1.82693	0.00428196
WP_026643605_1	-1.69404	1.296e-31	WP_080699245_1	-2.16242	3.18356e-27							WP_026643382_1	-1.46368	1.10952e-21	WP_026643501_1	-1.82458	0.00170902
WP_236822950_1	-1.68696	0.000524357	WP_080699254_1	-2.15212	2.25386e-18							WP_026643052_1	-1.46255	1.29851e-30	WP_026643093_1	-1.82156	2.83398e-20
WP_026643109_1	-1.67588	1.00378e-25	WP_026643904_1	-2.15101	7.28884e-15							WP_051591928_1	-1.46078	1.29448e-08	WP_026643757_1	-1.80394	1.11925e-07
WP_129851275_1	-1.67405	2.54809e-10	WP_026643980_1	-2.14928	8.4744e-06							WP_026644066_1	-1.45652	0.00255369	WP_026644110_1	-1.79976	2.62197e-05
WP_051591994_1	-1.6702	4.67344e-07	WP_026643355_1	-2.11793	0.00012872							WP_026644110_1	-1.45008	0.000898318	WP_033502209_1	-1.79603	0.0340756
WP_162165650_1	-1.6689	2.36367e-05	WP_022858215_1	-2.11463	2.86508e-09							WP_026643361_1	-1.4466	7.33723e-06	WP_026643355_1	-1.7916	0.00138483
WP_080699191_1	-1.66881	2.33567e-05	WP_080699217_1	-2.09977	2.92988e-11							WP_026643513_1	-1.44411	0.00168981	WP_099309764_1	-1.77842	1.57284e-08
WP_022857720_1	-1.6686	3.67997e-08	WP_129865824_1	-2.09827	1.84526e-36							WP_051592129_1	-1.4439	1.49485e-14	WP_026643606_1	-1.77582	7.29777e-30
WP_026643197_1	-1.66186	1.681e-11	WP_160268235_1	-2.09124	1.15004e-15							WP_026643727_1	-1.44095	4.0672e-06	NBIS_PSEUDOGENE_6	-1.76675	2.64047e-10
WP_026643090_1	-1.65825	1.51787e-37	WP_026643782_1	-2.08759	6.46408e-31							WP_022857769_1	-1.43851	2.26242e-15	WP_026643602_1	-1.76575	0.0054129
WP_026644044_1	-1.65684	3.37695e-48	WP_003813834_1	-2.08519	1.20644e-14							WP_026643339_1	-1.42369	0.000119536	WP_236822946_1	-1.7564	0.00105774
WP_026643847_1	-1.64968	3.16378e-06	WP_051592156_1	-2.07759	1.05282e-31							WP_080699186_1	-1.41842	2.62008e-19	WP_022858313_1	-1.75324	0.0153122
WP_026643782_1	-1.64646	1.45084e-19	WP_033502430_1	-2.07191	3.49941e-11							WP_026643239_1	-1.39373	9.8854e-07	WP_026643820_1	-1.75289	5.47628e-05
WP_202961610_1	-1.63929	7.94328e-06	WP_026644110_1	-2.05281	1.47821e-06							WP_026643325_1	-1.39291	1.18046e-09	WP_225545170_1	-1.74923	2.29551e-08
WP_236822984_1	-1.63159	0.00478626	WP_022858216_1	-2.04685	8.85649e-11							WP_026643628_1	-1.39202	1.07642e-05	WP_162165649_1	-1.73242	2.28296e-05
WP_026643746_1	-1.6223	1.46616e-17	NBIS_PSEUDOGENE_13	-2.03473	3.27724e-05							WP_026643171_1	-1.39094	6.40942e-08	WP_026643915_1	-1.73226	2.4617e-12
WP_026643263_1	-1.62149	2.17059e-07	WP_257467799_1	-2.03335	4.92406e-12							WP_026644127_1	-1.38482	8.3568e-05	NBIS_PSEUDOGENE_20	-1.73124	0.00131572
WP_026643727_1	-1.6155	1.94092e-07	WP_051592052_1	-2.02566	0.00251086							WP_236822975_1	-1.38246	9.0569e-11	WP_026643668_1	-1.71007	0.00629673
WP_026643830_1	-1.61407	0.00409647	WP_026643637_1	-2.02268	3.36902e-16							WP_026643692_1	-1.38087	1.49467e-08	WP_026643565_1	-1.70609	1.43769e-06
WP_051592071_1	-1.6105	1.56579e-38	WP_026644260_1	-2.02101	0.000671608							WP_026643563_1	-1.37955	0.00125932	WP_033502168_1	-1.70439	6.40005e-57
WP_026644222_1	-1.60839	4.24869e-12	NBIS_PSEUDOGENE_6	-2.01483	4.10298e-13							WP_026643084_1	-1.37698	4.16914e-08	WP_026643714_1	-1.69865	1.56882e-05
WP_026643606_1	-1.60817	1.12974e-26	WP_026643501_1	-2.00528	0.000499258							WP_026644260_1	-1.36149	0.0297438	WP_026643906_1	-1.68858	9.47359e-05
WP_026643911_1	-1.59621	0.0294982	WP_026643924_1	-2.00431	1.20298e-56							WP_051592118_1	-1.36126	0.000145858	WP_051591985_1	-1.6885	0.00125102
WP_051592129_1	-1.59587	1.46616e-17	WP_026643982_1	-2.0031	1.65182e-05							WP_026643696_1	-1.35589	1.173e-10	WP_026643232_1	-1.68762	9.25352e-06
WP_022858580_1	-1.59393	2.16996e-06	WP_225543291_1	-1.9946	3.32175e-48							WP_026643605_1	-1.35387	1.16875e-20	WP_022858219_1	-1.68274	1.20537e-21
WP_026643647_1	-1.58717	7.26099e-21	WP_026643248_1	-1.99153	1.36134e-05							WP_099309771_1	-1.35385	2.1107e-07	WP_160268235_1	-1.68121	6.99547e-11
WP_026643030_1	-1.58687	0.00716913	WP_026643907_1	-1.99027	0.000551866							WP_026643504_1	-1.35078	5.73569e-18	GENE_BP20092_RS02905	-1.67256	0.0238828
WP_022858225_1	-1.58444	1.46616e-17	WP_052108660_1	-1.98335	1.33555e-26							WP_026644222_1	-1.34818	8.75117e-09	WP_202961606_1	-1.65936	0.0086289
WP_180325806_1	-1.58174	1.40104e-14	WP_099309754_1	-1.97679	1.50471e-07							WP_026643746_1	-1.34697	2.1161e-12	WP_080699269_1	-1.65714	1.06741e-08
WP_026643563_1	-1.5669	0.000201511	WP_051592054_1	-1.96806	1.40489e-11							WP_204247236_1	-1.34029	3.40494e-07	WP_033502186_1	-1.65573	1.79137e-23
WP_080699307_1	-1.56357	1.35167e-22	WP_004218197_1	-1.96644	0.000563201							WP_033502208_1	-1.33571	0.0612546	WP_026644066_1	-1.65364	0.000366981
WP_160268235_1	-1.56006	7.32878e-09	WP_129851275_1	-1.96623	1.97156e-14							WP_026643344_1	-1.32926	1.59966e-16	WP_080699245_1	-1.65132	1.3337e-17
WP_022858543_1	-1.55736	0.00273994	WP_022857750_1	-1.96083	2.39783e-07							WP_026643787_1	-1.32431	0.0105886	WP_026644045_1	-1.64823	9.85183e-08
WP_026643504_1	-1.5571	1.33985e-23	WP_080699285_1	-1.94769	1.44253e-22							WP_022858236_1	-1.3205	9.77277e-16	WP_026643325_1	-1.64187	4.99686e-13
WP_026644045_1	-1.55534	5.61786e-07	WP_026644170_1	-1.94009	3.77881e-47							WP_026643686_1	-1.31804	2.33526e-11	WP_026643109_1	-1.63084	2.54092e-24
WP_026643672_1	-1.54042	0.000524357	WP_026643413_1	-1.93967	8.79134e-24							WP_080699296_1	-1.31012	1.39347e-14	WP_022858591_1	-1.62894	0.00205758
WP_026643084_1	-1.53789	7.12678e-10	WP_026644245_1	-1.92762	1.00677e-09							WP_202961610_1	-1.30476	0.000477059	WP_236822963_1	-1.62857	0.000217081
WP_052108661_1	-1.53759	0.00030017	WP_026643908_1	-1.92203	0.00373077							WP_022858249_1	-1.30227	9.8552e-11	WP_026643250_1	-1.62806	4.22701e-10
WP_033502180_1	-1.53629	1.27617e-12	WP_026643554_1	-1.9142	2.37581e-07							WP_026643462_1	-1.29613	0.000619666	NBIS_PSEUDOGENE_26	-1.62614	0.000351028
WP_026644170_1	-1.53475	1.13438e-32	WP_236822937_1	-1.91304	0.00200513							WP_080699245_1	-1.28977	2.25932e-10	WP_026643354_1	-1.62382	3.96434e-15
WP_026643401_1	-1.53474	0.0160513	WP_026644070_1	-1.91243	0.0338915							WP_026644045_1	-1.28969	4.30991e-05	WP_026643170_1	-1.61897	0.00647473
WP_026643104_1	-1.5315	0.000229389	WP_162165651_1	-1.90453	3.37076e-13							WP_236822932_1	-1.28356	2.84258e-06	WP_026643628_1	-1.61588	2.32028e-07
WP_026643637_1	-1.5253	1.09823e-09	WP_051591985_1	-1.90022	0.000241842							WP_051592148_1	-1.2823	0.000258476	WP_026643905_1	-1.61169	0.000745298
NBIS_PSEUDOGENE_6	-1.51875	7.30706e-08	WP_157928606_1	-1.88826	1.66415e-16							WP_033502220_1	-1.28203	0.0782609	WP_026644076_1	-1.60555	0.000273477
WP_099309728_1	-1.51761	1.80935e-05	WP_026643889_1	-1.88172	0.000333408							WP_026643974_1	-1.27821	0.00477675	WP_236822975_1	-1.60023	3.68479e-14
WP_026644240_1	-1.50286	2.66664e-22	WP_026643304_1	-1.88131	2.74399e-58							WP_022857750_1	-1.27111	0.00127301	WP_026643424_1	-1.56628	4.42181e-06
WP_026643052_1	-1.49438	5.71792e-32	WP_026644076_1	-1.85761	2.11898e-05							WP_026644088_1	-1.27024	8.65333e-14	WP_236822939_1	-1.56535	1.6416e-15
WP_026643770_1	-1.49183	0.0378614	WP_026644226_1	-1.85539	9.00992e-10							WP_099309713_1	-1.26983	0.000593523	WP_026643199_1	-1.56033	1.31729e-13
WP_162165649_1	-1.49182	0.000322059	WP_051592145_1	-1.85373	2.78967e-17							WP_026643757_1	-1.26295	0.000302028	WP_026643594_1	-1.54548	9.81104e-08
WP_026643631_1	-1.49012	0.0428419	WP_026643568_1	-1.84273	9.54033e-18							WP_026643211_1	-1.25351	0.0315675	WP_026644170_1	-1.54543	1.43405e-33
WP_026643051_1	-1.48657	1.74847e-48	WP_026643991_1	-1.84	2.99029e-08							WP_026643535_1	-1.25054	0.000259855	WP_026643504_1	-1.54371	3.31862e-23
WP_022858249_1	-1.47935	1.30542e-13	WP_026644088_1	-1.83716	3.58246e-27							WP_026643190_1	-1.24944	0.0157421	NBIS_PSEUDOGENE_2	-1.5393	1.05332e-06
WP_080699245_1	-1.47861	3.45283e-13	WP_026643565_1	-1.83168	2.24964e-07							WP_026644016_1	-1.24569	0.00354323	WP_026644088_1	-1.53901	1.37044e-19
WP_026643980_1	-1.47531	0.00307723	WP_162165649_1	-1.82913	6.64495e-06							WP_022858227_1	-1.24559	1.71467e-12	WP_051592096_1	-1.53161	6.77151e-23
WP_026644245_1	-1.47235	4.69072e-06	WP_033502186_1	-1.82096	4.79287e-28							WP_162165649_1	-1.24065	0.00332346	WP_022858139_1	-1.52919	4.65235e-07
WP_026643796_1	-1.47034	0.003115	WP_236822971_1	-1.8038	4.6984e-87							WP_026644058_1	-1.24046	0.00228196	WP_026643821_1	-1.5264	0.0172799
WP_026643889_1	-1.46906	0.00628295	WP_026643778_1	-1.80374	8.32906e-20							WP_024540850_1	-1.23933	2.87114e-05	WP_129861325_1	-1.52461	5.02394e-05
WP_026643714_1	-1.46543	0.000234813	WP_026643504_1	-1.80193	2.79292e-31							WP_180325806_1	-1.23224	2.47793e-09	WP_026643230_1	-1.51806	6.42206e-05
WP_236822975_1	-1.44983	8.55755e-12	WP_026643212_1	-1.79778	0.000796268							WP_236822950_1	-1.22992	0.0141747	WP_033489193_1	-1.51245	5.05757e-05
WP_022858236_1	-1.44671	8.77713e-19	WP_026643771_1	-1.79108	6.40849e-08							WP_026643145_1	-1.226	0.00313469	WP_051591993_1	-1.51078	6.77151e-23
WP_026644048_1	-1.4371	1.38745e-09	WP_080699269_1	-1.78539	6.03498e-10							WP_026644211_1	-1.22331	5.54265e-23	WP_026644211_1	-1.50557	8.06683e-35
WP_236822922_1	-1.43069	0.000449395	WP_080699289_1	-1.77478	7.09955e-11							WP_026643402_1	-1.22142	7.59536e-12	WP_033502430_1_2	-1.5026	0.00500134
NBIS_PSEUDOGENE_13	-1.42813	0.00489139	WP_026644278_1	-1.76419	0.000279365							WP_026643515_1	-1.22112	6.13903e-25	WP_026643631_1	-1.4938	0.0404958
WP_022858228_1	-1.42476	6.47884e-21	WP_026644106_1	-1.76281	0.000346795							WP_236822951_1	-1.22103	0.00212925	WP_026643511_1	-1.48071	0.000184607
WP_026643685_1	-1.41965	5.85073e-13	WP_033502325_1	-1.75804	3.032e-22							GENE_BP20092_RS03060	-1.22032	0.0290368	WP_026643713_1	-1.47921	3.66636e-11
WP_026643234_1	-1.41884	1.91409e-10	WP_162165648_1	-1.75578	5.44389e-19							WP_026643188_1	-1.21915	0.000109854	WP_202961610_1	-1.47678	5.19806e-05
WP_236822932_1	-1.41017	2.28541e-07	WP_026643250_1	-1.75494	1.40489e-11							WP_026643924_1	-1.21756	5.5342e-22	WP_026643994_1	-1.47673	0.00660446
WP_026644016_1	-1.40925	0.000798839	WP_026644102_1	-1.74133	4.24012e-05							WP_051592145_1	-1.21719	6.80253e-08	WP_026643535_1	-1.47631	1.09104e-05
WP_026643257_1	-1.40816	2.90314e-10	WP_236822938_1	-1.73883	9.49915e-18							WP_225531329_1	-1.20586	1.20644e-10	WP_026644125_1	-1.47313	2.23471e-09
WP_099309764_1	-1.40151	1.18013e-05	WP_051592002_1	-1.73782	4.04271e-13							WP_033502418_1	-1.20497	5.08216e-07	WP_052108660_1	-1.47029	1.0609e-15
WP_022857460_1	-1.39889	0.00601151	WP_033502424_1	-1.73692	2.06165e-09							WP_022858591_1	-1.20389	0.028827	WP_225531329_1	-1.46969	1.10411e-19
WP_026643210_1	-1.39712	7.66603e-15	WP_225531840_1	-1.72292	4.1771e-05							WP_236822928_1	-1.19682	0.0297438	WP_026643420_1	-1.46612	3.58924e-11
WP_099309751_1	-1.39614	5.26517e-06	WP_026643820_1	-1.71896	7.32105e-05							WP_026643475_1	-1.19234	1.3895e-20	WP_051592054_1	-1.4631	7.05143e-07
WP_051592118_1	-1.39424	8.81806e-05	WP_236822975_1	-1.71691	3.36017e-16							WP_026643585_1	-1.1874	5.33605e-30	WP_051894178_1	-1.45155	4.19078e-50
WP_026643515_1	-1.38525	8.84536e-32	WP_026643926_1	-1.71442	2.33528e-40							WP_026643174_1	-1.18667	1.24432e-08	WP_026643974_1	-1.44816	0.00107095
WP_051592025_1	-1.38521	0.0647243	WP_022858213_1	-1.71406	5.83856e-05							WP_051592080_1	-1.18337	0.0803096	WP_026643935_1	-1.44643	5.95896e-36
WP_022857769_1	-1.38171	2.434e-14	WP_236822955_1	-1.70997	0.00217891							WP_026643572_1	-1.17765	0.000646334	WP_162165651_1	-1.44111	2.06548e-08
[truncated: 201 more rows]
