# Supplementary material for: Bifidobacterial genes upregulated by resistant starch investigated using multi-omics have orthologs in infant gut isolates
Source: ISME Commun. 2026 May 17;6(1):ycag136. doi: 10.1093/ismeco/ycag136 (PMC13271388; doi:10.1093/ismeco/ycag136)
Supplement: Supplementary_Table_S11_Homology_of_Ig_protein_v2_ycag136 [file supplementary_table_s11_homology_of_ig_protein_v2_ycag136.xlsx]

## Sheet: Sheet1
Table S11 Homology of Ig-like domain protein in B. globosum 45 (WP_099309720.1) in other Bifidobacterium species and strains.
Description	Scientific Name	Max Score	Total Score	Query Cover	E value	Per. ident	Acc. Len	Accession
Bifidobacterium pseudolongum strain 46-D-2 chromosome, complete genome	Bifidobacterium pseudolongum	2843	7326	1	0	91.96	1978443	CP084312.1
Bifidobacterium pseudolongum strain 46-E-1 chromosome, complete genome	Bifidobacterium pseudolongum	2843	7326	1	0	91.96	1978382	CP084313.1
Bifidobacterium pseudolongum subsp. globosum DSM 20092 chromosome, complete genome	Bifidobacterium pseudolongum subsp. globosum DSM 20092	2843	7372	1	0	91.96	1978157	CP017695.1
Bifidobacterium pseudolongum strain 49-D-6 chromosome, complete genome	Bifidobacterium pseudolongum	2841	7324	1	0	91.9	1978400	CP084314.1
Bifidobacterium pseudolongum strain 46-D-6 chromosome, complete genome	Bifidobacterium pseudolongum	2841	7323	1	0	91.9	1978372	CP085326.1
Bifidobacterium pseudolongum PV8-2, complete genome	Bifidobacterium pseudolongum PV8-2	2324	5899	1	0	76.49	2032698	CP007457.1
Bifidobacterium pseudolongum subsp. globosum strain EM10 chromosome	Bifidobacterium pseudolongum subsp. globosum	2283	5690	1	0	76.43	1998992	CP094300.1
Bifidobacterium pseudolongum subsp. globosum strain EM13 chromosome	Bifidobacterium pseudolongum subsp. globosum	2283	5557	1	0	76.43	1995159	CP093556.1
Bifidobacterium pseudolongum strain UMB-MBP-01, complete genome	Bifidobacterium pseudolongum	2283	5980	1	0	76.43	2008102	CP022544.1
Bifidobacterium choerinum strain FMB-1 chromosome, complete genome	Bifidobacterium choerinum	2262	6583	1	0	75.61	2246282	CP018044.1
Bifidobacterium adolescentis isolate MGYG-HGUT-02395 genome assembly, chromosome: 1	Bifidobacterium adolescentis	1041	2562	0.84	0	48.12	2173720	LR698990.1
Bifidobacterium adolescentis strain 22L, complete genome	Bifidobacterium adolescentis	1041	2861	0.87	0	48.44	2203222	CP007443.1
Bifidobacterium adolescentis strain Sl1 chromosome, complete genome	Bifidobacterium adolescentis	1039	1866	0.79	0	48.52	2233003	CP181093.1
Bifidobacterium adolescentis strain Sl4 chromosome, complete genome	Bifidobacterium adolescentis	1039	1866	0.79	0	48.52	2233004	CP181094.1
Bifidobacterium adolescentis strain PRL2019 chromosome, complete genome	Bifidobacterium adolescentis	1039	1598	0.84	0	48.83	2212477	CP053072.1
Bifidobacterium adolescentis strain iVS-1 chromosome, complete genome	Bifidobacterium adolescentis	1038	2739	0.84	0	48.6	2306390	CP123050.1
Bifidobacterium adolescentis strain 62 chromosome, complete genome	Bifidobacterium adolescentis	1038	2515	0.84	0	48.52	2231545	CP180241.1
Bifidobacterium adolescentis strain 48 chromosome, complete genome	Bifidobacterium adolescentis	1038	2292	0.85	0	48.44	2384895	CP180239.1
Bifidobacterium adolescentis strain 48 isolate 2 chromosome, complete genome	Bifidobacterium adolescentis	1038	2292	0.85	0	48.44	2384722	CP180240.1
Bifidobacterium adolescentis strain NB2B-16-TSAB chromosome	Bifidobacterium adolescentis	1038	2156	0.84	0	48.44	2492529	CP097281.1
Bifidobacterium adolescentis strain ZJ2 chromosome, complete genome	Bifidobacterium adolescentis	1036	3045	0.84	0	48.52	2401766	CP047129.1
Bifidobacterium adolescentis strain 6 chromosome, complete genome	Bifidobacterium adolescentis	1036	1826	0.85	0	48.83	2201808	CP023005.1
Bifidobacterium adolescentis i01-0019-E5 DNA, complete genome	Bifidobacterium adolescentis	1035	2698	0.85	0	48.59	2291597	AP031418.1
Bifidobacterium adolescentis strain P2P3 chromosome, complete genome	Bifidobacterium adolescentis	1034	2612	0.84	0	48.36	2202982	CP024959.1
Bifidobacterium adolescentis strain EFEL8012 chromosome, complete genome	Bifidobacterium adolescentis	1034	2826	0.87	0	48.47	2218771	CP187538.1
Bifidobacterium adolescentis strain 110 chromosome, complete genome	Bifidobacterium adolescentis	1034	2448	0.84	0	48.67	2118023	CP180294.1
Bifidobacterium adolescentis strain 104 chromosome, complete genome	Bifidobacterium adolescentis	1033	2502	0.84	0	48.5	2259927	CP180244.1
Bifidobacterium adolescentis strain 44 isolate 2 chromosome, complete genome	Bifidobacterium adolescentis	1030	2094	0.84	0	48.5	2270980	CP180317.1
Bifidobacterium adolescentis strain SY827 chromosome, complete genome	Bifidobacterium adolescentis	1028	2401	0.84	0	48.42	2083128	CP165786.1
Bifidobacterium adolescentis strain GT282 chromosome, complete genome	Bifidobacterium adolescentis	1027	3323	0.97	0	48.12	2168819	CP181204.1
Bifidobacterium adolescentis strain GT29 chromosome, complete genome	Bifidobacterium adolescentis	1026	3387	0.97	0	48.04	2125459	CP181091.1
Bifidobacterium adolescentis strain Bifido 44 chromosome, complete genome	Bifidobacterium adolescentis	1025	2089	0.84	0	48.18	2270825	CP180007.1
Bifidobacterium adolescentis strain 152 chromosome, complete genome	Bifidobacterium adolescentis	1025	2679	0.84	0	47.96	2335522	CP180292.1
Bifidobacterium adolescentis strain 76 chromosome, complete genome	Bifidobacterium adolescentis	1025	2505	0.84	0	48.84	2361922	CP180242.1
Bifidobacterium adolescentis strain GT277 chromosome, complete genome	Bifidobacterium adolescentis	1018	1897	0.82	0	48.77	2158256	CP181092.1
Bifidobacterium adolescentis JCM 19861 DNA, complete genome	Bifidobacterium adolescentis	1012	2351	0.84	0	48.1	2213206	AP028457.1
Bifidobacterium adolescentis strain JCM 19861 chromosome, complete genome	Bifidobacterium adolescentis	1012	2351	0.84	0	48.1	2199425	CP156177.1
Bifidobacterium pseudocatenulatum strain YIT11953 chromosome, complete genome	Bifidobacterium pseudocatenulatum	1007	1660	0.73	0	50.43	2241223	CP079233.1
Bifidobacterium pseudocatenulatum strain YIT11027 chromosome, complete genome	Bifidobacterium pseudocatenulatum	1005	1741	0.73	0	50.35	2556908	CP079236.1
Bifidobacterium angulatum DSM 20098 = JCM 7096 DNA, complete genome	Bifidobacterium angulatum DSM 20098 = JCM 7096	1004	2640	0.97	0	47.38	2021974	AP012322.1
Bifidobacterium pseudocatenulatum strain JCLA3 chromosome, complete genome	Bifidobacterium pseudocatenulatum	1004	1794	0.78	0	50.35	2369863	CP090598.1
Bifidobacterium pseudocatenulatum DSM 20438 = JCM 1200 = LMG 10505 DNA, complete genome	Bifidobacterium pseudocatenulatum DSM 20438 = JCM 1200 = LMG 10505	1004	1855	0.83	0	50.35	2313752	AP012330.1
Bifidobacterium angulatum strain GT102 chromosome, complete genome	Bifidobacterium angulatum	999	2026	0.86	0	46.86	2064639	CP014241.1
Bifidobacterium adolescentis strain EFEL8011 chromosome, complete genome	Bifidobacterium adolescentis	914	2496	0.84	0	52.68	2040211	CP187537.1
Bifidobacterium pseudolongum strain NjM1 chromosome, complete genome	Bifidobacterium pseudolongum	672	3512	0.88	0	48.79	2172569	CP071805.1
Bifidobacterium pseudolongum subsp. pseudolongum strain ATCC 25526 chromosome	Bifidobacterium pseudolongum subsp. pseudolongum	665	2435	0.77	0	56.93	1991096	CP093555.1
Bifidobacterium pseudolongum subsp. pseudolongum strain NCIMB 702244 chromosome	Bifidobacterium pseudolongum subsp. pseudolongum	665	2435	0.77	0	56.93	1915824	CP116220.1
Bifidobacterium porcinum JCM7042 DNA, complete genome	Bifidobacterium porcinum	561	906	0.57	1e-165	56.71	2075993	AP029603.1
Bifidobacterium subtile strain KCTC 3272 chromosome, complete genome	Bifidobacterium subtile	545	590	0.39	3e-160	56.8	2822354	CP062939.1
Bifidobacterium adolescentis alpha-amylase (amyB) gene, partial cds	Bifidobacterium adolescentis	492	492	0.36	1e-153	48.19	2477	AY240946.1
Uncultured Bifidobacterium sp. clone GYQASSE02IB006 genomic sequence	uncultured Bifidobacterium sp.	169	169	0.08	4e-47	62.79	440	KF126282.1
Bifidobacterium adolescentis strain 108 chromosome, complete genome	Bifidobacterium adolescentis	132	1409	0.33	5e-29	43.37	2057471	CP180238.1
Bifidobacterium adolescentis strain 191 chromosome, complete genome	Bifidobacterium adolescentis	128	1414	0.33	7e-28	42.86	2063936	CP180523.1
Bifidobacterium bifidum YIT 10347 DNA, complete genome	Bifidobacterium bifidum	121	466	0.24	1e-25	33.16	2149912	AP024712.1
Bifidobacterium longum subsp. suis strain Bg131.S11_17.F6 chromosome, complete genome	Bifidobacterium longum subsp. suis	120	172	0.13	1e-25	39	2427581	CP169558.1
Bifidobacterium bifidum strain NCTC13001 genome assembly, chromosome: 1	Bifidobacterium bifidum	116	556	0.24	2e-24	33.42	2211032	LR134344.1
Bifidobacterium bifidum ATCC 29521 = JCM 1255 = DSM 20456 DNA, complete genome	Bifidobacterium bifidum ATCC 29521 = JCM 1255 = DSM 20456	116	556	0.24	2e-24	33.42	2211039	AP012323.1
Bifidobacterium bifidum strain BF3, complete genome	Bifidobacterium bifidum	116	465	0.26	3e-24	32.89	2210370	CP010412.1
Bifidobacterium bifidum strain HN002 chromosome, complete genome	Bifidobacterium bifidum	116	464	0.24	3e-24	32.89	2223317	CP069279.1
Bifidobacterium bifidum BGN4, complete genome	Bifidobacterium bifidum BGN4	116	464	0.24	3e-24	32.89	2223664	CP001361.1
Bifidobacterium bifidum i03-0019-A5 DNA, complete genome	Bifidobacterium bifidum	116	464	0.24	3e-24	32.89	2214924	AP031420.1
Bifidobacterium bifidum strain 3469 chromosome, complete genome	Bifidobacterium bifidum	116	508	0.24	3e-24	33.42	2339173	CP198973.1
Bifidobacterium bifidum afcA gene for 1,2-alpha-L-fucosidase, complete cds, strain: TMC3108	Bifidobacterium bifidum	115	445	0.24	3e-24	33.42	5880	LC229083.1
Bifidobacterium bifidum strain MRD1920 chromosome	Bifidobacterium bifidum	116	554	0.24	3e-24	33.42	2185302	CP174189.1
Bifidobacterium bifidum S17, complete genome	Bifidobacterium bifidum S17	116	554	0.24	3e-24	33.42	2186882	CP002220.1
Bifidobacterium bifidum DNA, complete genome, strain: JCM 7004	Bifidobacterium bifidum LMG 13195	115	550	0.24	8e-24	33.16	2261666	AP018131.1
Bifidobacterium bifidum strain Bg41221_3D10 chromosome, complete genome	Bifidobacterium bifidum	114	509	0.24	1e-23	33.16	2503841	CP169560.1
Bifidobacterium bifidum DNA, complete genome, strain: TMC 3115	Bifidobacterium bifidum	114	551	0.24	1e-23	33.16	2178894	AP018132.1
Bifidobacterium bifidum PRL2010, complete genome	Bifidobacterium bifidum PRL2010	114	551	0.24	1e-23	33.16	2214656	CP001840.1
Bifidobacterium bifidum strain CNCM I-4319 chromosome, complete genome	Bifidobacterium bifidum	114	548	0.24	1e-23	33.16	2193720	CP058603.1
Bifidobacterium bifidum strain lw02 chromosome, complete genome	Bifidobacterium bifidum	113	504	0.24	3e-23	32.89	2272336	CP149430.1
Bifidobacterium bifidum isolate MGYG-HGUT-02396 genome assembly, chromosome: 1	Bifidobacterium bifidum	113	461	0.26	3e-23	32.89	2311342	LR698991.1
Bifidobacterium animalis strain 20210460.1 chromosome, complete genome	Bifidobacterium animalis	103	340	0.24	2e-20	36.32	1935374	CP139455.1
Bifidobacterium bifidum strain JCM1254 alpha-fucosidase (afcA) gene, complete cds	Bifidobacterium bifidum JCM 1254	102	311	0.24	3e-20	29.59	6120	AY303700.1
Bifidobacterium bifidum strain VSI20 chromosome, complete genome	Bifidobacterium bifidum	102	420	0.24	4e-20	29.59	2238598	CP118071.1
Bifidobacterium bifidum strain PRI 1 chromosome, complete genome	Bifidobacterium bifidum	102	420	0.24	4e-20	29.59	2243572	CP018757.1
Bifidobacterium sp. SKU chromosome, complete genome	Bifidobacterium sp. SKU	102	420	0.24	4e-20	29.59	2245486	CP092890.1
Bifidobacterium sp. TKU chromosome, complete genome	Bifidobacterium sp. TKU	102	420	0.24	4e-20	29.59	2245497	CP092889.1
Bifidobacterium bifidum JCM 1254 DNA, complete genome	Bifidobacterium bifidum JCM 1254	102	420	0.24	4e-20	29.59	2245719	AP043696.1
Bifidobacterium animalis strain RH, complete genome	Bifidobacterium animalis	102	338	0.24	5e-20	36.87	1931057	CP007755.1
Bifidobacterium animalis strain 01 chromosome, complete genome	Bifidobacterium animalis	102	338	0.24	5e-20	36.87	1931632	CP035497.1
Bifidobacterium animalis subsp. lactis AD011, complete genome	Bifidobacterium animalis subsp. lactis AD011	102	338	0.24	5e-20	36.87	1933695	CP001213.1
Bifidobacterium animalis subsp. lactis strain BP026 chromosome, complete genome	Bifidobacterium animalis subsp. lactis	102	338	0.24	5e-20	36.87	1935214	CP113363.1
Bifidobacterium animalis subsp. lactis strain SK-5 chromosome, complete genome	Bifidobacterium animalis subsp. lactis	102	338	0.24	5e-20	36.87	1935358	CP180386.1
Bifidobacterium animalis subsp. lactis strain HN019 chromosome, complete genome	Bifidobacterium animalis subsp. lactis	102	338	0.24	5e-20	36.87	1935423	CP031154.1
Bifidobacterium animalis strain B01 chromosome, complete genome	Bifidobacterium animalis	102	338	0.24	5e-20	36.87	1935423	CP138633.1
Bifidobacterium animalis subsp. lactis strain BLa80 chromosome, complete genome	Bifidobacterium animalis subsp. lactis	102	338	0.24	5e-20	36.87	1935434	CP084116.1
Bifidobacterium animalis subsp. lactis strain XLTG11 chromosome, complete genome	Bifidobacterium animalis subsp. lactis	102	338	0.24	5e-20	36.87	1935437	CP130648.1
Bifidobacterium animalis strain Probio-M8 chromosome, complete genome	Bifidobacterium animalis	102	338	0.24	5e-20	36.87	1937197	CP047190.1
Bifidobacterium animalis subsp. lactis DSM 10140, complete genome	Bifidobacterium animalis subsp. lactis DSM 10140	102	338	0.24	5e-20	36.87	1938483	CP001606.1
Bifidobacterium animalis subsp. lactis BLC1, complete genome	Bifidobacterium animalis subsp. lactis BLC1	102	338	0.24	5e-20	36.87	1938583	CP003039.2
Bifidobacterium animalis subsp. lactis B420, complete genome	Bifidobacterium animalis subsp. lactis B420	102	338	0.24	5e-20	36.87	1938595	CP003497.1
Bifidobacterium animalis subsp. lactis strain BF052, complete genome	Bifidobacterium animalis subsp. lactis	102	338	0.24	5e-20	36.87	1938624	CP009045.1
Bifidobacterium animalis subsp. lactis Bl-04, complete genome	Bifidobacterium animalis subsp. lactis Bl-04	102	338	0.24	5e-20	36.87	1938709	CP001515.1
Bifidobacterium animalis subsp. lactis Bi-07, complete genome	Bifidobacterium animalis subsp. lactis Bi-07	102	338	0.24	5e-20	36.87	1938822	CP003498.1
Bifidobacterium animalis subsp. lactis CNCM I-2494, complete genome	Bifidobacterium animalis subsp. lactis CNCM I-2494	102	338	0.24	5e-20	36.87	1943113	CP002915.1
Bifidobacterium animalis subsp. lactis strain i797 chromosome, complete genome	Bifidobacterium animalis subsp. lactis	102	338	0.24	5e-20	36.87	1943538	CP080571.1
Bifidobacterium animalis subsp. lactis Bl12, complete genome	Bifidobacterium animalis subsp. lactis Bl12	102	338	0.24	5e-20	36.87	1944036	CP004053.2
Bifidobacterium animalis subsp. lactis V9, complete genome	Bifidobacterium animalis subsp. lactis V9	102	338	0.24	5e-20	36.87	1944050	CP001892.1
Bifidobacterium animalis subsp. lactis strain S7 chromosome, complete genome	Bifidobacterium animalis subsp. lactis	102	338	0.24	5e-20	36.87	1944072	CP022724.1
