# Supplementary material for: Bifidobacterial genes upregulated by resistant starch investigated using multi-omics have orthologs in infant gut isolates
Source: ISME Commun. 2026 May 17;6(1):ycag136. doi: 10.1093/ismeco/ycag136 (PMC13271388; doi:10.1093/ismeco/ycag136)
Supplement: renamed_c7e7e_ycag136 [file renamed_c7e7e_ycag136.xlsx]

## Sheet: Sheet1
Gene ID	Function	DIAMOND prediction	AA length	Signalp
B. pseudolongum 44
WP_051918316.1	Ig-like domain-containing protein	GH13_28 + CBM25	1396	Yes(1-53)
WP_152593139.1	alpha-amylase family protein	GH13_32	523	Yes(1-30)
NZ_CP116220.1_749	not found	CBM41+CBM48+GH13_14+GH13_32	not found	Yes(1-38)
B. globosum 45
WP_051592050.1	alpha-amylase family glycosyl hydrolase	CBM25+GH13_28	638	Yes(1-51)
WP_051894162.1	Ig-like domain-containing protein	CBM25+CBM26+GH13_28	1397	Yes(1-53)
WP_099309720.1	Ig-like domain-containing protein	CBM25+CBM74+GH13_28	1530	Yes(1-51)
WP_162288110.1	Ig-like domain-containing protein	CBM25+GH13_28	1217	Yes(1-41)
WP_026643164.1	alpha-amylase	GH13_32	493	Yes(1-43)
Each predicted α-amylase gene encoding a protein which contains a signal peptide found in the whole sequence genomes of B. pseudolongum 44 and B. globosum 45.
